# Supplementary material for: Crystal structure and Hirshfeld surface analysis of the ortho­rhom­bic polymorph of a ZnII complex with 3,5-di­nitro­benzoic acid and ethyl­enedi­amine
Source: Acta Crystallogr E Crystallogr Commun. 2020 Jun 19;76(Pt 7):1113–6. doi: 10.1107/S2056989020007938 (PMC7336800; doi:10.1107/S2056989020007938)
Supplement: Supplementary file 1 [file e-76-01113-sup1.cif]

##############################################################################
#                                                                            #
# This CIF contains the data in a paper accepted for publication in          #
# Acta Crystallographica Section E. It conforms to the requirements of       #
# Notes for Authors for Acta Crystallographica Section E, and has been       #
# peer reviewed under the auspices of the IUCr Commission on Journals.       #
#                                                                            #
# Full details of the Crystallographic Information File format               #
# are given in the paper "The Crystallographic Information File (CIF):       #
# a New Standard Archive File for Crystallography" by S. R. Hall, F. H.      #
# Allen and I. D. Brown [Acta Cryst. (1991), A47, 655-685].                  #
#                                                                            #
# The current version of the core CIF dictionary is obtainable from          #
# ftp://ftp.iucr.org/pub/cif_core.dic.                                       #
#                                                                            #
# Software is freely available for graphical display of the structure(s)     #
# in this CIF. For information consult the CIF software page                 #
# http://www.iucr.org/resources/cif/software.                                #
#                                                                            #
# This file may be used for bona fide research purposes within the           #
# scientific community so long as proper attribution is given to the journal # 
# article from which it was obtained.                                        #
#                                                                            #
##############################################################################
data_I
_audit_creation_method
;
Olex2 1.3-beta
(compiled 2020.04.02 svn.r1fbe7b6f for OlexSys, GUI svn.r6076)
;
_journal_date_recd_electronic     2020-05-27
_journal_date_accepted     2020-06-11
_journal_name_full     'Acta Crystallographica, Section E'
_journal_year     2020
_journal_volume     76
_journal_issue      7
_journal_page_first     1113
_journal_page_last     1116
_journal_paper_category     GM
_journal_paper_doi     10.1107/S2056989020007938
_journal_coeditor_code     YK2132
_publ_contact_author_name     'Avazbek Ibragimov'
_publ_contact_author_address
;
Institute of Bioorganic Chemistry, Academy of Sciences of Uzbekistan,
M. Ulugbek Str., 83, Tashkent, 700125, Uzbekistan
;
_publ_contact_author_email     'alex.ibragimov@inbox.ru'
_publ_contact_author_fax     '+9989712626073'
_publ_contact_author_phone     '998935514007'
_publ_section_title
;
Crystal structure and Hirshfeld surface analysis of the orthorhombic
polymorph of a Zn^II^ complex with 3,5-dinitrobenzoic acid and ethylenediamine
;
loop_
    _publ_author_name
    _publ_author_footnote
    _publ_author_address
    'Ibragimov, Avazbek' .
;
Institute of Bioorganic Chemistry, Academy of Sciences of Uzbekistan,
M. Ulugbek Str., 83, Tashkent, 700125, Uzbekistan
;
    'Ashurov, Jamshid' .
;
Institute of Bioorganic Chemistry, Academy of Sciences of Uzbekistan,
M. Ulugbek Str., 83, Tashkent, 700125, Uzbekistan
;
    'Dusmatov, Aziz' .
;
Agency on Development of the Pharmaceutical Industry, Ch. Aytmatov Str.,
1a, Tashkent, 10008, Uzbekistan
;
    'Ibragimov, Aziz' .
;
Institute of Total and Inorganic Chemistry, Academy of Sciences of Uzbekistan,
M. Ulugbek Str., 77a, Tashkent, 700170, Uzbekistan
;
_publ_section_synopsis
;
During systematic investigations of the biological action enhancement of well
known compounds, a new metal complex,
(ethane-1,2-diamine)bis(3,5-dinitrobenzoato)zinc(II), was  synthesized and the
structure of its orthorhombic form has  determined. The zinc ion has a
distorted tetrahedral environment formed by two monodentate
3,5-dinitrobenzoato anions and chelating ethylenediamine molecule.
;
_chemical_name_systematic
;
Bis(3,5-dinitrobenzoato)(ethane-1,2-diamine)zinc(II)
;
_chemical_name_common     ?
_chemical_formula_moiety     'C16 H14 N6 O12 Zn'
_chemical_formula_sum     'C16 H14 N6 O12 Zn'
_chemical_formula_iupac     '[Zn (C7 H3 N2 O6)2 (C2 H8 N2)]'
_chemical_formula_weight     547.70
_chemical_melting_point     ?
_space_group_crystal_system     orthorhombic
_space_group_name_H-M_alt     'P b c a'
_space_group_name_Hall     '-P 2ac 2ab'
loop_
    _space_group_symop_operation_xyz
    'x, y, z'
    '-x+1/2, -y, z+1/2'
    '-x, y+1/2, -z+1/2'
    'x+1/2, -y+1/2, -z'
    '-x, -y, -z'
    'x-1/2, y, -z-1/2'
    'x, -y-1/2, z-1/2'
    '-x-1/2, y-1/2, z'
_cell_length_a     10.26799(6)
_cell_length_b     18.26557(10)
_cell_length_c     21.67365(12)
_cell_angle_alpha     90
_cell_angle_beta     90
_cell_angle_gamma     90
_cell_volume     4064.91(4)
_cell_formula_units_Z     8
_cell_measurement_reflns_used     19707
_cell_measurement_theta_min     4.3200
_cell_measurement_theta_max     75.9830
_cell_measurement_temperature     293.15
_exptl_crystal_description     'block'
_exptl_crystal_colour     'white'
_exptl_crystal_size_max     0.42
_exptl_crystal_size_mid     0.3
_exptl_crystal_size_min     0.18
_exptl_crystal_density_diffrn     1.790
_exptl_crystal_density_meas     ?
_exptl_crystal_density_method     ?
_exptl_crystal_F_000     2224
_exptl_absorpt_coefficient_mu     2.445
_exptl_absorpt_correction_type     multi-scan
_exptl_absorpt_process_details
;
(CrysAlisPro; Rigaku OD, 2015)
;
_exptl_absorpt_correction_T_min     0.61276
_exptl_absorpt_correction_T_max     1.00000
_diffrn_ambient_temperature     293.15
_diffrn_source     'Enhance (Cu) X-ray Source'
_diffrn_radiation_type     CuK\a
_diffrn_radiation_wavelength     1.54184
_diffrn_radiation_monochromator     graphite
_diffrn_measurement_device_type     'Rigaku Oxford Diffraction Xcalibur, Ruby'
_diffrn_measurement_method     '\w scans'
_diffrn_detector     'CCD plate'
_diffrn_detector_area_resol_mean     10.2576
_diffrn_reflns_number     26085
_diffrn_reflns_av_R_equivalents     0.0243
_diffrn_reflns_av_unetI/netI     0.0116
_diffrn_reflns_theta_min     4.079
_diffrn_reflns_theta_max     76.038
_diffrn_reflns_theta_full     67.684
_diffrn_measured_fraction_theta_max     0.994
_diffrn_measured_fraction_theta_full     0.999
_diffrn_reflns_limit_h_min     -12
_diffrn_reflns_limit_h_max     12
_diffrn_reflns_limit_k_min     -20
_diffrn_reflns_limit_k_max     22
_diffrn_reflns_limit_l_min     -20
_diffrn_reflns_limit_l_max     27
_diffrn_radiation_probe     x-ray
_refine_special_details     ?
_reflns_number_total     4214
_reflns_number_gt     4070
_reflns_threshold_expression     'I > 2\s(I)'
_refine_ls_structure_factor_coef     Fsqd
_refine_ls_matrix_type     full
_refine_ls_R_factor_all     0.0324
_refine_ls_R_factor_gt     0.0316
_refine_ls_wR_factor_gt     0.0906
_refine_ls_wR_factor_ref     0.0912
_refine_ls_goodness_of_fit_ref     1.093
_refine_ls_restrained_S_all     1.092
_refine_ls_number_reflns     4214
_refine_ls_number_parameters     333
_refine_ls_number_restraints     4
_refine_ls_hydrogen_treatment     mixed
_refine_ls_weighting_scheme     calc
_refine_ls_weighting_details
              'w=1/[\s^2^(Fo^2^)+(0.0530P)^2^+1.5574P] where P=(Fo^2^+2Fc^2^)/3'
_atom_sites_solution_hydrogens     mixed
_atom_sites_solution_primary     ?
_atom_sites_solution_secondary     ?
_refine_ls_shift/su_max     0.002
_refine_ls_shift/su_mean     0.000
_refine_diff_density_max     0.309
_refine_diff_density_min     -0.521
_refine_ls_extinction_method
;
SHELXL-2018/3 (Sheldrick 2018)
;
_refine_ls_extinction_coef     0.00077(6)
_refine_ls_extinction_expression
                                  'Fc^*^=kFc[1+0.001xFc^2^\l^3^/sin(2\q)]^-1/4^'
loop_
    _atom_type_symbol
    _atom_type_description
    _atom_type_scat_dispersion_real
    _atom_type_scat_dispersion_imag
    _atom_type_scat_source
    'C' 'C' 0.0181 0.0091
                         'International Tables Vol C Tables 4.2.6.8 and 6.1.1.4'
    'H' 'H' 0.0000 0.0000
                         'International Tables Vol C Tables 4.2.6.8 and 6.1.1.4'
    'N' 'N' 0.0311 0.0180
                         'International Tables Vol C Tables 4.2.6.8 and 6.1.1.4'
    'O' 'O' 0.0492 0.0322
                         'International Tables Vol C Tables 4.2.6.8 and 6.1.1.4'
    'Zn' 'Zn' -1.5491 0.6778
                         'International Tables Vol C Tables 4.2.6.8 and 6.1.1.4'
_computing_data_collection
;
CrysAlisPro (Rigaku OD, 2015)
;
_computing_cell_refinement
;
CrysAlisPro (Rigaku OD, 2015)
;
_computing_data_reduction
;
CrysAlisPro (Rigaku OD, 2015)
;
_computing_structure_solution
;
SHELXT (Sheldrick, 2015a)
;
_computing_structure_refinement
;
<i>SHELXL2018/3</i> (Sheldrick, 2015b)
;
_computing_molecular_graphics
;
MERCURY (Macrae et al., 2020)
;
_computing_publication_material
;
publCIF (Westrip, 2010)
;
loop_
    _atom_site_type_symbol
    _atom_site_label
    _atom_site_fract_x
    _atom_site_fract_y
    _atom_site_fract_z
    _atom_site_U_iso_or_equiv
    _atom_site_adp_type
    _atom_site_calc_flag
    _atom_site_occupancy
    _atom_site_disorder_assembly
    _atom_site_disorder_group
    Zn Zn1 0.67282(2) 0.42317(2) 0.24573(2) 0.03229(10) Uani d 1 . .
    O O1 0.53739(12) 0.49815(7) 0.23272(6) 0.0371(3) Uani d 1 . .
    O O1' 0.68069(13) 0.41811(7) 0.33561(6) 0.0414(3) Uani d 1 . .
    O O4' 1.02982(15) 0.26641(9) 0.58578(7) 0.0576(4) Uani d 1 . .
    O O2' 0.83739(14) 0.33654(10) 0.31937(6) 0.0544(4) Uani d 1 . .
    O O5 0.02506(14) 0.68636(8) 0.22153(8) 0.0551(4) Uani d 1 . .
    N N3 0.62989(16) 0.32537(8) 0.20461(7) 0.0396(3) Uani d 1 . .
    N N1' 1.02277(14) 0.27851(8) 0.53038(8) 0.0410(3) Uani d 1 . .
    N N4 0.82786(14) 0.42902(9) 0.18869(8) 0.0389(3) Uani d 1 . .
    O O3 0.28325(19) 0.57939(10) -0.01964(7) 0.0670(5) Uani d 1 . .
    O O6' 0.57039(17) 0.47877(10) 0.55318(8) 0.0695(5) Uani d 1 . .
    N N2' 0.64170(16) 0.43071(9) 0.57126(7) 0.0419(4) Uani d 1 . .
    O O4 0.11575(17) 0.64392(10) 0.00591(7) 0.0634(4) Uani d 1 . .
    O O2 0.57988(17) 0.48659(12) 0.13270(7) 0.0750(6) Uani d 1 . .
    N N1 0.21307(17) 0.60866(9) 0.01838(7) 0.0459(4) Uani d 1 . .
    N N2 0.13183(16) 0.66326(8) 0.23606(8) 0.0425(4) Uani d 1 . .
    C C1 0.39543(16) 0.55533(9) 0.16039(8) 0.0324(3) Uani d 1 . .
    C C2' 0.89150(16) 0.32663(9) 0.44488(8) 0.0336(3) Uani d 1 . .
    H H2' 0.947315 0.302924 0.417622 0.040 Uiso calc 1 . .
    C C5' 0.72941(16) 0.39536(9) 0.52664(7) 0.0333(3) Uani d 1 . .
    C C6' 0.70569(16) 0.40357(9) 0.46427(8) 0.0326(3) Uani d 1 . .
    H H6' 0.636643 0.432089 0.450362 0.039 Uiso calc 1 . .
    C C1' 0.78781(15) 0.36807(9) 0.42272(7) 0.0314(3) Uani d 1 . .
    C C5 0.21151(16) 0.62756(9) 0.18838(8) 0.0345(3) Uani d 1 . .
    C C3' 0.91054(16) 0.32112(9) 0.50751(8) 0.0333(3) Uani d 1 . .
    C C2 0.35964(17) 0.56172(9) 0.09885(8) 0.0350(3) Uani d 1 . .
    H H2 0.409358 0.539865 0.068072 0.042 Uiso calc 1 . .
    C C4 0.17179(16) 0.63447(9) 0.12799(9) 0.0372(4) Uani d 1 . .
    H H4 0.096968 0.660232 0.117358 0.045 Uiso calc 1 . .
    C C7 0.51413(17) 0.50986(10) 0.17523(8) 0.0377(4) Uani d 1 . .
    C C3 0.24905(17) 0.60106(9) 0.08403(8) 0.0354(3) Uani d 1 . .
    C C6 0.32130(15) 0.58895(9) 0.20600(8) 0.0336(3) Uani d 1 . .
    H H6 0.344937 0.585566 0.247323 0.040 Uiso calc 1 . .
    C C4' 0.83052(15) 0.35433(9) 0.55020(8) 0.0335(3) Uani d 1 . .
    H H4' 0.843953 0.349357 0.592423 0.040 Uiso calc 1 . .
    C C7' 0.76869(16) 0.37360(10) 0.35383(7) 0.0354(3) Uani d 1 . .
    C C8 0.7149(2) 0.32148(11) 0.14984(9) 0.0461(4) Uani d 1 . .
    H H8A 0.675173 0.348006 0.115951 0.055 Uiso calc 1 . .
    H H8B 0.725379 0.270824 0.137340 0.055 Uiso calc 1 . .
    C C9 0.84714(18) 0.35432(11) 0.16435(9) 0.0434(4) Uani d 1 . .
    H H9A 0.891841 0.324435 0.194691 0.052 Uiso calc 1 . .
    H H9B 0.899990 0.356017 0.127285 0.052 Uiso calc 1 . .
    O O5' 0.64367(18) 0.40972(11) 0.62426(7) 0.0680(5) Uani d 1 . .
    O O6 0.17650(17) 0.66780(11) 0.28763(8) 0.0723(5) Uani d 1 . .
    O O3' 1.10353(16) 0.25867(9) 0.49322(7) 0.0613(4) Uani d 1 . .
    H H3A 0.5474(12) 0.3214(13) 0.1932(11) 0.053(6) Uiso d 1 . .
    H H3B 0.647(2) 0.2916(10) 0.2324(9) 0.052(6) Uiso d 1 . .
    H H4A 0.804(2) 0.4583(12) 0.1581(9) 0.058(7) Uiso d 1 . .
    H H4B 0.9014(15) 0.4475(13) 0.2027(11) 0.060(7) Uiso d 1 . .
loop_
    _atom_site_aniso_label
    _atom_site_aniso_U_11
    _atom_site_aniso_U_22
    _atom_site_aniso_U_33
    _atom_site_aniso_U_12
    _atom_site_aniso_U_13
    _atom_site_aniso_U_23
    Zn1 0.03023(15) 0.03616(16) 0.03048(15) 0.00523(8) -0.00034(8) 0.00139(8)
    O1 0.0346(6) 0.0406(6) 0.0359(6) 0.0097(5) -0.0028(5) 0.0036(5)
    O1' 0.0477(7) 0.0479(7) 0.0286(6) 0.0089(5) -0.0025(5) 0.0032(5)
    O4' 0.0614(9) 0.0618(9) 0.0495(8) 0.0088(7) -0.0174(7) 0.0118(7)
    O2' 0.0478(8) 0.0838(11) 0.0315(7) 0.0216(7) 0.0036(5) -0.0027(7)
    O5 0.0417(7) 0.0530(8) 0.0707(10) 0.0174(6) 0.0058(7) 0.0022(7)
    N3 0.0381(8) 0.0375(8) 0.0432(8) -0.0031(6) -0.0070(6) 0.0030(6)
    N1' 0.0356(7) 0.0349(7) 0.0524(9) -0.0006(6) -0.0056(7) 0.0090(6)
    N4 0.0312(8) 0.0455(9) 0.0402(9) -0.0006(6) 0.0017(6) 0.0066(6)
    O3 0.0748(11) 0.0892(13) 0.0370(8) 0.0189(9) 0.0014(8) 0.0096(7)
    O6' 0.0760(11) 0.0794(11) 0.0530(9) 0.0400(9) 0.0073(8) -0.0040(8)
    N2' 0.0421(8) 0.0484(9) 0.0351(8) 0.0024(7) 0.0012(6) -0.0068(6)
    O4 0.0625(9) 0.0736(10) 0.0542(9) 0.0172(8) -0.0210(7) 0.0129(8)
    O2 0.0726(11) 0.1122(15) 0.0401(8) 0.0598(11) 0.0008(7) 0.0021(8)
    N1 0.0489(9) 0.0474(9) 0.0414(8) -0.0008(7) -0.0080(7) 0.0114(7)
    N2 0.0415(8) 0.0343(7) 0.0518(9) 0.0064(7) 0.0014(7) -0.0021(6)
    C1 0.0305(8) 0.0299(7) 0.0368(8) 0.0014(6) -0.0025(6) 0.0030(6)
    C2' 0.0315(8) 0.0338(8) 0.0355(8) 0.0009(6) 0.0033(6) 0.0015(6)
    C5' 0.0347(8) 0.0325(7) 0.0326(8) -0.0031(6) 0.0013(6) -0.0029(6)
    C6' 0.0324(8) 0.0328(7) 0.0327(8) 0.0009(6) -0.0011(6) 0.0019(6)
    C1' 0.0313(7) 0.0321(7) 0.0307(8) -0.0026(6) 0.0004(6) 0.0022(6)
    C5 0.0315(8) 0.0299(7) 0.0423(9) 0.0013(6) -0.0002(7) -0.0001(6)
    C3' 0.0299(8) 0.0310(7) 0.0389(8) -0.0025(6) -0.0026(6) 0.0052(6)
    C2 0.0352(8) 0.0327(8) 0.0371(9) 0.0007(7) 0.0002(7) 0.0042(6)
    C4 0.0299(8) 0.0332(8) 0.0484(10) 0.0031(6) -0.0064(7) 0.0054(7)
    C7 0.0363(8) 0.0390(8) 0.0378(9) 0.0093(7) -0.0025(7) 0.0039(7)
    C3 0.0344(8) 0.0350(8) 0.0369(8) -0.0026(7) -0.0063(7) 0.0072(6)
    C6 0.0324(8) 0.0320(8) 0.0364(9) 0.0007(6) -0.0042(6) 0.0014(6)
    C4' 0.0363(8) 0.0353(8) 0.0289(8) -0.0057(6) -0.0035(6) 0.0020(6)
    C7' 0.0324(8) 0.0435(9) 0.0304(8) -0.0018(7) 0.0012(6) 0.0024(6)
    C8 0.0520(11) 0.0485(10) 0.0376(9) 0.0067(9) -0.0072(8) -0.0096(8)
    C9 0.0383(9) 0.0543(11) 0.0376(9) 0.0118(8) 0.0030(7) -0.0031(8)
    O5' 0.0750(11) 0.0951(13) 0.0339(8) 0.0224(10) 0.0123(7) 0.0028(8)
    O6 0.0726(12) 0.0943(13) 0.0500(10) 0.0323(9) -0.0066(8) -0.0238(9)
    O3' 0.0454(8) 0.0677(10) 0.0709(10) 0.0218(7) 0.0111(7) 0.0211(8)
_geom_special_details
;
 All esds (except the esd in the dihedral angle between two l.s. planes)
 are estimated using the full covariance matrix.  The cell esds are taken
 into account individually in the estimation of esds in distances, angles
 and torsion angles; correlations between esds in cell parameters are only
 used when they are defined by crystal symmetry.  An approximate (isotropic)
 treatment of cell esds is used for estimating esds involving l.s. planes.
;
loop_
    _geom_bond_atom_site_label_1
    _geom_bond_atom_site_label_2
    _geom_bond_site_symmetry_2
    _geom_bond_distance
    _geom_bond_publ_flag
    Zn1 O1 . 1.9721(12) ?
    Zn1 O1' . 1.9519(13) ?
    Zn1 N3 . 2.0445(15) ?
    Zn1 N4 . 2.0184(15) ?
    O1 C7 . 1.287(2) ?
    O1' C7' . 1.278(2) ?
    O4' N1' . 1.223(2) ?
    O2' C7' . 1.230(2) ?
    O5 N2 . 1.216(2) ?
    N3 C8 . 1.475(3) ?
    N3 H3A . 0.885(10) ?
    N3 H3B . 0.879(10) ?
    N1' C3' . 1.476(2) ?
    N1' O3' . 1.211(2) ?
    N4 C9 . 1.476(3) ?
    N4 H4A . 0.886(10) ?
    N4 H4B . 0.881(10) ?
    O3 N1 . 1.218(2) ?
    O6' N2' . 1.208(2) ?
    N2' C5' . 1.471(2) ?
    N2' O5' . 1.211(2) ?
    O4 N1 . 1.219(2) ?
    O2 C7 . 1.219(2) ?
    N1 C3 . 1.477(2) ?
    N2 C5 . 1.470(2) ?
    N2 O6 . 1.211(2) ?
    C1 C2 . 1.388(2) ?
    C1 C7 . 1.509(2) ?
    C1 C6 . 1.391(2) ?
    C2' H2' . 0.9300 ?
    C2' C1' . 1.392(2) ?
    C2' C3' . 1.375(2) ?
    C5' C6' . 1.382(2) ?
    C5' C4' . 1.378(2) ?
    C6' H6' . 0.9300 ?
    C6' C1' . 1.394(2) ?
    C1' C7' . 1.509(2) ?
    C5 C4 . 1.377(2) ?
    C5 C6 . 1.383(2) ?
    C3' C4' . 1.378(2) ?
    C2 H2 . 0.9300 ?
    C2 C3 . 1.382(2) ?
    C4 H4 . 0.9300 ?
    C4 C3 . 1.382(3) ?
    C6 H6 . 0.9300 ?
    C4' H4' . 0.9300 ?
    C8 H8A . 0.9700 ?
    C8 H8B . 0.9700 ?
    C8 C9 . 1.517(3) ?
    C9 H9A . 0.9700 ?
    C9 H9B . 0.9700 ?
loop_
    _geom_angle_atom_site_label_1
    _geom_angle_atom_site_label_2
    _geom_angle_atom_site_label_3
    _geom_angle_site_symmetry_1
    _geom_angle_site_symmetry_3
    _geom_angle
    _geom_angle_publ_flag
    O1 Zn1 N3 . . 113.10(6) ?
    O1 Zn1 N4 . . 115.58(6) ?
    O1' Zn1 O1 . . 101.82(5) ?
    O1' Zn1 N3 . . 113.74(6) ?
    O1' Zn1 N4 . . 125.53(6) ?
    N4 Zn1 N3 . . 87.09(7) ?
    C7 O1 Zn1 . . 112.64(11) ?
    C7' O1' Zn1 . . 111.57(11) ?
    Zn1 N3 H3A . . 113.6(16) ?
    Zn1 N3 H3B . . 105.8(16) ?
    C8 N3 Zn1 . . 105.38(11) ?
    C8 N3 H3A . . 109.7(16) ?
    C8 N3 H3B . . 113.7(16) ?
    H3A N3 H3B . . 109(2) ?
    O4' N1' C3' . . 118.10(16) ?
    O3' N1' O4' . . 123.92(16) ?
    O3' N1' C3' . . 117.96(15) ?
    Zn1 N4 H4A . . 105.7(16) ?
    Zn1 N4 H4B . . 119.1(17) ?
    C9 N4 Zn1 . . 106.00(11) ?
    C9 N4 H4A . . 109.1(17) ?
    C9 N4 H4B . . 111.2(17) ?
    H4A N4 H4B . . 105(2) ?
    O6' N2' C5' . . 118.47(16) ?
    O6' N2' O5' . . 123.21(17) ?
    O5' N2' C5' . . 118.32(16) ?
    O3 N1 O4 . . 124.53(17) ?
    O3 N1 C3 . . 117.56(16) ?
    O4 N1 C3 . . 117.92(17) ?
    O5 N2 C5 . . 118.25(16) ?
    O6 N2 O5 . . 123.82(17) ?
    O6 N2 C5 . . 117.92(16) ?
    C2 C1 C7 . . 117.68(15) ?
    C2 C1 C6 . . 120.06(15) ?
    C6 C1 C7 . . 122.24(15) ?
    C1' C2' H2' . . 120.4 ?
    C3' C2' H2' . . 120.4 ?
    C3' C2' C1' . . 119.28(15) ?
    C6' C5' N2' . . 119.19(15) ?
    C4' C5' N2' . . 117.16(15) ?
    C4' C5' C6' . . 123.65(15) ?
    C5' C6' H6' . . 120.8 ?
    C5' C6' C1' . . 118.36(15) ?
    C1' C6' H6' . . 120.8 ?
    C2' C1' C6' . . 119.53(15) ?
    C2' C1' C7' . . 118.50(14) ?
    C6' C1' C7' . . 121.97(15) ?
    C4 C5 N2 . . 117.56(15) ?
    C4 C5 C6 . . 123.40(16) ?
    C6 C5 N2 . . 119.04(16) ?
    C2' C3' N1' . . 118.75(15) ?
    C2' C3' C4' . . 123.08(15) ?
    C4' C3' N1' . . 118.17(15) ?
    C1 C2 H2 . . 120.5 ?
    C3 C2 C1 . . 118.99(16) ?
    C3 C2 H2 . . 120.5 ?
    C5 C4 H4 . . 121.8 ?
    C5 C4 C3 . . 116.43(15) ?
    C3 C4 H4 . . 121.8 ?
    O1 C7 C1 . . 116.60(15) ?
    O2 C7 O1 . . 124.85(16) ?
    O2 C7 C1 . . 118.55(16) ?
    C2 C3 N1 . . 118.59(16) ?
    C2 C3 C4 . . 122.76(16) ?
    C4 C3 N1 . . 118.64(15) ?
    C1 C6 H6 . . 120.8 ?
    C5 C6 C1 . . 118.36(16) ?
    C5 C6 H6 . . 120.8 ?
    C5' C4' H4' . . 122.0 ?
    C3' C4' C5' . . 116.09(15) ?
    C3' C4' H4' . . 122.0 ?
    O1' C7' C1' . . 116.11(14) ?
    O2' C7' O1' . . 124.60(16) ?
    O2' C7' C1' . . 119.29(15) ?
    N3 C8 H8A . . 109.6 ?
    N3 C8 H8B . . 109.6 ?
    N3 C8 C9 . . 110.10(14) ?
    H8A C8 H8B . . 108.2 ?
    C9 C8 H8A . . 109.6 ?
    C9 C8 H8B . . 109.6 ?
    N4 C9 C8 . . 108.63(14) ?
    N4 C9 H9A . . 110.0 ?
    N4 C9 H9B . . 110.0 ?
    C8 C9 H9A . . 110.0 ?
    C8 C9 H9B . . 110.0 ?
    H9A C9 H9B . . 108.3 ?
loop_
    _geom_torsion_atom_site_label_1
    _geom_torsion_atom_site_label_2
    _geom_torsion_atom_site_label_3
    _geom_torsion_atom_site_label_4
    _geom_torsion_site_symmetry_1
    _geom_torsion_site_symmetry_2
    _geom_torsion_site_symmetry_3
    _geom_torsion_site_symmetry_4
    _geom_torsion
    _geom_torsion_publ_flag
    Zn1 O1 C7 O2 . . . . -10.6(3) ?
    Zn1 O1 C7 C1 . . . . 168.80(11) ?
    Zn1 O1' C7' O2' . . . . -2.2(2) ?
    Zn1 O1' C7' C1' . . . . 177.15(11) ?
    Zn1 N3 C8 C9 . . . . 37.33(17) ?
    Zn1 N4 C9 C8 . . . . 40.97(17) ?
    O4' N1' C3' C2' . . . . -171.17(16) ?
    O4' N1' C3' C4' . . . . 9.6(2) ?
    O5 N2 C5 C4 . . . . 11.9(2) ?
    O5 N2 C5 C6 . . . . -167.92(17) ?
    N3 C8 C9 N4 . . . . -54.1(2) ?
    N1' C3' C4' C5' . . . . 178.08(14) ?
    O3 N1 C3 C2 . . . . 0.2(3) ?
    O3 N1 C3 C4 . . . . 179.28(18) ?
    O6' N2' C5' C6' . . . . -16.6(2) ?
    O6' N2' C5' C4' . . . . 164.53(18) ?
    N2' C5' C6' C1' . . . . -178.32(15) ?
    N2' C5' C4' C3' . . . . 179.34(14) ?
    O4 N1 C3 C2 . . . . -179.51(18) ?
    O4 N1 C3 C4 . . . . -0.4(3) ?
    N2 C5 C4 C3 . . . . 179.36(15) ?
    N2 C5 C6 C1 . . . . 179.82(15) ?
    C1 C2 C3 N1 . . . . 178.93(15) ?
    C1 C2 C3 C4 . . . . -0.1(3) ?
    C2' C1' C7' O1' . . . . -173.09(15) ?
    C2' C1' C7' O2' . . . . 6.3(2) ?
    C2' C3' C4' C5' . . . . -1.1(2) ?
    C5' C6' C1' C2' . . . . -0.9(2) ?
    C5' C6' C1' C7' . . . . 179.61(15) ?
    C6' C5' C4' C3' . . . . 0.5(2) ?
    C6' C1' C7' O1' . . . . 6.4(2) ?
    C6' C1' C7' O2' . . . . -174.22(17) ?
    C1' C2' C3' N1' . . . . -178.51(14) ?
    C1' C2' C3' C4' . . . . 0.7(3) ?
    C5 C4 C3 N1 . . . . -178.17(15) ?
    C5 C4 C3 C2 . . . . 0.9(3) ?
    C3' C2' C1' C6' . . . . 0.4(2) ?
    C3' C2' C1' C7' . . . . 179.87(15) ?
    C2 C1 C7 O1 . . . . -172.74(16) ?
    C2 C1 C7 O2 . . . . 6.7(3) ?
    C2 C1 C6 C5 . . . . 0.8(2) ?
    C4 C5 C6 C1 . . . . 0.0(3) ?
    C7 C1 C2 C3 . . . . 177.96(15) ?
    C7 C1 C6 C5 . . . . -177.85(15) ?
    C6 C1 C2 C3 . . . . -0.8(2) ?
    C6 C1 C7 O1 . . . . 6.0(2) ?
    C6 C1 C7 O2 . . . . -174.6(2) ?
    C6 C5 C4 C3 . . . . -0.8(3) ?
    C4' C5' C6' C1' . . . . 0.5(2) ?
    O5' N2' C5' C6' . . . . 162.72(18) ?
    O5' N2' C5' C4' . . . . -16.1(3) ?
    O6 N2 C5 C4 . . . . -168.19(18) ?
    O6 N2 C5 C6 . . . . 12.0(3) ?
    O3' N1' C3' C2' . . . . 10.0(2) ?
    O3' N1' C3' C4' . . . . -169.18(17) ?
loop_
    _geom_hbond_atom_site_label_D
    _geom_hbond_atom_site_label_H
    _geom_hbond_atom_site_label_A
    _geom_hbond_site_symmetry_A
    _geom_hbond_distance_DH
    _geom_hbond_distance_HA
    _geom_hbond_distance_DA
    _geom_hbond_angle_DHA
    _geom_hbond_publ_flag
    C4' H4' O6 5_666 0.93 2.63 3.539(2) 166.8 yes
    C8 H8A O3 5_665 0.97 2.51 3.353(3) 145.3 yes
    N3 H3A O2' 6_556 0.885(10) 2.192(12) 3.055(2) 165(2) yes
    N4 H4A O2 . 0.886(10) 2.42(2) 3.010(2) 124(2) yes
    N4 H4A O5' 2_664 0.886(10) 2.577(19) 3.273(3) 136(2) yes
    N4 H4B O1 6_656 0.881(10) 2.183(13) 3.021(2) 159(2) yes
_shelx_space_group_comment
;
The symmetry employed for this shelxl refinement is uniquely defined
by the following loop, which should always be used as a source of
symmetry information in preference to the above space-group names.
They are only intended as comments.
;
_shelx_estimated_absorpt_T_min     0.427
_shelx_estimated_absorpt_T_max     0.667
_shelx_hkl_file
;
   0   0   2 1461.41    3.29
   0   0   2 1436.53    3.14
   0   0   3    1.99    0.17
   0   0   4 7762.40   10.62
   0   0   5    3.16    0.31
   0   0  -5    3.18    0.13
   0   0   6   75.27    1.30
   0   0   6   76.50    0.69
   0   0   7    2.28    0.29
   0   0   7    0.90    0.09
   0   0   8 1632.63    6.93
   0   0   8 1702.94    3.23
   0   0   9    2.53    0.37
   0   0  10 1207.26    6.69
   0   0  11    2.90    0.39
   0   0  12 2129.71    9.83
   0   0  13    5.14    0.55
   0   0  14  275.05    3.88
   0   0  15    1.27    0.36
   0   0  16  696.66    6.68
   0   0  17    2.75    0.49
   0   0  17    2.86    0.51
   0   0  17    1.89    0.59
   0   0  18  575.15    6.35
   0   0  18  547.35    6.46
   0   0  19   -0.17    0.52
   0   0  20   70.56    3.20
   0   0  21    0.17    0.43
   0   0  24  215.78    5.15
   0   0  25   -0.16    0.46
   0   0  26  101.56    2.82
   0   0  27   -0.04    0.23
   0   1   2    0.61    0.12
   0   1  -2    0.98    0.09
   0  -1   3    4.36    0.25
   0   1   3    4.02    0.24
   0   1   3    4.67    0.28
   0   1   3    3.99    0.22
   0   1  -4    1.17    0.14
   0   1   4    1.46    0.19
   0   1   4    1.62    0.21
   0  -1  -5    7.94    0.18
   0   1   5    7.13    0.39
   0   1   5    7.20    0.39
   0  -1   5    6.68    0.42
   0   1  -6    0.90    0.15
   0   1   6    0.52    0.20
   0  -1   7    1.22    0.27
   0   1   7    1.28    0.25
   0   1   8    1.21    0.26
   0  -1   8    1.72    0.31
   0   1   9    2.13    0.33
   0  -1   9    1.01    0.14
   0  -1  10    0.20    0.26
   0   1  10    9.35    0.61
   0  -1  11    2.02    0.43
   0   1  11    0.98    0.33
   0  -1  12   17.19    0.93
   0   1  12    0.82    0.29
   0   1  13    0.42    0.29
   0  -1  13    1.67    0.40
   0  -1  14    1.63    0.40
   0   1  14    1.05    0.36
   0   1  15    1.23    0.38
   0  -1  15    0.73    0.35
   0  -1  16    1.33    0.43
   0   1  16    0.78    0.39
   0  -1  17    0.45    0.33
   0   1  17    0.37    0.28
   0   1  17    0.63    0.33
   0  -1  17    1.09    0.57
   0  -1  18    0.01    0.31
   0   1  18    0.22    0.26
   0  -1  18    0.56    0.39
   0   1  18    0.20    0.34
   0  -1  19    0.79    0.59
   0   1  19    0.55    0.55
   0  -1  20   -0.01    0.48
   0  -1  21    0.71    0.53
   0  -1  22    0.69    0.51
   0   1  23    0.44    0.59
   0  -1  24    0.95    0.61
   0   1  24    0.97    0.67
   0   1  25    0.07    0.44
   0  -1  25   -0.07    0.40
   0   1  26    0.58    0.46
   0  -1  26    0.16    0.38
   0   1  27    0.49    0.30
   0  -2   0 2542.41    3.66
   0   2   0 2393.44    3.18
   0   2   1 1018.69    2.93
   0  -2   1 1082.90    2.87
   0   2   1 1036.60    2.59
   0   2   2 2773.01    5.42
   0  -2   2 2735.20    5.43
   0   2  -3 3143.30    6.50
   0   2   3 3198.47    7.32
   0   2  -4  250.47    1.94
   0   2   4  260.40    1.84
   0   2   4  260.28    2.05
   0   2   4  243.85    2.25
   0  -2   4  250.99    2.10
   0   2   5  527.19    3.19
   0   2   5  530.04    2.96
   0   2   6 1168.37    5.16
   0   2   6 1162.15    4.78
   0  -2   7   78.89    1.50
   0   2   7   79.70    1.39
   0  -2  -7   79.37    0.64
   0   2   7   79.01    1.48
   0  -2   8  362.24    3.42
   0   2   8  366.99    3.17
   0  -2   9  917.63    5.79
   0   2   9  920.37    5.70
   0  -2  10 3069.93   11.20
   0   2  10 3251.59   10.63
   0   2  11 4672.77   13.52
   0  -2  11 4540.30   14.38
   0  -2  12  254.34    3.57
   0   2  12  264.95    3.37
   0  -2  13 1227.50    8.18
   0   2  13 1278.45    7.76
   0  -2  14 1005.54    7.72
   0   2  14 1076.95    7.42
   0   2  15  923.38    7.19
   0  -2  15  864.14    7.41
   0  -2  16  455.02    5.55
   0   2  16  452.07    5.85
   0  -2  17  160.80    3.38
   0   2  17  178.11    3.38
   0  -2  17  165.55    3.44
   0   2  17  156.68    3.52
   0  -2  17  177.91    5.02
   0   2  17  182.75    5.11
   0  -2  18  145.92    3.30
   0  -2  18  144.42    3.28
   0   2  18  139.96    3.40
   0  -2  18  145.36    4.63
   0   2  18  155.54    4.78
   0   2  19  561.30    9.03
   0  -2  19  532.15    8.95
   0  -2  20    7.83    1.14
   0   2  20    9.19    1.22
   0  -2  21  205.80    5.45
   0  -2  22  117.43    3.95
   0  -2  22  123.76    3.93
   0   2  23  115.56    4.09
   0  -2  23  127.90    3.83
   0   2  24   16.57    1.51
   0   2  25    2.25    0.63
   0  -2  25    2.12    0.56
   0   2  26   49.03    2.00
   0  -2  26   47.06    1.82
   0   2  27   80.33    2.07
   0   3   0    1.66    0.17
   0   3   0    2.34    0.14
   0   3  -1    1.95    0.08
   0  -3   1    1.46    0.15
   0   3   1    1.58    0.18
   0   3   2    3.19    0.23
   0   3   2    2.67    0.25
   0  -3   2    3.78    0.25
   0   3  -2    2.18    0.25
   0   3   3    5.14    0.33
   0   3   3    4.36    0.35
   0   3  -3    3.85    0.32
   0  -3   3    3.13    0.27
   0   3   4    2.43    0.30
   0   3   4    3.26    0.35
   0  -3   4    3.03    0.30
   0   3  -5    2.33    0.29
   0   3   5    2.03    0.22
   0   3   6    2.90    0.29
   0  -3   6    2.60    0.36
   0  -3   7    2.01    0.34
   0   3   7    1.50    0.29
   0  -3   8    1.54    0.32
   0   3   8    0.32    0.23
   0   3   9    3.64    0.47
   0   3   9    2.64    0.36
   0   3  10    1.11    0.33
   0   3  10    0.70    0.37
   0  -3  10    1.90    0.47
   0   3  11    5.86    0.52
   0  -3  11    1.39    0.44
   0  -3  12    1.57    0.38
   0   3  12    0.43    0.24
   0   3  13    1.57    0.38
   0  -3  13    1.23    0.44
   0  -3  14    1.10    0.42
   0   3  14    0.53    0.25
   0  -3  15    0.51    0.35
   0   3  15    1.05    0.34
   0   3  15    1.08    0.43
   0  -3  16    0.81    0.37
   0   3  16    0.49    0.39
   0  -3  16    0.22    0.47
   0   3  17    0.81    0.55
   0  -3  17    0.09    0.33
   0  -3  17    0.33    0.37
   0   3  17    0.56    0.34
   0  -3  17    0.13    0.45
   0   3  18    0.70    0.65
   0  -3  18   -0.56    0.51
   0   3  18    0.29    0.41
   0  -3  18    0.25    0.30
   0  -3  18    0.58    0.61
   0   3  19    1.17    0.77
   0  -3  19    0.64    0.64
   0   3  20    2.56    0.79
   0  -3  20    0.81    0.48
   0  -3  21    0.60    0.53
   0   3  22    0.80    0.75
   0  -3  22    0.08    0.47
   0  -3  22    0.41    0.54
   0   3  23    0.58    0.66
   0  -3  23    0.36    0.54
   0   3  24    0.18    0.54
   0   3  25   -0.20    0.46
   0  -3  25    0.01    0.38
   0  -3  26    0.34    0.30
   0   3  26    0.12    0.35
   0   3  27    0.15    0.27
   0  -4   0 9999.00   10.39
   0  -4   1 1848.10    4.85
   0   4   1 1753.15    4.92
   0   4  -1 1781.15    3.17
   0   4   1 1892.87    5.61
   0   4   1 1815.92    4.19
   0  -4   2  257.55    1.97
   0   4   2  252.86    2.13
   0   4   2  252.32    1.82
   0  -4   3 8238.02   12.34
   0   4   3 8211.90   11.77
   0   4   4  322.64    2.66
   0  -4   4  320.30    2.66
   0  -4   5 5655.76   11.98
   0   4   5 5774.71   11.93
   0  -4   6  411.92    3.46
   0   4   6  412.06    3.40
   0   4   6  416.79    2.84
   0  -4   7 1785.04    7.64
   0   4   7 1774.60    6.32
   0   4   8   34.21    1.12
   0  -4   8   35.73    1.17
   0   4   8   35.68    0.99
   0  -4   9 4823.17   14.12
   0   4   9 4896.65   12.04
   0   4  10    1.52    0.39
   0  -4  10    1.77    0.44
   0  -4  11  158.69    2.82
   0   4  11  160.51    2.49
   0   4  12   39.65    1.31
   0  -4  12   37.78    1.46
   0  -4  13 1641.38    9.90
   0   4  13 1798.16    9.08
   0  -4  14   93.96    2.46
   0   4  14   87.88    2.50
   0  -4  15  259.65    4.21
   0   4  15  252.41    4.35
   0  -4  16   89.02    2.55
   0   4  16   84.52    2.59
   0   4  16   99.19    3.74
   0  -4  16   90.21    3.63
   0   4  16   92.02    3.68
   0  -4  16   88.95    3.69
   0  -4  17  339.83    5.09
   0   4  17  355.51    7.13
   0  -4  17  355.37    7.22
   0   4  17  348.39    7.21
   0  -4  17  353.68    7.30
   0  -4  18  181.15    3.75
   0   4  18  181.95    4.00
   0   4  18  186.11    5.17
   0  -4  18  186.53    5.39
   0   4  18  189.47    5.35
   0  -4  18  185.33    5.33
   0   4  19  238.88    5.73
   0  -4  19  233.77    6.02
   0   4  19  241.87    6.06
   0  -4  20   27.04    2.05
   0   4  21   60.17    3.16
   0  -4  21   67.07    3.13
   0   4  22  156.29    4.91
   0  -4  22  174.33    4.83
   0   4  23   54.72    2.80
   0  -4  23   56.72    2.59
   0  -4  23   60.55    2.52
   0   4  24   37.50    2.15
   0  -4  24   38.37    1.92
   0  -4  25   85.22    2.59
   0   4  25   82.64    2.86
   0   4  26    2.23    0.49
   0  -4  26    2.07    0.40
   0   5   0    0.40    0.14
   0  -5   0    3.53    0.23
   0  -5   1    0.90    0.18
   0   5  -1    0.91    0.20
   0   5   1    0.71    0.21
   0   5   1    0.69    0.13
   0  -5   2    3.05    0.27
   0   5   2    3.32    0.25
   0   5   3    2.71    0.31
   0   5   3    2.22    0.25
   0  -5   4    0.15    0.18
   0   5   4    0.54    0.25
   0   5   4    0.18    0.16
   0   5   5    2.99    0.36
   0   5   5    2.32    0.31
   0  -5   6    1.49    0.30
   0   5   6    0.59    0.22
   0   5   7    3.48    0.40
   0  -5   7    4.34    0.44
   0  -5   8    1.64    0.35
   0   5   8    1.28    0.24
   0   5   9    5.68    0.43
   0  -5   9    6.18    0.58
   0   5  10    0.56    0.20
   0  -5  10    1.61    0.40
   0   5  11    1.80    0.30
   0  -5  11    1.44    0.36
   0  -5  12    3.03    0.49
   0   5  12    3.85    0.44
   0   5  12    0.15    0.33
   0   5  12    0.63    0.35
   0  -5  13    0.67    0.39
   0   5  13    1.85    0.49
   0  -5  14    0.71    0.43
   0   5  14   -0.06    0.32
   0  -5  15   -0.16    0.38
   0   5  15    0.55    0.36
   0  -5  15    0.34    0.46
   0  -5  15    0.65    0.54
   0   5  16    0.94    0.66
   0  -5  16    0.51    0.36
   0   5  16    0.03    0.39
   0   5  16    0.54    0.59
   0  -5  16    1.08    0.62
   0  -5  16    1.80    0.71
   0   5  17    0.93    0.70
   0  -5  17    0.59    0.39
   0   5  17    0.97    0.52
   0   5  17    0.41    0.60
   0   5  18    2.37    0.98
   0   5  18    1.33    0.79
   0  -5  18    1.29    0.86
   0  -5  18    1.84    0.95
   0   5  19    0.27    0.63
   0   5  19    0.43    0.49
   0  -5  19    0.56    0.63
   0  -5  19    0.16    0.54
   0   5  20    0.45    0.58
   0   5  20    1.34    0.54
   0  -5  20   -0.10    0.60
   0   5  21    0.21    0.61
   0   5  21    0.94    0.56
   0  -5  21    0.15    0.55
   0   5  22    3.65    1.08
   0  -5  22    1.12    0.73
   0   5  23    0.16    0.57
   0  -5  23   -0.12    0.47
   0  -5  23    0.84    0.43
   0   5  24    0.05    0.51
   0  -5  24    0.70    0.44
   0  -5  25    0.14    0.29
   0   5  25    0.26    0.42
   0   5  26    0.08    0.31
   0   6   0  940.68    3.93
   0   6   0  935.37    4.87
   0   6   1  112.05    1.72
   0  -6   1  110.54    1.45
   0   6  -1  113.05    1.73
   0   6   2  807.84    4.65
   0  -6   2  813.57    4.19
   0   6   2  811.89    3.70
   0   6   3  974.55    5.26
   0  -6   3  971.43    4.82
   0  -6   4  795.39    4.60
   0   6   4  800.09    4.88
   0   6   5    1.49    0.32
   0   6   5    1.43    0.27
   0   6   6 1150.69    6.39
   0  -6   6 1141.77    6.23
   0   6   7   57.14    1.17
   0   6   7   56.25    1.50
   0  -6   7   54.09    1.45
   0   6   7   54.40    1.44
   0  -6   8 1898.70    8.91
   0   6   8 1898.36    9.05
   0   6   9  361.52    4.09
   0   6   9  369.05    4.23
   0  -6  10  227.47    3.40
   0   6  10  224.02    3.36
   0   6  10  226.11    3.49
   0  -6  11  396.04    4.68
   0   6  11  395.29    4.66
   0   6  11  393.85    4.76
   0   6  12 1989.21   10.95
   0   6  12 1985.99   11.19
   0  -6  13    9.39    0.82
   0   6  13   10.95    0.93
   0  -6  14 1357.71    9.70
   0   6  14 1346.20   10.00
   0  -6  15  230.39    4.08
   0   6  15  233.57    6.00
   0   6  15  230.22    4.29
   0   6  15  239.66    5.99
   0  -6  15  245.60    6.07
   0  -6  15  239.03    6.10
   0  -6  16   93.51    2.69
   0   6  16   90.43    3.73
   0   6  16   93.01    2.82
   0  -6  16   92.16    3.82
   0  -6  16   94.28    3.83
   0   6  16   94.71    3.81
   0   6  17  371.41    7.95
   0  -6  17  401.47    5.71
   0   6  17  397.17    5.93
   0   6  17  379.29    7.70
   0   6  17  392.99    7.83
   0  -6  17  389.89    7.84
   0   6  18 1205.32   14.35
   0   6  18 1227.14   13.74
   0  -6  18 1236.79   13.92
   0   6  19   23.36    2.06
   0   6  19   32.51    2.23
   0  -6  19   28.26    2.16
   0  -6  19   28.13    2.15
   0   6  20   52.49    2.99
   0   6  20   55.33    2.77
   0  -6  20   53.13    2.84
   0   6  21   21.09    1.91
   0   6  21   23.88    1.77
   0  -6  21   24.84    1.92
   0   6  22  660.26    8.36
   0  -6  22  663.11    9.16
   0   6  23    0.82    0.56
   0  -6  23    0.88    0.43
   0   6  24  167.15    4.24
   0  -6  24  179.53    3.74
   0  -6  24  176.75    3.92
   0   6  25   27.90    1.59
   0   6  26   27.88    1.31
   0   7   0    3.26    0.37
   0   7   1    1.12    0.30
   0   7  -1    1.69    0.32
   0   7   2    5.94    0.47
   0  -7   2    2.63    0.28
   0   7   3    0.73    0.27
   0   7   3    0.63    0.22
   0   7   4    0.35    0.28
   0  -7   4    0.86    0.22
   0   7   4    0.68    0.21
   0   7   5    1.42    0.34
   0  -7   5    2.17    0.33
   0   7   6    0.55    0.29
   0  -7   6    1.16    0.30
   0   7   7    2.49    0.27
   0  -7   7    1.94    0.37
   0   7   7    1.90    0.38
   0   7   8    0.70    0.32
   0   7   8    0.20    0.25
   0  -7   9    1.08    0.34
   0   7   9    1.01    0.37
   0   7   9    0.14    0.31
   0   7  10    0.23    0.31
   0   7  10    0.14    0.29
   0  -7  11    0.88    0.35
   0   7  11    0.53    0.37
   0  -7  12    2.14    0.49
   0   7  12    1.57    0.48
   0   7  12    0.50    0.39
   0  -7  13    2.47    0.47
   0   7  13    3.34    0.56
   0   7  14    2.14    0.85
   0   7  14    1.19    0.74
   0   7  14    2.40    0.58
   0   7  14    0.92    0.59
   0  -7  14    0.72    0.64
   0  -7  14    0.94    0.58
   0   7  15    1.39    0.77
   0   7  15   -0.12    0.54
   0   7  15    1.56    0.52
   0   7  15    1.67    0.76
   0  -7  15    1.64    0.72
   0  -7  15    1.42    0.71
   0   7  16    0.12    0.59
   0  -7  16    0.65    0.36
   0   7  16    0.30    0.43
   0   7  16    1.94    0.65
   0  -7  16   -0.25    0.50
   0  -7  16    0.96    0.69
   0   7  17    0.95    0.65
   0   7  17    0.10    0.56
   0  -7  17    0.89    0.69
   0   7  18    2.06    0.97
   0   7  18    1.06    0.80
   0  -7  18    2.57    0.98
   0   7  19    1.11    0.68
   0   7  19    0.90    0.63
   0  -7  19    2.40    0.80
   0  -7  19   -0.01    0.54
   0   7  20    0.68    0.70
   0   7  20    1.75    0.69
   0  -7  20    0.62    0.65
   0   7  21    1.17    0.80
   0   7  21    1.43    0.65
   0  -7  21    1.46    0.73
   0   7  22    2.27    0.92
   0   7  22    1.37    0.66
   0  -7  22    3.36    0.89
   0   7  23    0.40    0.47
   0   7  23    0.35    0.33
   0  -7  23    0.37    0.43
   0   7  24    0.52    0.52
   0  -7  24    0.63    0.43
   0  -7  24    0.42    0.36
   0   7  25    0.06    0.37
   0   8   0 1129.97    6.45
   0   8  -1  386.12    3.77
   0   8   1  397.66    3.82
   0  -8   2 4612.40   11.41
   0   8  -2 4609.16   13.08
   0  -8   3 2555.26    8.91
   0   8   3 2540.97    9.93
   0  -8   4 1368.06    6.83
   0   8   4 1370.40    6.33
   0   8   5 1608.24    8.30
   0  -8   5 1638.81    7.78
   0  -8   6 1066.15    6.56
   0   8   6 1029.88    6.82
   0  -8   7  240.18    3.27
   0   8   7  248.81    3.26
   0   8   8   41.50    1.49
   0  -8   8   41.05    1.43
   0   8   8   43.46    1.47
   0  -8   9 1303.96    8.27
   0   8   9 1343.97    8.50
   0   8  10  302.86    4.23
   0  -8  10  303.18    4.17
   0   8  10  316.13    4.33
   0  -8  11  827.25    7.15
   0   8  11  816.46    7.19
   0   8  12  293.34    4.48
   0  -8  12  294.74    4.42
   0   8  12  303.02    4.60
   0  -8  13  326.12    4.83
   0   8  13  323.91    4.87
   0   8  13  336.23    5.03
   0   8  13  338.54    7.28
   0  -8  13  343.25    7.16
   0  -8  13  342.14    7.13
   0   8  14  271.33    6.57
   0  -8  14  260.14    4.44
   0   8  14  257.62    4.46
   0   8  14  260.20    6.48
   0   8  14  259.56    4.53
   0  -8  14  264.42    6.42
   0  -8  14  261.64    6.38
   0   8  15  502.05    8.37
   0   8  15  499.42    9.07
   0  -8  15  513.55    6.40
   0   8  15  511.43    6.51
   0  -8  15  492.88    8.85
   0  -8  15  496.17    8.88
   0   8  16   60.16    3.19
   0   8  16   61.28    2.92
   0  -8  16   63.86    2.31
   0   8  16   59.56    3.16
   0   8  16   65.95    2.41
   0  -8  16   61.55    3.18
   0  -8  16   57.61    3.07
   0   8  17    3.39    0.90
   0   8  17    4.05    0.98
   0  -8  17    3.24    0.94
   0   8  18   12.71    1.54
   0   8  18   13.53    1.59
   0  -8  18   14.39    1.64
   0   8  19   37.15    2.47
   0   8  19   39.40    2.47
   0  -8  19   41.33    2.55
   0  -8  19   40.26    2.52
   0   8  20  286.08    6.59
   0   8  20  285.28    6.33
   0  -8  20  291.43    6.46
   0   8  21  196.05    5.25
   0   8  21  206.21    5.06
   0  -8  21  205.55    5.21
   0   8  22  288.23    5.50
   0  -8  22  296.88    5.85
   0   8  23    1.31    0.56
   0   8  23    1.45    0.42
   0  -8  23    0.97    0.46
   0   8  24   30.01    1.65
   0  -8  24   31.16    1.54
   0  -8  24   31.51    1.34
   0   8  25   54.99    1.87
   0   9   0    0.12    0.27
   0   9  -1    2.21    0.40
   0   9   1    0.95    0.33
   0   9   2    2.47    0.45
   0   9  -2    3.04    0.47
   0   9  -3    0.57    0.34
   0  -9   3    1.39    0.31
   0   9  -4    3.56    0.53
   0   9   4    2.73    0.46
   0  -9   5    0.57    0.28
   0   9   5    0.60    0.27
   0  -9   6    1.12    0.31
   0   9   6    0.89    0.36
   0   9   6    0.46    0.23
   0  -9   7    3.34    0.45
   0   9   7    4.42    0.54
   0  -9   8    0.41    0.26
   0   9   8    0.65    0.32
   0  -9   9    0.37    0.29
   0   9   9    1.49    0.44
   0  -9  10    0.90    0.36
   0   9  10    1.45    0.40
   0  -9  11    3.09    0.56
   0   9  11    4.49    0.60
   0   9  12    1.23    0.39
   0  -9  12    0.78    0.40
   0   9  12    0.92    0.37
   0   9  12    0.36    0.50
   0   9  13    2.33    0.74
   0   9  13    2.03    0.56
   0  -9  13    0.72    0.39
   0   9  13    1.33    0.73
   0   9  13    1.03    0.47
   0  -9  13    0.94    0.66
   0  -9  13    1.90    0.76
   0  -9  14    0.02    0.35
   0   9  14    0.02    0.40
   0   9  14    0.76    0.63
   0   9  14    0.84    0.43
   0  -9  14    0.23    0.53
   0  -9  14    1.24    0.72
   0   9  15    2.07    0.80
   0   9  15    1.47    0.81
   0  -9  15    1.13    0.51
   0   9  15    0.72    0.45
   0   9  15    1.86    0.85
   0  -9  15    2.60    0.96
   0   9  16    0.41    0.58
   0   9  16    1.02    0.67
   0   9  16    0.94    0.76
   0  -9  16    0.07    0.62
   0  -9  16    0.27    0.54
   0   9  17    0.19    0.53
   0   9  17    1.49    0.69
   0   9  17    0.20    0.62
   0  -9  17    0.09    0.59
   0   9  18    1.30    0.69
   0   9  18    1.19    0.69
   0  -9  18    0.33    0.54
   0   9  19    0.60    0.66
   0   9  19    0.53    0.61
   0  -9  19    0.85    0.74
   0  -9  19    1.16    0.71
   0   9  20    1.11    0.73
   0   9  20    0.62    0.69
   0  -9  20    0.66    0.67
   0   9  21    1.23    0.66
   0   9  21    1.43    0.70
   0  -9  21    0.56    0.63
   0   9  22    1.12    0.67
   0   9  22    0.65    0.50
   0  -9  22   -0.04    0.44
   0   9  23    0.49    0.45
   0   9  23    0.04    0.36
   0  -9  23    0.62    0.38
   0   9  24   -0.07    0.38
   0  -9  24    0.18    0.30
   0  10   0   35.32    1.36
   0  10   1 2143.19   10.32
   0  10  -1 2159.03   10.35
   0  10  -2  102.95    2.29
   0  10   2  105.56    2.32
   0  10   3  484.97    5.01
   0  10  -3  468.47    4.87
   0  10  -4  332.09    4.16
   0 -10   4  337.26    3.77
   0  10   5 1273.16    8.39
   0  10  -5 1215.41    8.09
   0  10   6   70.26    2.02
   0 -10   6   72.80    1.90
   0  10   7  303.60    3.83
   0 -10   7  289.26    3.89
   0 -10   8  171.76    3.12
   0  10   8  166.08    3.26
   0  10   9  724.21    6.96
   0 -10   9  734.89    6.70
   0  10  10   65.54    2.16
   0 -10  10   63.66    2.05
   0 -10  11  390.86    7.72
   0 -10  11  386.94    5.16
   0  10  11  390.42    5.36
   0  10  11  391.31    7.92
   0  10  12  130.97    4.47
   0 -10  12  121.33    2.99
   0  10  12  117.95    3.03
   0  10  12  128.17    3.12
   0  10  12  118.70    4.47
   0  10 -12  128.05    4.47
   0 -10  12  122.10    4.35
   0 -10  12  130.57    4.44
   0  10  13 1333.80   14.55
   0  10  13 1334.33   10.45
   0 -10  13 1310.64   10.06
   0  10  13 1253.38   14.58
   0  10  13 1367.33   10.42
   0 -10  13 1272.11   14.14
   0 -10  13 1306.71   14.26
   0  10  14   57.17    3.09
   0  10  14   53.89    2.91
   0  10  14   60.78    2.31
   0 -10  14   61.09    2.25
   0  10  14   59.86    2.28
   0  10  14   53.10    3.07
   0 -10  14   54.40    3.00
   0 -10  14   55.56    3.01
   0  10  15 1046.66   12.55
   0  10  15 1009.06   13.32
   0 -10  15 1048.69   12.99
   0 -10  15 1029.45   12.98
   0  10  16   42.40    2.68
   0  10  16   37.19    2.40
   0  10  16   36.17    2.54
   0 -10  16   40.36    2.60
   0 -10  16   40.27    2.60
   0  10  17  283.97    6.29
   0  10  17  279.81    6.71
   0  10  17  260.76    6.61
   0 -10  17  270.03    6.57
   0  10  18   65.61    3.21
   0  10  18   71.64    3.03
   0  10  18   64.22    3.22
   0 -10  18   61.30    3.08
   0  10  19  321.49    6.84
   0  10  19  310.87    6.78
   0 -10  19  322.31    6.82
   0 -10  19  314.98    6.69
   0  10  20   75.10    3.18
   0  10  20   73.88    3.15
   0 -10  20   74.84    3.14
   0  10  21  120.86    3.79
   0  10  21  119.85    3.71
   0 -10  21  118.12    3.73
   0  10  22    4.42    0.74
   0  10  22    3.23    0.64
   0 -10  22    4.24    0.76
   0  10  23   39.95    1.79
   0  10  23   39.34    1.68
   0 -10  23   40.32    1.79
   0  10  24    0.54    0.28
   0 -10  24    0.29    0.28
   0  11   0    0.82    0.43
   0  11   1   34.59    1.39
   0  11  -1    2.23    0.52
   0  11  -2    0.64    0.39
   0  11   2    2.77    0.47
   0  11  -3    2.75    0.48
   0  11   3    1.79    0.42
   0  11  -4    0.82    0.33
   0  11   4    0.91    0.36
   0  11  -5    1.17    0.34
   0  11   5    0.37    0.38
   0 -11   5    0.95    0.32
   0  11  -6   -0.13    0.42
   0  11   6    0.39    0.30
   0 -11   7    0.46    0.32
   0  11  -7    0.30    0.30
   0 -11   8    0.25    0.31
   0  11   8    0.48    0.32
   0 -11   9    0.08    0.30
   0  11   9    0.16    0.35
   0 -11  10   -0.09    0.47
   0 -11  10    0.33    0.32
   0  11  10    0.51    0.36
   0  11  10    0.93    0.39
   0  11  10    0.68    0.52
   0  11 -10    0.53    0.45
   0 -11  11    2.23    0.47
   0  11  11    0.16    0.32
   0  11  11   -0.51    0.67
   0  11  11    0.02    0.31
   0 -11  11    1.15    0.59
   0  11 -11    1.84    0.71
   0 -11  11    0.30    0.49
   0  11  12    2.78    0.87
   0 -11  12    0.66    0.34
   0  11  12   -0.35    0.44
   0  11  12    0.72    0.74
   0  11  12    0.03    0.36
   0 -11  12    0.51    0.54
   0 -11  12    2.18    0.72
   0  11 -12    0.83    0.62
   0  11  13    1.80    0.78
   0  11  13    0.77    0.51
   0 -11  13    2.64    0.56
   0  11  13    0.86    0.74
   0  11  13    0.93    0.51
   0 -11  13    0.47    0.60
   0  11  14    0.63    0.62
   0  11  14    1.10    0.70
   0 -11  14    3.22    0.81
   0 -11  14    1.12    0.76
   0  11  15    1.32    0.76
   0  11  15    1.04    0.75
   0  11  15    0.83    0.75
   0 -11  15    1.81    0.71
   0 -11  15    1.83    0.81
   0  11  16    1.66    0.77
   0  11  16    1.10    0.75
   0  11  16    0.18    0.64
   0 -11  16    0.60    0.67
   0  11  17    0.94    0.70
   0  11  17    0.37    0.53
   0  11  17    1.29    0.70
   0 -11  17    2.21    0.76
   0  11  18    1.05    0.65
   0  11  18    0.27    0.53
   0  11  18    0.60    0.65
   0 -11  18    0.98    0.64
   0  11  19    0.80    0.54
   0  11  19   -0.27    0.58
   0  11  19    0.96    0.70
   0 -11  19    0.38    0.54
   0 -11  19    0.22    0.58
   0  11  20    0.26    0.47
   0  11  20    0.46    0.56
   0 -11  20    0.89    0.56
   0  11  21    0.00    0.43
   0  11  21    0.12    0.44
   0 -11  21    0.56    0.50
   0  11  22   -0.18    0.38
   0  11  22   -0.22    0.40
   0 -11  22    0.41    0.43
   0  11  23   -0.16    0.31
   0 -11  23    0.92    0.39
   0  12   0 5158.11   18.00
   0  12   1  231.61    3.87
   0  12  -1  238.97    3.92
   0  12  -2 1813.60   10.74
   0  12   2 1871.06   11.03
   0  12  -3  898.11    7.60
   0  12   3  952.10    7.93
   0  12   4 2126.90   11.93
   0  12  -4 1953.64   11.32
   0  12  -5  195.48    3.59
   0  12   5  204.38    3.77
   0  12   6  462.58    5.76
   0  12  -6  437.45    5.45
   0 -12   7   29.94    1.38
   0  12  -7   26.76    1.41
   0  12   7   31.09    1.55
   0 -12   8  506.83    8.80
   0 -12   8  476.98    5.54
   0  12   8  472.72    6.05
   0  12   8  511.99    9.21
   0  12   8  498.29    8.79
   0  12  -8  482.19    8.75
   0 -12   9   80.67    3.57
   0  12  -9   76.68    2.45
   0  12   9   81.00    2.56
   0 -12   9   82.44    2.37
   0  12   9   85.61    3.77
   0  12   9   81.10    3.63
   0  12  -9   81.60    3.67
   0 -12  10  264.77    6.44
   0 -12  10  277.89    4.44
   0  12 -10  261.25    4.59
   0  12  10  272.52    4.73
   0  12  10  268.03    6.67
   0  12 -10  266.94    6.63
   0 -12  10  281.13    6.45
   0  12 -11   32.16    1.70
   0 -12  11   33.56    1.59
   0  12  11   31.57    1.68
   0  12  11   32.29    2.41
   0  12  11   35.38    2.43
   0  12 -11   29.70    2.29
   0 -12  11   31.19    2.22
   0 -12  11   32.25    2.26
   0  12  12  412.18    8.15
   0  12  12  392.27    5.85
   0 -12  12  394.21    5.53
   0  12 -12  389.21    5.89
   0  12  12  360.03    7.89
   0  12 -12  381.67    7.82
   0 -12  12  354.17    7.52
   0 -12  12  388.06    7.73
   0  12  13  270.52    6.62
   0  12  13  233.28    6.23
   0  12  13  236.30    6.43
   0 -12  13  245.98    6.20
   0  12 -13  262.84    6.41
   0 -12  13  232.30    6.14
   0  12  14  236.72    6.19
   0  12  14  208.83    5.81
   0  12  14  208.47    6.02
   0 -12  14  220.09    5.83
   0 -12  14  210.48    5.85
   0  12 -14  229.59    5.87
   0  12  15   22.98    1.99
   0  12  15   20.94    1.87
   0  12  15   18.04    1.86
   0 -12  15   20.18    1.81
   0 -12  15   20.11    1.86
   0  12  16  234.66    5.89
   0  12  16  226.16    6.11
   0 -12  16  227.13    5.94
   0  12  17  129.18    4.20
   0  12  17  138.11    4.47
   0  12  17  124.39    4.45
   0 -12  17  125.54    4.31
   0  12  18   28.61    1.89
   0  12  18   27.25    1.95
   0  12  18   25.70    2.02
   0 -12  18   24.83    1.91
   0  12  19    5.42    0.85
   0  12  19    4.86    0.83
   0  12  19    4.91    0.96
   0 -12  19    4.23    0.89
   0 -12  19    4.95    0.90
   0  12  20   53.67    2.35
   0  12  20   51.92    2.48
   0 -12  20   50.56    2.37
   0  12  21    8.91    0.91
   0  12  21    9.04    1.00
   0 -12  21    8.61    0.97
   0  12  22   56.61    1.82
   0  12  22   58.27    2.11
   0 -12  22   57.10    2.05
   0 -12  23   13.99    0.88
   0  13   0    3.28    0.70
   0  13   1    0.38    0.41
   0  13  -1    2.16    0.54
   0  13  -2    0.37    0.41
   0  13   2    0.29    0.40
   0  13  -3   -0.26    0.43
   0  13   3    0.40    0.42
   0  13  -4    0.18    0.34
   0  13   4    0.84    0.43
   0  13   4    0.99    0.61
   0  13  -4    0.46    0.54
   0  13  -5    0.28    0.34
   0  13   5    1.58    0.45
   0  13   5    0.61    0.64
   0  13   6    0.69    0.41
   0  13   6    0.29    0.48
   0  13   6   -0.02    0.58
   0  13  -6    0.16    0.57
   0 -13   7    0.18    0.50
   0  13  -7    1.00    0.46
   0  13   7    0.63    0.41
   0  13   7    0.90    0.57
   0  13   7    0.09    0.48
   0  13  -7    0.88    0.65
   0 -13   8   -0.14    0.52
   0  13  -8    2.71    0.63
   0  13   8    1.24    0.49
   0  13   8    0.56    0.49
   0  13   8    1.01    0.55
   0  13  -8    2.39    0.78
   0 -13   9    0.41    0.32
   0  13  -9    0.44    0.36
   0  13   9    1.56    0.53
   0  13   9    0.37    0.60
   0  13   9    0.37    0.54
   0 -13  10   -0.57    0.45
   0  13 -10    1.17    0.39
   0  13  10    0.98    0.52
   0  13  10    0.53    0.66
   0  13  10    0.30    0.51
   0 -13  10    0.74    0.64
   0  13 -10    0.44    0.62
   0  13  11   -0.05    0.59
   0  13  11    0.22    0.65
   0 -13  11    0.66    0.65
   0 -13  11    0.51    0.61
   0  13 -11    0.82    0.59
   0  13  12    0.89    0.79
   0  13  12    1.24    0.78
   0  13 -12    0.47    0.63
   0 -13  12    1.71    0.71
   0 -13  12   -0.04    0.48
   0  13  13    0.77    0.67
   0  13  13    0.75    0.65
   0 -13  13    1.32    0.74
   0  13 -13    1.04    0.63
   0 -13  13    0.09    0.53
   0  13  14    0.88    0.62
   0  13  14    3.35    0.96
   0  13  14    1.02    0.79
   0 -13  14    0.68    0.66
   0 -13  14    3.46    0.85
   0  13 -14    1.45    0.70
   0  13  15    1.32    0.77
   0  13  15    0.41    0.54
   0  13  15    3.58    1.02
   0  13 -15    1.27    0.62
   0 -13  15    3.83    0.93
   0  13  16    1.24    0.74
   0  13  16    1.38    0.75
   0  13  16    0.77    0.71
   0 -13  16    0.90    0.67
   0  13  17    0.45    0.51
   0  13  17    0.37    0.56
   0  13  17    0.51    0.59
   0 -13  17    0.29    0.61
   0  13  18    0.85    0.51
   0  13  18    0.05    0.48
   0  13  18   -0.21    0.59
   0 -13  18   -0.11    0.62
   0  13  19    0.39    0.41
   0  13  19    0.31    0.39
   0  13  19    0.14    0.49
   0 -13  19   -0.33    0.47
   0  13  20   -0.16    0.33
   0  13  20    0.20    0.35
   0  13  20    1.12    0.52
   0 -13  20   -0.21    0.43
   0  13  21    0.01    0.41
   0 -13  21    0.17    0.35
   0 -13  22    0.50    0.31
   0  14   0  787.60    7.88
   0  14   0  875.86   12.51
   0  14   1  163.77    3.59
   0  14   1  163.96    5.30
   0  14  -1  160.47    5.36
   0  14   1  173.18    5.58
   0  14   2  814.90    8.07
   0  14   2  845.81   12.18
   0  14  -2  849.19   12.32
   0  14  -3  211.04    4.07
   0  14   3  219.97    4.22
   0  14   3  228.50    6.34
   0  14  -3  230.12    6.42
   0  14  -4   77.52    2.47
   0  14   4   84.05    2.66
   0  14   4   79.96    3.83
   0  14  -4   86.26    3.97
   0  14  -5    6.30    0.80
   0  14   5    7.29    0.86
   0  14   5    6.88    1.22
   0  14  -5    7.68    1.30
   0  14  -6  470.71    6.18
   0  14   6  507.74    6.63
   0  14   6  469.47    9.25
   0  14   6  524.25    8.95
   0  14  -6  481.46    9.27
   0 -14   7    2.53    0.88
   0  14   7    2.71    0.61
   0  14  -7    3.51    0.66
   0  14   7    3.55    0.92
   0  14   7    2.47    0.82
   0  14  -8  225.42    4.42
   0  14   8  235.62    6.51
   0  14   8  231.89    6.21
   0  14  -8  226.88    6.38
   0  14   9  158.80    5.19
   0  14   9  167.33    5.44
   0 -14   9  155.74    4.94
   0  14  -9  152.87    5.24
   0  14  10  513.30    9.36
   0  14 -10  501.44    9.33
   0 -14  10  500.03    8.88
   0  14  11   42.61    2.81
   0  14  11   45.58    2.86
   0 -14  11   43.64    2.65
   0  14 -11   45.94    2.81
   0  14  12  399.15    8.29
   0  14  12  405.10    8.34
   0 -14  12  409.61    8.03
   0  14 -12  426.33    8.28
   0  14  13  128.12    4.69
   0  14  13  134.15    4.76
   0  14 -13  141.14    4.68
   0 -14  13  138.91    4.63
   0  14  14  417.04    8.15
   0  14 -14  430.03    7.84
   0  14  14  399.10    8.08
   0 -14  14  416.23    7.85
   0  14  15  137.77    4.51
   0  14  15  137.01    4.67
   0  14 -15  143.46    4.29
   0 -14  15  139.96    4.46
   0  14  16  255.13    5.89
   0  14  16  252.33    6.06
   0 -14  16  252.51    5.82
   0  14  17    0.64    0.55
   0  14  17    0.99    0.66
   0 -14  17    0.37    0.50
   0  14  18   57.18    2.46
   0  14  18   53.80    2.58
   0 -14  18   55.50    2.49
   0 -14  18   54.86    2.47
   0  14  19    1.07    0.44
   0  14  19    1.63    0.61
   0 -14  19    0.83    0.49
   0  14  20   31.69    1.34
   0  14  20   29.03    1.63
   0 -14  20   28.61    1.54
   0 -14  21   13.31    0.93
   0  15   0    4.10    0.64
   0  15   0    0.23    0.61
   0  15  -1    0.74    0.46
   0  15   1   -0.07    0.38
   0  15   1    0.41    0.56
   0  15   2    0.74    0.47
   0  15   2    0.38    0.52
   0  15  -2   -0.04    0.70
   0  15  -3    2.39    0.54
   0  15   3    3.65    0.70
   0  15  -3    1.51    0.87
   0  15  -4    0.96    0.44
   0  15   4    1.76    0.56
   0  15   4    0.37    0.63
   0  15   4    0.42    0.58
   0  15  -4    0.78    0.67
   0  15  -5    0.60    0.44
   0  15   5    0.74    0.46
   0  15   5    0.46    0.64
   0  15   5    0.25    0.59
   0  15  -5    0.42    0.61
   0  15  -6    2.10    0.60
   0  15  -6    0.91    0.51
   0  15   6    0.50    0.66
   0  15  -6    1.40    0.83
   0  15   6    1.31    0.64
   0  15   7    0.32    0.53
   0  15   7    0.06    0.58
   0  15  -7   -0.50    0.71
   0  15   8    1.10    0.63
   0  15  -8    0.59    0.76
   0 -15   8    0.35    0.54
   0  15   9    0.81    0.74
   0  15   9    0.60    0.52
   0  15  -9    0.18    0.62
   0 -15   9    1.73    0.76
   0  15  10    1.14    0.80
   0  15  10    1.49    0.71
   0  15 -10    0.29    0.57
   0  15  11    1.67    0.82
   0  15  11    0.80    0.73
   0 -15  11    0.63    0.61
   0  15 -11    0.62    0.62
   0  15  12    1.48    0.85
   0  15  12    0.06    0.57
   0  15 -12    1.47    0.74
   0 -15  12    0.99    0.61
   0  15  13    1.68    0.94
   0  15  13    0.92    0.78
   0 -15  13    1.33    0.71
   0  15 -13    1.10    0.73
   0  15  14    0.19    0.68
   0  15  14    0.32    0.67
   0 -15  14    0.94    0.71
   0  15 -14    1.50    0.71
   0  15  15    1.10    0.58
   0  15  15   -0.39    0.61
   0 -15  15    1.83    0.66
   0  15 -15    0.02    0.46
   0  15  16    0.08    0.51
   0  15  16    0.61    0.69
   0 -15  16    0.26    0.48
   0  15  17    0.11    0.50
   0  15  17    0.36    0.55
   0 -15  17    0.25    0.45
   0  15  18    0.62    0.47
   0  15  18   -0.13    0.50
   0 -15  18   -0.02    0.45
   0  15  19    0.19    0.32
   0  15  19   -0.06    0.47
   0 -15  19   -0.09    0.41
   0 -15  20    0.62    0.33
   0  16   0  127.63    5.03
   0  16  -1  515.82   10.09
   0  16   1  537.61   10.29
   0  16   2  155.90    5.09
   0  16  -2  138.81    5.24
   0  16   2  149.47    5.40
   0  16   3  413.45    8.29
   0  16   3  393.42    8.67
   0  16  -3  383.17    8.67
   0  16   4   15.85    1.79
   0  16  -4   14.80    1.85
   0  16   4   16.79    1.85
   0  16   5  384.91    8.27
   0  16  -5  382.42    7.73
   0  16  -5  363.99    8.30
   0  16   6    5.25    1.20
   0  16  -6    4.84    0.98
   0  16  -6    6.21    1.27
   0  16   6    7.07    1.27
   0  16   7  393.61    8.32
   0  16  -7  365.46    8.19
   0  16   8   11.97    1.64
   0  16   8   11.79    1.45
   0 -16   8   13.28    1.48
   0  16  -8   11.69    1.58
   0  16   9  399.41    8.29
   0  16   9  438.11    8.32
   0 -16   9  435.15    8.00
   0  16  -9  393.39    8.29
   0  16  10    2.58    0.97
   0  16  10    2.66    0.92
   0  16 -10    1.61    0.76
   0 -16  10    2.42    0.78
   0  16  11  197.40    5.68
   0  16  11  211.74    5.73
   0 -16  11  212.11    5.48
   0  16 -11  192.18    5.50
   0  16  12   91.26    3.83
   0  16  12   94.20    3.81
   0 -16  12   96.48    3.62
   0  16 -12   90.53    3.67
   0  16  13  795.65   10.79
   0  16  13  805.19   10.70
   0  16 -13  788.32   10.28
   0 -16  13  800.24   10.13
   0  16  14   30.04    2.11
   0  16  14   28.25    2.02
   0  16 -14   27.49    1.85
   0 -16  14   27.76    1.88
   0  16  15    4.52    0.90
   0  16 -15    5.43    0.80
   0  16  15    3.44    0.80
   0 -16  15    4.21    0.81
   0  16  16   23.74    1.67
   0  16  16   23.27    1.69
   0 -16  16   23.42    1.57
   0  16  17  108.31    3.18
   0  16  17  103.76    3.21
   0 -16  17  103.02    3.04
   0  16  18    0.98    0.39
   0 -16  18    1.35    0.44
   0 -16  19   31.19    1.36
   0  17   0    0.77    0.81
   0  17  -1    0.36    0.73
   0  17   1   13.88    1.66
   0  17  -2    4.63    1.07
   0  17   2    4.39    1.16
   0  17   3    0.91    0.65
   0  17  -3    0.19    0.69
   0  17   3    0.68    0.66
   0  17   4    0.83    0.61
   0  17  -4    0.19    0.55
   0  17   4    0.16    0.56
   0  17  -4    0.29    0.68
   0  17   5    0.76    0.72
   0  17  -5    0.24    0.52
   0  17  -5    0.39    0.70
   0  17   5    1.75    0.74
   0  17   6    0.72    0.72
   0  17  -6    0.41    0.58
   0  17  -6    0.28    0.70
   0  17   6    1.63    0.76
   0  17   7   -0.29    0.64
   0  17  -7    0.19    0.68
   0  17   8    1.61    0.78
   0  17   8    0.70    0.63
   0  17  -8   -0.21    0.64
   0  17   9    0.65    0.77
   0  17   9    1.88    0.70
   0  17  -9   -0.08    0.64
   0 -17   9    1.20    0.62
   0  17  10    0.05    0.66
   0  17  10    0.77    0.63
   0  17 -10    0.22    0.64
   0 -17  10    0.91    0.62
   0  17  11   -0.12    0.65
   0  17  11    0.71    0.54
   0  17 -11    0.69    0.64
   0 -17  11    1.76    0.68
   0  17  12    0.18    0.71
   0  17  12    0.52    0.53
   0  17 -12    0.62    0.66
   0 -17  12    0.80    0.62
   0  17  13    1.55    0.56
   0  17  13    1.61    0.70
   0 -17  13    2.21    0.65
   0  17 -13    1.71    0.69
   0  17  14   -0.34    0.56
   0  17  14    0.38    0.48
   0 -17  14   -0.02    0.48
   0  17 -14    0.46    0.46
   0  17  15    0.22    0.48
   0 -17  15   -0.14    0.40
   0  17 -15    0.28    0.35
   0  17  16    0.01    0.42
   0 -17  16    0.73    0.40
   0  17  17    0.38    0.38
   0 -17  17    0.21    0.33
   0 -17  18    0.02    0.25
   0  18   0   45.73    2.99
   0  18   1  190.93    5.98
   0  18  -1  185.27    5.92
   0  18  -2  109.56    4.25
   0  18   2  114.67    4.61
   0  18  -2  105.92    4.48
   0  18   3  123.92    4.29
   0  18  -3  111.22    4.22
   0  18  -3  112.34    4.58
   0  18   3  114.27    4.53
   0  18   4   29.69    2.17
   0  18  -4   27.99    2.10
   0  18   4   28.02    2.24
   0  18  -4   25.08    2.20
   0  18   5  124.40    4.38
   0  18  -5  115.33    4.07
   0  18   5  123.42    4.52
   0  18  -5  108.66    4.42
   0  18   6   60.56    3.07
   0  18  -6   56.22    2.79
   0  18   6   59.73    3.05
   0  18  -6   52.84    3.10
   0  18   7   73.63    3.38
   0  18  -7   66.11    3.40
   0  18   8   72.27    3.31
   0  18  -8   67.49    3.30
   0  18   9  144.41    4.56
   0  18  -9  135.66    4.51
   0  18  10   75.84    3.26
   0  18 -10   69.57    3.15
   0  18  11   68.14    3.03
   0  18  11   70.03    2.87
   0 -18  11   74.19    2.74
   0  18 -11   65.63    2.90
   0  18  12   47.27    2.47
   0  18  12   49.39    2.23
   0  18 -12   46.87    2.32
   0 -18  12   52.24    2.21
   0  18  13    2.19    0.65
   0 -18  13    3.47    0.63
   0  18 -13    3.41    0.70
   0  18  14    2.99    0.67
   0  18 -14    3.23    0.61
   0  18  15    5.21    0.77
   0 -18  15    5.60    0.70
   0  18  16  139.65    3.08
   0 -18  16  136.76    2.79
   0  19   0   -0.23    0.68
   0  19   0    6.66    1.22
   0  19  -1    0.18    0.61
   0  19   1    0.83    0.70
   0  19  -1    0.84    0.68
   0  19  -2   -0.01    0.59
   0  19   2    2.68    0.81
   0  19  -2    2.59    0.89
   0  19  -3   -0.05    0.57
   0  19   3    1.49    0.70
   0  19  -3    0.97    0.75
   0  19   4    2.20    0.75
   0  19   4    3.89    0.88
   0  19   5    2.31    0.72
   0  19  -5   -0.06    0.50
   0  19   5    0.87    0.54
   0  19  -5    0.54    0.70
   0  19   6    0.19    0.55
   0  19  -6   -0.06    0.53
   0  19  -6    0.36    0.64
   0  19   7    0.85    0.61
   0  19  -7    0.03    0.68
   0  19   8    2.71    0.79
   0  19  -8    1.03    0.62
   0  19   9   -0.14    0.54
   0  19   9    0.59    0.53
   0  19  -9   -0.12    0.52
   0  19  10    0.22    0.54
   0  19  10    0.20    0.48
   0  19 -10    0.14    0.53
   0  19  11    0.54    0.55
   0  19  11    0.34    0.39
   0  19 -11    0.42    0.54
   0  19  12   -0.49    0.56
   0  19  12   -0.07    0.35
   0  19 -12    0.38    0.42
   0  19  13    0.05    0.44
   0  19 -13    0.38    0.38
   0  19  14    0.35    0.42
   0 -19  14    0.56    0.33
   0  19  15    0.33    0.32
   0  20   0  327.11    6.74
   0  20   0  327.74    6.93
   0  20   1   19.75    1.80
   0  20  -1   19.65    1.72
   0  20  -1   19.20    1.81
   0  20   1   20.40    1.81
   0  20  -2  199.05    5.09
   0  20   2  203.41    5.38
   0  20  -2  204.11    5.53
   0  20   2  208.32    5.35
   0  20   3    4.27    0.95
   0  20  -3    4.28    0.87
   0  20   3    5.42    0.96
   0  20  -3    4.31    1.02
   0  20   4   78.77    3.31
   0  20  -4   76.15    2.97
   0  20   4   80.50    3.13
   0  20  -4   76.88    3.36
   0  20   5   18.76    1.44
   0  20   5   16.50    1.56
   0  20  -5   17.30    1.39
   0  20   5   17.61    1.43
   0  20  -5   15.51    1.55
   0  20   6   83.81    3.01
   0  20   6   74.37    3.08
   0  20  -6   78.91    2.68
   0  20  -6   75.24    3.15
   0  20   7    1.53    0.57
   0  20   7    1.16    0.66
   0  20  -7    1.25    0.62
   0  20   8   39.42    2.02
   0  20   8   37.82    2.06
   0  20  -8   35.68    2.05
   0  20   9   31.66    1.77
   0  20   9   28.13    1.68
   0  20  -9   27.70    1.72
   0  20  10   47.79    2.08
   0  20 -10   44.72    2.04
   0  20  10   46.89    1.97
   0  20 -11   46.51    1.91
   0  20  11   48.54    1.77
   0  20  12   42.25    1.74
   0  20 -12   37.35    1.51
   0  20  13  120.14    2.61
   0  21   0    0.23    0.53
   0  21   0   -0.41    0.56
   0  21   1    0.52    0.58
   0  21  -1   -0.39    0.55
   0  21  -1    0.75    0.58
   0  21   1    0.04    0.53
   0  21   2   -0.08    0.51
   0  21  -2    0.84    0.50
   0  21  -2    0.85    0.64
   0  21   2    0.10    0.44
   0  21   3   -0.18    0.57
   0  21  -3   -0.61    0.54
   0  21  -3    0.13    0.50
   0  21   3    0.19    0.43
   0  21  -4   -0.49    0.51
   0  21   4    0.03    0.55
   0  21   4   -0.34    0.45
   0  21  -4    0.16    0.51
   0  21   5   -0.47    0.56
   0  21  -5    0.07    0.50
   0  21   6    0.15    0.34
   0  21   6   -0.10    0.51
   0  21  -6   -0.06    0.51
   0  21   7   -0.05    0.35
   0  21   7    0.03    0.43
   0  21  -7    0.07    0.47
   0  21   8    0.14    0.34
   0  21   8    0.19    0.36
   0  21  -8   -0.02    0.43
   0  21   9    0.34    0.35
   0  21   9    0.30    0.32
   0  21  -9    0.29    0.35
   0  21  10    0.42    0.32
   0  21 -10   -0.05    0.31
   0  22   0   35.43    1.62
   0  22   0   33.31    1.72
   0  22   0   33.08    1.68
   0  22   1  206.91    4.21
   0  22   1  216.02    3.62
   0  22  -1  207.15    4.04
   0  22   1  206.20    3.95
   0  22  -1  207.10    4.18
   0  22  -2    6.47    0.75
   0  22   2    7.60    0.93
   0  22   2    7.05    0.76
   0  22  -2    6.90    0.87
   0  22   3    5.05    0.72
   0  22  -3    4.60    0.71
   0  22   4    7.48    0.85
   0  22  -4    7.89    0.88
   0  22   5   62.24    2.17
   0  22  -5   64.06    2.23
   0  22   6   27.50    1.38
   0  22  -6   27.43    1.43
   0  22   7   22.69    1.16
   0  22  -7   22.70    1.22
  -1   0   0   15.16    0.33
  -1   0   0   11.76    0.30
  -1   0  -1    2.02    0.13
  -1   0   1    1.66    0.12
  -1   0   2  265.70    1.53
  -1   0   2  266.88    1.37
  -1   0   2  270.37    1.52
  -1   0  -2  272.27    1.52
  -1   0   3    1.01    0.14
  -1   0   3    1.17    0.13
  -1   0  -3    1.06    0.12
  -1   0   3    0.97    0.08
  -1   0   3    1.07    0.15
  -1   0   4   87.61    1.07
   1   0   4   88.11    1.28
  -1   0   4   84.75    1.10
  -1   0   4   85.60    0.94
  -1   0   4   87.05    0.54
  -1   0  -4   82.34    0.91
  -1   0   4   82.67    1.13
  -1   0  -5    1.17    0.15
  -1   0   5    0.85    0.17
  -1   0   6  362.49    2.09
  -1   0   6  371.03    2.70
  -1   0  -6  367.87    2.05
   1   0   6  371.10    3.08
  -1   0   7    1.01    0.24
  -1   0  -7    2.22    0.18
   1   0   7    1.95    0.29
  -1   0   7    0.80    0.20
  -1   0   7    1.85    0.18
  -1   0   8   11.37    0.40
  -1   0   8    8.69    0.53
  -1   0  -8   10.02    0.36
   1   0   8   10.27    0.61
  -1   0   8    9.79    0.54
  -1   0  -9    1.62    0.18
   1   0   9    1.22    0.35
  -1   0   9    1.24    0.16
  -1   0   9    0.69    0.24
   1   0  10 2344.52    9.86
  -1   0  10 2318.33    8.99
  -1   0  11    2.83    0.37
   1   0  11    2.02    0.38
   1   0  12  274.33    3.70
  -1   0  12  285.24    3.52
   1   0  13    0.22    0.28
  -1   0  13    0.61    0.28
  -1   0  14   57.77    1.75
  -1   0  14   58.50    1.89
   1   0  15    0.71    0.33
  -1   0  15    0.09    0.27
   1   0  16    6.36    0.70
  -1   0  16    5.42    0.60
  -1   0  17   -0.08    0.62
  -1   0  17    1.11    0.36
  -1   0  17    0.30    0.33
   1   0  17    0.06    0.53
   1   0  18  147.86    3.32
  -1   0  18  146.71    3.42
   1   0  18  156.66    4.82
  -1   0  18  160.19    4.88
  -1   0  19    0.16    0.63
   1   0  19    0.68    0.57
  -1   0  20    0.19    0.49
   1   0  20    0.15    0.58
   1   0  20    0.46    0.49
  -1   0  21    1.00    0.58
   1   0  21    0.08    0.50
   1   0  21   -0.29    0.58
   1   0  22  116.13    3.93
  -1   0  23    0.01    0.49
   1   0  23    0.41    0.41
  -1   0  24   40.27    2.19
   1   0  25    0.20    0.42
  -1   0  25    0.26    0.39
  -1   0  26   35.39    1.59
   1   0  26   38.24    1.80
   1   0  27    0.10    0.25
  -1   1   0    2.23    0.14
  -1  -1   0    2.14    0.14
  -1  -1   1    6.20    0.23
  -1   1   1    6.77    0.17
  -1  -1   1    6.40    0.25
  -1  -1  -1    6.72    0.22
  -1   1  -1    6.07    0.24
  -1   1   2   38.12    0.64
  -1  -1   2   40.66    0.53
   1  -1   2   42.64    0.72
   1   1   2   40.45    0.65
  -1   1   2   40.35    0.42
  -1  -1   2   40.10    0.63
  -1   1   2   41.92    0.51
  -1   1  -2   40.66    0.63
  -1  -1  -2   39.58    0.49
  -1   1   3 1180.48    3.91
  -1  -1   3 1197.66    3.34
  -1  -1  -3 1199.54    2.42
  -1   1   3 1233.18    2.55
   1   1   3 1222.67    4.08
  -1   1   3 1256.05    3.35
  -1   1  -3 1219.75    3.55
   1  -1   3 1246.71    4.37
  -1  -1   3 1151.73    3.72
  -1   1   3 1202.66    2.98
  -1   1   3 1147.02    3.97
   1   1   4  553.78    3.08
  -1   1   4  540.23    2.96
   1  -1   4  555.06    3.26
  -1  -1   4  538.24    2.61
  -1  -1   4  530.06    2.85
  -1   1   4  553.32    1.54
  -1   1  -4  543.04    2.48
  -1   1   4  553.17    2.56
  -1  -1   4  529.66    2.59
  -1   1   4  542.73    2.43
  -1   1   4  520.63    2.96
  -1  -1  -5  134.09    1.22
  -1  -1   5  133.98    1.46
  -1  -1   5  132.82    1.36
  -1   1  -5  130.46    1.27
  -1   1   5  134.29    1.64
  -1   1   5  135.87    1.45
   1   1   5  132.68    1.68
  -1   1   5  132.36    1.37
   1  -1   5  138.15    1.78
  -1  -1   5  137.22    1.59
  -1   1   5  128.27    1.64
  -1  -1   6  127.51    1.38
  -1   1   6  128.65    1.57
   1   1   6  129.07    1.80
  -1   1   6  130.15    1.52
  -1   1   6  125.93    1.72
   1  -1   6  130.21    1.86
   1   1   6  133.53    1.83
  -1  -1   6  125.65    1.58
  -1  -1  -6  129.84    1.21
  -1  -1   6  132.23    1.70
  -1   1  -6  122.19    1.29
  -1  -1   7   21.35    0.75
   1   1   7   21.62    0.81
  -1  -1  -7   21.21    0.51
   1  -1   7   21.78    0.84
  -1   1  -7   20.79    0.55
  -1   1   7   20.56    0.77
  -1   1   7   22.92    0.70
  -1  -1   7   23.32    0.62
  -1  -1   7   23.71    0.76
   1   1   8  195.54    2.52
  -1  -1  -8  185.63    1.48
  -1   1   8  194.62    2.21
  -1   1  -8  188.63    1.73
  -1  -1   8  191.07    2.36
  -1  -1   8  191.49    1.80
   1  -1   8  194.88    2.60
  -1   1   8  183.27    2.42
  -1   1   9  228.32    2.58
  -1  -1   9  235.48    2.78
  -1  -1  -9  227.51    1.59
   1   1   9  231.80    2.89
  -1   1  -9  229.77    1.97
   1  -1   9  233.67    3.01
  -1  -1   9  236.59    2.05
   1   1  10  481.12    4.41
   1  -1  10  485.90    4.56
  -1  -1  10  488.89    4.24
  -1   1  10  492.69    4.03
   1   1  11   17.98    0.93
  -1   1  11   19.51    0.87
   1  -1  11   19.49    0.99
  -1  -1  11   19.90    0.92
  -1   1  12  213.76    3.00
   1  -1  12  207.80    3.28
   1   1  12  210.33    3.20
  -1  -1  12  209.01    3.09
  -1   1  12  206.01    3.32
   1   1  13  138.68    2.72
   1  -1  13  139.31    2.78
  -1   1  13  147.26    2.61
  -1  -1  13  143.63    2.68
  -1   1  13  133.99    2.81
  -1  -1  13  139.28    2.74
  -1   1  14   50.81    1.61
   1   1  14   45.31    1.62
  -1  -1  14   46.96    1.61
   1  -1  14   46.63    1.68
  -1   1  14   44.75    1.68
  -1  -1  14   46.75    1.66
  -1  -1  15  158.34    3.06
   1  -1  15  156.06    3.18
  -1   1  15  167.87    3.04
   1   1  15  158.79    3.12
  -1  -1  15  153.91    3.10
  -1   1  15  155.54    3.27
  -1  -1  16    8.14    0.74
  -1   1  16    9.53    0.77
   1  -1  16    8.14    0.80
   1   1  16    9.59    0.82
  -1   1  16    7.59    0.80
  -1  -1  16    7.97    0.77
  -1  -1  17    1.85    0.74
  -1   1  17    2.09    0.70
  -1  -1  17    2.03    0.45
   1  -1  17    3.53    0.58
   1   1  17    2.03    0.44
  -1   1  17    2.50    0.53
  -1  -1  17    2.00    0.45
   1  -1  17    1.57    0.66
   1   1  17    1.94    0.63
   1   1  18  248.48    4.24
  -1  -1  18  254.05    4.19
   1  -1  18  244.56    4.30
  -1  -1  18  242.22    4.31
  -1   1  18  234.35    4.37
   1  -1  18  238.11    5.96
   1   1  18  243.75    6.04
  -1   1  18  242.97    6.07
   1   1  18  248.82    6.05
  -1   1  19   48.86    2.74
   1   1  19   46.24    2.67
  -1  -1  19   51.59    2.75
   1   1  19   47.71    2.69
   1  -1  19   44.20    2.61
  -1   1  20    1.40    0.67
   1   1  20   -0.02    0.54
   1  -1  20    0.90    0.60
   1   1  20    2.43    0.77
   1  -1  21   64.40    3.10
   1   1  21   66.70    3.10
  -1   1  21   66.19    3.04
   1  -1  21   62.57    3.06
  -1   1  22   38.09    2.43
   1   1  22   41.85    2.35
   1  -1  22   38.90    2.35
  -1   1  22   40.18    2.27
   1  -1  22   40.72    2.36
  -1   1  23    3.47    0.85
  -1  -1  23    4.13    0.85
   1  -1  23    4.49    0.82
   1   1  23    4.65    0.79
  -1   1  24   -0.02    0.48
   1   1  24    0.73    0.66
  -1  -1  24    0.47    0.47
   1  -1  24    0.83    0.44
  -1   1  25    0.23    0.39
   1   1  25    0.63    0.47
  -1  -1  25   -0.20    0.39
   1  -1  25    0.06    0.43
   1   1  26    0.58    0.48
  -1  -1  26    0.46    0.36
  -1   1  26    0.12    0.34
   1  -1  26    0.29    0.38
   1  -1  27   25.94    1.17
   1   1  27   26.69    1.23
  -1   2   0   29.62    0.57
   1   2   0   31.06    0.51
  -1   2  -1    1.39    0.16
   1   2   1    2.91    0.19
  -1   2   1    1.49    0.13
  -1  -2   1    2.93    0.20
  -1   2   1    1.70    0.16
   1  -2   1    3.43    0.18
  -1   2   2   14.95    0.45
  -1  -2   2   20.11    0.32
   1  -2   2   19.04    0.51
  -1   2  -2   16.88    0.47
   1   2   2   19.03    0.49
  -1  -2   2   15.79    0.45
  -1   2   2   23.77    0.48
  -1   2   2   16.54    0.39
  -1   2   3  601.40    3.00
  -1  -2   3  593.33    2.13
  -1   2   3  627.97    2.69
  -1   2  -3  620.31    2.89
   1   2   3  632.90    3.10
  -1  -2   3  614.92    3.00
   1  -2   3  626.26    3.19
  -1  -2  -3  619.35    2.07
  -1   2   3  618.29    1.76
  -1   2   3  585.05    2.27
  -1   2   3  580.08    3.00
  -1  -2   3  609.94    2.23
   1  -2   4  374.82    2.74
  -1   2   4  351.71    2.55
  -1  -2   4  358.35    1.98
  -1  -2   4  361.39    2.52
  -1  -2  -4  364.63    1.36
  -1   2   4  359.67    1.75
   1   2   4  368.21    2.60
  -1   2  -4  351.37    2.28
  -1   2   4  356.99    1.70
  -1   2   4  360.11    2.29
  -1   2   4  347.29    2.54
  -1  -2   5 1655.17    5.86
   1  -2   5 1747.79    6.47
  -1   2  -5 1684.47    5.13
  -1   2   5 1641.05    6.04
  -1   2   5 1645.94    4.50
  -1  -2   5 1641.65    4.90
  -1   2   5 1666.03    5.36
   1   2   5 1705.62    6.12
  -1   2   5 1618.49    6.02
   1   2   6   86.38    1.50
  -1   2   6   84.56    1.16
  -1  -2   6   89.43    1.46
  -1  -2   6   85.45    1.25
   1  -2   6   88.65    1.58
  -1   2   6   85.51    1.32
  -1   2  -6   83.97    1.20
  -1   2   6   82.39    1.46
  -1   2   6   91.14    1.56
  -1   2   7  101.00    1.59
  -1   2   7  100.19    1.41
   1   2   7  100.44    1.74
  -1  -2  -7  101.50    1.17
  -1  -2   7  105.68    1.72
  -1   2  -7   99.69    1.37
   1  -2   7  103.11    1.82
  -1   2   7  102.15    1.75
   1   2   7  104.32    1.72
  -1   2   7   98.67    1.75
   1   2   8   21.85    0.90
  -1  -2   8   22.79    0.70
  -1   2   8   21.81    0.80
  -1   2   8   21.91    0.72
  -1  -2  -8   23.10    0.56
   1  -2   8   23.55    0.94
  -1   2  -8   23.30    0.70
   1   2   8   21.95    0.85
  -1   2  -9 2460.71    7.44
  -1  -2  -9 2535.58    5.53
  -1   2   9 2470.86    8.29
   1  -2   9 2529.67   10.07
  -1   2   9 2460.30    9.71
  -1  -2   9 2444.08    9.30
  -1  -2   9 2546.24    7.51
   1   2   9 2555.79    9.50
   1   2  10   85.01    1.83
  -1  -2  10   88.47    1.42
   1  -2  10   80.96    1.91
  -1   2  10   82.75    1.61
  -1  -2  10   83.79    1.83
  -1   2  10   81.34    1.92
   1  -2  11  274.07    3.65
  -1  -2  11  273.20    3.45
   1   2  11  277.85    3.50
  -1   2  11  268.99    3.69
  -1   2  12   62.13    1.58
  -1  -2  12   57.80    1.68
   1   2  12   57.28    1.67
   1  -2  12   59.46    1.79
  -1   2  12   57.73    1.78
   1  -2  13  176.85    3.18
  -1  -2  13  181.92    3.08
   1   2  13  186.85    3.12
  -1   2  13  178.57    3.26
   1  -2  14   22.27    1.20
   1   2  14   22.09    1.14
  -1  -2  14   21.81    1.14
  -1  -2  14   24.28    1.19
  -1   2  14   20.11    1.16
   1   2  15   35.83    1.48
   1  -2  15   35.48    1.56
  -1  -2  15   34.88    1.48
  -1  -2  15   35.34    1.47
  -1   2  15   33.94    1.57
  -1   2  16   69.96    3.17
  -1  -2  16   59.08    1.96
   1   2  16   62.57    2.00
   1  -2  16   62.95    2.13
  -1  -2  16   62.40    2.04
  -1   2  16   61.38    2.17
  -1  -2  16   63.60    3.02
   1  -2  16   64.98    3.01
   1   2  17   11.79    0.93
  -1  -2  17   11.56    0.93
   1  -2  17   10.75    0.93
  -1  -2  17   11.35    0.93
  -1   2  17   11.22    1.00
  -1   2  17   11.59    1.41
   1   2  17   10.68    1.32
   1  -2  17   11.03    1.33
  -1  -2  17   12.24    1.33
  -1  -2  17   11.59    1.31
   1   2  17   12.13    1.36
   1  -2  18  555.00    6.56
  -1  -2  18  581.60    6.48
   1   2  18  592.86    6.49
  -1   2  18  546.37    6.77
  -1  -2  18  588.04    6.58
   1   2  18  589.84    9.23
   1   2  18  579.58    9.24
   1  -2  18  559.66    9.25
  -1  -2  18  619.66    9.34
  -1   2  18  564.30    9.25
  -1  -2  19   97.37    3.75
  -1   2  19   90.51    3.72
   1  -2  19   87.24    3.69
   1   2  19   92.58    3.72
  -1   2  20  173.40    5.05
   1   2  20  175.77    5.06
   1  -2  20  169.75    5.11
  -1  -2  20  185.24    5.12
  -1   2  21  145.86    4.91
   1  -2  21  157.91    4.87
  -1   2  21  166.11    4.84
   1   2  21  169.09    4.84
  -1  -2  21  179.94    4.91
  -1   2  22   25.66    2.02
   1  -2  22   26.72    1.98
  -1   2  22   27.22    1.91
   1   2  22   28.03    1.90
   1  -2  22   26.85    1.94
  -1  -2  23  144.97    4.24
  -1   2  23  141.15    4.43
   1   2  24   10.47    1.24
  -1   2  24    9.20    1.11
  -1  -2  24   10.43    1.11
   1  -2  24   12.15    1.10
   1   2  25   29.61    1.82
  -1  -2  25   28.36    1.56
  -1   2  25   28.62    1.69
   1  -2  25   29.85    1.75
   1   2  26    0.73    0.45
   1  -2  26    0.45    0.37
  -1   2  26    0.46    0.37
  -1  -2  26    0.61    0.31
   1   2  27  121.53    2.55
   1   3   0    7.75    0.34
  -1   3   0    7.97    0.37
  -1  -3   1  357.03    2.21
   1   3  -1  379.81    2.11
  -1   3  -1  357.22    2.35
   1   3   1  373.02    2.23
   1  -3   1  358.52    1.89
  -1   3   1  370.63    2.12
  -1   3   2  101.64    1.22
  -1   3   2   98.70    1.21
   1  -3   2  101.67    1.19
  -1   3   2  100.98    1.17
  -1   3   2  113.80    1.22
  -1  -3   2  101.84    1.25
   1   3   2  112.33    1.32
  -1   3  -2   99.49    1.29
  -1   3   3 2121.42    6.07
   1  -3   3 2295.55    6.33
  -1   3   3 2291.48    5.81
  -1   3  -3 2184.45    6.21
  -1  -3   3 2146.83    6.16
  -1  -3   3 2223.02    3.70
  -1   3   3 2104.21    5.99
  -1   3   4 2372.44    7.00
  -1   3   4 2426.25    6.43
  -1   3   4 2342.21    3.96
  -1  -3   4 2314.95    6.81
   1   3   4 2460.27    7.22
  -1   3   4 2364.42    5.42
   1  -3   4 2482.19    7.24
  -1  -3   4 2333.95    4.64
  -1   3  -4 2415.01    6.77
  -1   3   4 2301.93    6.90
  -1   3  -5   31.42    0.81
   1  -3   5   30.03    0.89
  -1   3   5   29.86    0.79
  -1  -3   5   29.78    0.85
  -1  -3  -5   32.16    0.44
  -1   3   5   31.14    0.58
  -1   3   5   30.87    0.88
  -1  -3   6   39.55    1.03
  -1   3   6   38.27    1.05
   1  -3   6   39.47    1.09
  -1   3  -6   39.99    0.95
  -1   3   6   38.59    0.95
  -1   3   6   39.83    0.77
   1   3   6   41.20    1.07
  -1   3   6   39.45    1.05
  -1   3   7  756.26    3.67
   1   3   7  750.69    4.84
  -1   3   7  732.58    4.42
   1  -3   7  757.34    5.01
  -1   3   7  758.51    4.96
  -1   3  -7  739.34    4.20
  -1  -3   7  765.31    4.79
  -1   3   7  747.51    4.94
  -1   3   8   70.72    1.46
  -1   3  -8   71.32    1.37
   1   3   8   69.24    1.49
  -1   3   8   72.21    1.63
  -1   3   8   70.65    1.25
   1  -3   8   71.63    1.64
  -1  -3   8   71.80    1.57
   1   3   8   68.67    1.58
  -1   3   8   68.25    1.61
   1   3   9 1060.53    6.13
  -1   3  -9 1060.76    5.49
  -1  -3  -9 1096.52    4.02
  -1   3   9 1094.60    5.32
   1  -3   9 1087.73    6.69
  -1   3   9 1056.38    6.58
  -1   3   9 1065.49    6.07
   1   3   9 1041.62    6.50
  -1  -3   9 1054.13    6.29
  -1   3   9 1050.03    6.67
  -1  -3  10  261.81    3.31
   1   3  10  259.88    3.46
   1   3  10  271.22    3.27
  -1  -3  10  276.43    2.78
  -1   3  10  280.30    3.30
   1  -3  10  268.75    3.50
  -1   3 -10  259.16    2.79
  -1   3  10  279.42    2.89
  -1   3  10  263.30    3.56
   1   3  11  201.37    2.94
  -1  -3  11  192.09    2.98
   1  -3  11  189.94    3.09
  -1   3  11  209.69    2.67
  -1  -3  11  207.66    2.45
  -1   3  11  189.30    3.15
   1   3  12   37.41    1.34
  -1  -3  12   36.11    1.37
  -1   3  12   39.02    1.24
   1  -3  12   34.91    1.40
  -1   3  12   34.20    1.39
   1   3  13  371.30    4.38
   1  -3  13  357.91    4.61
  -1  -3  13  357.80    4.44
  -1   3  13  346.77    4.65
  -1  -3  13  368.31    4.27
   1  -3  14    4.01    0.58
  -1  -3  14    3.48    0.51
  -1   3  14    3.19    0.51
  -1  -3  14    4.30    0.53
   1   3  15  242.85    3.80
   1  -3  15  225.32    3.95
  -1  -3  15  222.57    3.75
  -1   3  15  225.71    4.09
  -1  -3  15  238.39    3.74
   1   3  16   23.11    1.22
  -1  -3  16   23.21    1.26
   1  -3  16   23.01    1.32
  -1  -3  16   24.72    1.26
  -1   3  16   22.82    1.37
   1  -3  16   23.79    1.92
  -1  -3  16   23.77    1.90
   1  -3  16   23.93    1.86
  -1   3  16   25.63    1.96
  -1  -3  16   24.41    1.85
   1   3  17  110.45    2.72
   1  -3  17   98.00    2.75
  -1  -3  17   98.22    2.67
  -1   3  17   96.40    2.85
   1  -3  17   99.47    3.86
   1   3  17  105.98    3.89
  -1  -3  17  109.23    3.94
  -1  -3  17  100.79    3.97
  -1   3  17   98.26    3.85
  -1  -3  17  111.16    4.02
   1   3  17  112.51    4.03
  -1  -3  18  242.53    4.27
   1  -3  18  237.78    4.34
  -1   3  18  230.67    4.42
   1   3  18  233.88    4.48
  -1  -3  18  253.69    6.11
  -1   3  18  235.68    6.03
   1   3  18  248.17    6.01
   1  -3  18  234.44    6.02
  -1  -3  18  259.29    6.17
   1   3  19  160.40    4.66
  -1   3  19  153.03    4.85
   1   3  19  164.48    4.89
   1  -3  19  155.92    4.95
  -1  -3  19  169.78    5.00
  -1   3  20   92.81    4.01
   1  -3  20  101.57    4.00
  -1   3  20  101.51    3.92
  -1  -3  20  112.67    4.04
   1   3  20  109.12    3.93
  -1   3  21    2.97    0.85
  -1   3  21    2.28    0.89
  -1  -3  21    1.12    0.61
   1  -3  21    1.73    0.76
   1   3  21    1.79    0.65
  -1   3  22    0.39    0.56
  -1  -3  22    0.26    0.47
   1  -3  22   -0.35    0.63
   1  -3  22    0.16    0.51
  -1   3  23    0.45    0.59
   1   3  23    0.38    0.60
  -1  -3  23    0.59    0.48
   1  -3  23    0.63    0.49
   1  -3  23    1.44    0.58
  -1  -3  24   15.93    1.29
  -1   3  24   15.75    1.41
   1   3  24   15.78    1.49
   1  -3  24   18.21    1.35
   1   3  25    2.79    0.65
  -1   3  25    2.98    0.64
  -1  -3  25    2.71    0.52
  -1   3  26    4.94    0.67
   1  -3  26    4.48    0.62
   1   3  26    4.75    0.69
  -1  -3  26    4.20    0.48
   1  -4   0    1.51    0.14
   1   4   0    1.64    0.22
  -1   4   0    1.19    0.24
  -1   4   1   66.97    0.97
  -1   4   1   67.64    1.06
  -1   4  -1   63.33    1.15
   1   4  -1   68.96    1.06
   1   4   1   67.98    1.09
  -1  -4   1   65.49    1.04
  -1   4   1   62.92    1.09
   1  -4   1   65.41    0.88
  -1   4   2 1693.87    5.30
   1  -4   2 1690.51    5.10
  -1  -4   2 1680.30    5.54
  -1   4  -2 1699.22    6.04
  -1   4   2 1659.65    5.46
  -1   4   2 1639.49    5.44
   1   4   2 1754.77    5.79
  -1   4   2 1633.53    5.21
  -1   4   3   29.23    0.73
   1  -4   3   31.20    0.77
  -1   4   3   31.50    0.80
   1   4   3   31.37    0.83
  -1   4  -3   30.03    0.83
  -1  -4   3   28.96    0.79
  -1   4   3   29.04    0.76
   1  -4   4   18.38    0.66
  -1   4   4   17.82    0.63
  -1   4   4   18.16    0.67
  -1   4   4   19.36    0.32
   1   4   4   18.07    0.68
  -1  -4   4   19.68    0.69
  -1   4  -4   18.31    0.69
  -1  -4   4   19.21    0.39
  -1   4   4   17.23    0.64
  -1   4   5  695.55    4.34
   1  -4   5  700.37    4.28
  -1   4   5  703.52    4.02
  -1   4  -5  694.96    4.24
  -1  -4   5  682.40    4.18
  -1   4   5  692.64    2.49
   1   4   5  711.14    4.38
  -1   4   5  688.22    4.27
  -1   4   6    3.43    0.23
  -1   4  -6    2.50    0.32
  -1   4   6    4.58    0.39
   1   4   6    2.82    0.38
   1  -4   6    2.66    0.34
  -1   4   6    2.58    0.34
  -1  -4  -6    4.11    0.17
  -1   4   6    2.64    0.36
  -1   4   7  873.34    3.77
  -1   4   7  832.43    5.47
   1  -4   7  858.09    5.41
  -1   4   7  836.11    4.96
  -1   4  -7  856.13    5.07
   1   4   7  837.48    5.32
  -1  -4   7  851.01    5.27
  -1   4   7  848.51    5.44
  -1   4   8   45.00    1.35
  -1   4   8   47.08    0.98
  -1   4  -8   47.77    1.26
   1   4   8   46.84    1.23
   1   4   8   45.55    1.32
  -1   4   8   44.83    1.22
  -1  -4   8   45.59    1.30
   1  -4   8   45.21    1.33
  -1   4   8   44.71    1.35
  -1   4  -9  313.68    3.31
   1  -4   9  312.63    3.65
  -1   4   9  300.40    3.32
   1   4   9  295.33    3.57
  -1   4   9  327.08    2.81
   1   4   9  312.32    3.31
  -1   4   9  311.11    3.70
  -1  -4   9  305.97    3.52
  -1   4   9  304.01    3.66
   1   4  10   76.32    1.91
  -1  -4  10   74.56    1.83
   1  -4  10   73.85    1.88
  -1   4  10   75.39    1.78
  -1   4 -10   73.88    1.64
   1   4  10   77.47    1.75
  -1   4  10   75.40    1.94
   1   4  11  207.27    2.97
  -1  -4  11  197.07    3.11
   1  -4  11  201.75    3.25
  -1  -4  11  206.68    2.64
  -1   4  11  206.39    3.09
   1   4  11  195.79    3.20
  -1   4  11  194.86    3.28
  -1  -4  12    0.28    0.28
   1  -4  12    0.87    0.32
  -1   4  12    0.07    0.37
  -1  -4  13    0.29    0.30
   1  -4  13    0.42    0.31
   1   4  13    1.18    0.36
  -1   4  13    0.12    0.34
  -1  -4  13    0.56    0.26
  -1  -4  14    2.07    0.45
   1   4  14    2.12    0.40
  -1  -4  14    0.75    0.25
  -1   4  14    0.67    0.31
   1   4  15   50.05    1.73
   1  -4  15   45.14    1.81
  -1  -4  15   43.99    1.72
  -1   4  15   45.58    1.89
  -1  -4  15   50.23    1.70
  -1  -4  16  100.55    2.68
   1  -4  16   94.56    2.68
  -1   4  16   92.22    2.76
  -1   4  16  102.25    3.78
   1  -4  16   93.58    3.72
  -1   4  16   96.74    3.81
  -1  -4  16  106.44    3.91
   1  -4  16  101.45    3.91
  -1  -4  16   98.41    3.88
   1   4  16  107.16    3.94
   1   4  16  101.18    3.79
  -1  -4  17   43.11    1.81
   1  -4  17   41.15    1.82
  -1   4  17   44.94    2.54
   1   4  17   39.65    1.86
  -1   4  17   39.80    1.85
   1  -4  17   41.78    2.57
  -1   4  17   42.98    2.60
   1   4  17   44.30    2.53
  -1  -4  17   41.87    2.58
  -1  -4  17   49.47    2.76
   1  -4  17   41.15    2.54
  -1  -4  18   23.86    1.39
   1  -4  18   21.12    1.34
   1   4  18   20.26    1.35
  -1   4  18   20.20    1.38
  -1   4  18   20.02    1.82
   1   4  18   21.97    1.83
  -1  -4  18   22.30    1.88
  -1  -4  18   24.01    1.97
   1  -4  18   19.81    1.79
  -1   4  19   53.57    3.07
   1   4  19   60.67    2.95
   1  -4  19   57.40    3.04
  -1   4  19   60.22    3.07
  -1  -4  19   64.39    3.13
   1   4  19   61.40    2.98
  -1  -4  19   61.42    3.06
  -1   4  20   20.22    1.91
   1   4  20   19.88    1.67
   1  -4  20   20.98    1.85
  -1  -4  20   23.03    1.86
  -1   4  20   20.97    1.82
   1   4  20   22.54    1.79
  -1   4  21  141.52    4.83
   1   4  21  153.81    4.32
  -1   4  21  152.23    4.66
   1  -4  21  151.49    4.74
  -1  -4  21  156.76    4.62
   1   4  22    0.22    0.76
  -1   4  22    0.95    0.63
  -1  -4  22    1.72    0.67
   1  -4  22    0.80    0.54
  -1  -4  23   29.74    1.82
  -1   4  23   27.74    1.97
   1   4  23   29.49    2.08
  -1  -4  23   33.08    1.89
   1  -4  23   31.98    1.96
   1  -4  23   29.61    1.93
   1   4  24   11.63    1.27
  -1  -4  24   11.95    1.08
  -1   4  24   12.13    1.26
   1  -4  24   14.04    1.18
   1   4  25    4.58    0.76
  -1   4  25    4.78    0.75
  -1  -4  25    4.32    0.58
   1  -4  25    4.72    0.58
   1   4  26    5.87    0.72
   1  -4  26    6.20    0.65
  -1   4  26    5.71    0.69
  -1   5   0    0.43    0.17
   1  -5   0    0.59    0.11
  -1   5   1 2758.05    6.78
  -1   5   1 2744.70    8.02
   1   5   1 2935.78    7.95
  -1   5   1 2870.40    7.78
   1  -5   1 2826.63    6.21
   1   5  -1 2951.16    7.83
  -1   5  -1 2761.39    8.34
   1   5   1 2782.24    5.07
  -1   5  -2 1092.91    5.35
   1   5   2 1125.19    5.09
  -1   5   2 1109.96    4.65
  -1   5   2 1126.77    4.90
   1  -5   2 1108.58    4.37
  -1  -5   2 1106.23    4.84
   1   5   3  267.11    2.58
   1  -5   3  257.91    2.32
  -1   5   3  244.48    2.37
  -1   5  -3  255.05    2.66
  -1  -5   3  254.33    2.46
  -1   5   3  255.75    2.42
  -1   5   3  249.99    2.32
   1  -5   4  347.48    2.92
  -1   5  -4  345.91    3.19
  -1   5   4  350.24    3.04
  -1   5   4  340.38    1.16
  -1  -5   4  347.49    3.01
   1   5   4  349.96    3.11
  -1   5   4  345.90    2.90
  -1   5   4  341.12    2.89
  -1   5   5  131.71    0.98
  -1   5   5  125.13    1.83
   1   5   5  125.57    1.96
  -1   5   5  127.01    1.96
   1  -5   5  128.97    1.91
  -1  -5   5  126.64    1.93
  -1   5   5  126.38    1.90
   1  -5   6   71.90    1.53
  -1   5   6   68.63    1.43
  -1   5  -6   73.38    1.59
  -1   5   6   72.33    1.58
  -1  -5   6   77.26    1.58
   1   5   6   73.22    1.59
  -1   5   6   73.57    0.90
  -1   5   6   73.72    1.57
   1  -5   7  533.43    4.39
  -1   5   7  524.57    4.50
  -1   5  -7  533.30    4.40
  -1   5   7  546.61    2.80
  -1  -5   7  516.52    4.28
  -1   5   7  514.21    4.11
   1   5   7  515.04    4.38
  -1   5   7  536.96    4.49
  -1   5   8   70.87    1.13
   1   5   8   62.73    1.62
   1  -5   8   65.50    1.64
  -1   5   8   62.59    1.52
  -1   5   8   64.70    1.69
  -1   5  -8   66.26    1.63
  -1  -5   8   65.24    1.60
  -1   5   8   68.75    1.72
   1  -5   9    0.82    0.29
  -1   5   9    1.17    0.20
  -1   5   9    1.62    0.33
  -1   5  -9    0.45    0.26
   1   5   9    1.41    0.34
  -1  -5   9    6.95    0.57
   1   5   9    8.91    0.59
  -1   5   9    9.29    0.69
  -1   5  10  146.38    2.54
   1  -5  10  148.95    2.73
   1   5  10  151.49    2.47
   1   5  10  141.98    2.69
  -1  -5  10  149.29    2.65
  -1   5  10  142.31    2.75
  -1  -5  11   88.74    2.14
  -1   5  11   86.47    2.07
   1   5  11   86.67    2.19
   1  -5  11   87.08    2.20
   1   5  11   94.27    2.03
  -1   5  11   84.31    2.23
  -1  -5  12  180.76    2.70
   1   5  12  171.45    3.21
   1  -5  12  168.91    3.18
   1   5  12  181.16    2.97
  -1   5  12  172.27    3.05
  -1  -5  12  166.35    3.04
  -1   5  12  175.82    3.35
  -1  -5  12  187.83    2.76
   1  -5  13    7.72    0.75
  -1  -5  13    7.22    0.70
   1   5  13    8.64    0.71
  -1   5  13    8.13    0.77
  -1  -5  14   60.71    2.00
   1   5  14   66.97    1.95
   1  -5  14   61.55    2.07
  -1   5  14   62.69    2.17
  -1  -5  15   20.05    1.20
   1  -5  15   20.01    1.24
  -1   5  15   20.88    1.31
  -1  -5  15   21.17    1.82
  -1  -5  15   24.56    1.90
  -1   5  15   21.57    1.79
   1  -5  15   22.18    1.82
   1   5  15   21.46    1.80
  -1   5  16    2.39    0.82
  -1  -5  16    1.15    0.38
   1  -5  16    1.83    0.49
  -1   5  16    3.16    0.58
  -1   5  16    2.09    0.67
   1   5  16    1.85    0.56
   1  -5  16    4.13    0.90
   1   5  16    5.28    0.97
  -1  -5  16    1.70    0.69
  -1  -5  16    2.04    0.72
  -1   5  17    4.44    0.95
  -1   5  17    3.89    0.91
   1  -5  17    3.82    0.63
  -1  -5  17    4.66    0.67
  -1   5  17    4.23    0.84
  -1   5  17    3.77    0.63
   1   5  17    4.13    0.67
   1   5  17    3.25    0.77
  -1  -5  17    6.71    1.10
  -1  -5  17    3.33    0.87
   1  -5  17    3.89    0.93
   1  -5  17    3.49    0.85
  -1   5  18   21.54    2.05
   1   5  18   24.11    1.94
  -1   5  18   21.73    1.85
   1  -5  18   21.74    1.94
  -1   5  18   21.25    1.92
   1   5  18   24.28    1.90
  -1  -5  18   26.65    2.10
  -1   5  19   36.92    2.57
  -1   5  19   39.11    2.37
   1   5  19   38.77    2.41
   1  -5  19   37.57    2.48
  -1  -5  19   39.61    2.49
  -1   5  19   41.99    2.59
  -1  -5  19   41.94    2.56
   1   5  19   41.19    2.41
  -1   5  20    7.25    1.19
   1   5  20    7.28    1.07
  -1   5  20    7.13    1.02
  -1   5  20    7.37    1.18
   1  -5  20    7.65    1.20
  -1  -5  20    7.03    1.09
   1   5  21   14.58    1.64
  -1   5  21   14.29    1.62
   1   5  21   14.66    1.42
  -1  -5  21   18.11    1.62
   1  -5  21   16.44    1.61
  -1   5  22    7.81    1.20
   1   5  22    7.43    1.12
   1   5  22    7.81    0.96
   1  -5  22    7.51    1.07
  -1  -5  22    9.08    1.14
  -1  -5  23   39.54    2.00
  -1   5  23   37.31    2.24
   1   5  23   35.25    2.22
   1  -5  23   40.87    2.16
   1  -5  23   35.91    2.10
  -1  -5  23   40.94    2.07
  -1  -5  24    0.98    0.39
  -1   5  24    0.70    0.55
   1   5  24    1.03    0.49
  -1  -5  24    0.44    0.36
   1  -5  24    0.17    0.38
   1  -5  24    0.66    0.37
  -1   5  25    0.52    0.46
   1   5  25    0.53    0.44
   1  -5  25    0.62    0.27
  -1   5  26    6.40    0.70
   1   5  26    6.31    0.70
  -1   6   0    0.77    0.17
  -1   6   0    0.47    0.26
   1  -6   0    0.96    0.13
  -1   6   0    0.84    0.23
   1   6   0    0.44    0.23
  -1   6  -1  105.73    1.22
   1   6   1  106.35    1.67
   1  -6   1  104.21    1.29
  -1   6  -1  102.73    1.79
   1   6  -1  106.39    1.64
  -1   6   1  104.93    1.42
   1   6   1  107.24    1.02
  -1   6  -2  463.55    3.86
  -1   6   2  460.44    3.48
  -1   6   2  446.15    3.16
   1   6   2  445.28    3.53
  -1  -6   2  461.72    3.38
   1  -6   2  451.39    2.94
   1   6  -2  479.33    3.52
   1   6   2  462.02    2.58
  -1   6   3  143.43    1.96
   1   6   3  149.57    2.11
  -1   6   3  147.72    2.02
   1  -6   3  145.35    1.84
  -1  -6   3  150.16    2.01
  -1   6   4  167.26    2.21
  -1   6   4  165.56    2.23
   1  -6   4  168.14    2.11
  -1  -6   4  167.90    2.25
  -1   6  -4  170.44    2.47
   1   6   4  172.48    2.34
  -1   6   4  163.46    2.13
  -1   6  -5   43.52    1.31
  -1   6   5   44.97    1.24
  -1  -6   5   44.87    1.22
   1  -6   5   49.39    1.23
   1   6   5   45.13    1.27
  -1   6   5   45.95    1.21
  -1   6   5   45.28    1.20
  -1   6   6    2.00    0.32
   1  -6   6    2.51    0.34
  -1   6  -6    1.28    0.34
  -1   6   6    1.16    0.31
  -1  -6   6    0.68    0.26
   1   6   6    1.99    0.38
  -1   6   6    1.15    0.30
   1  -6   7    8.23    0.60
  -1  -6   7    6.78    0.57
  -1   6   7    7.92    0.57
   1   6   7    7.00    0.60
  -1   6  -7    6.86    0.59
  -1   6   7    7.12    0.57
  -1  -6   8   17.23    0.90
   1   6   8   15.59    0.88
  -1   6  -8   17.88    0.91
  -1   6   8   17.70    0.93
  -1   6   8   18.60    0.88
  -1   6   8   17.46    0.92
   1   6   9   47.17    1.55
   1  -6   9   54.17    1.61
  -1  -6   9   52.25    1.57
  -1   6   9   48.17    1.47
   1   6   9   49.86    1.38
  -1   6   9   50.17    1.60
   1   6  10  143.42    2.78
   1  -6  10  143.34    2.75
  -1  -6  10  147.20    2.75
  -1   6  10  148.23    2.65
  -1   6  10  145.55    2.87
  -1  -6  11  162.13    3.01
   1  -6  11  157.10    3.01
   1   6  11  158.38    3.06
  -1   6  11  160.35    2.90
  -1   6  11  157.66    3.11
  -1   6  12   21.44    1.12
  -1  -6  12   21.00    1.15
   1   6  12   18.89    0.97
   1  -6  12   18.59    1.10
   1   6  12   18.19    1.11
  -1  -6  13    3.25    0.49
  -1   6  13    3.73    0.55
   1  -6  13    4.16    0.60
   1   6  13    5.29    0.68
  -1   6  13    3.35    0.59
  -1  -6  14    9.66    0.84
  -1   6  14   10.65    0.94
   1   6  14    9.80    0.90
  -1   6  15   68.98    3.35
   1  -6  15   64.49    2.22
  -1  -6  15   68.39    2.26
  -1   6  15   68.99    3.25
  -1   6  15   68.19    2.35
   1   6  15   65.87    2.28
  -1   6  15   67.95    3.22
  -1  -6  15   71.34    3.37
  -1  -6  15   70.64    3.26
   1  -6  15   68.51    3.26
  -1   6  16   85.91    3.79
   1  -6  16   87.10    2.63
  -1  -6  16   86.19    2.59
   1   6  16   82.22    2.60
  -1   6  16   84.86    2.70
  -1   6  16   83.56    3.58
   1  -6  16   81.53    3.61
  -1  -6  16   84.16    3.69
  -1   6  16   82.40    3.57
  -1  -6  16   85.84    3.65
   1   6  16   87.55    3.52
  -1   6  17   74.69    3.61
  -1  -6  17   79.12    2.54
   1  -6  17   83.90    2.64
   1   6  17   79.08    2.65
  -1   6  17   78.05    2.64
  -1   6  17   78.48    3.50
   1   6  17   84.25    3.47
   1  -6  17   76.82    3.53
  -1   6  17   75.62    3.47
   1  -6  17   78.93    3.55
  -1  -6  17   77.12    3.51
  -1  -6  17   81.54    3.65
  -1   6  18 1066.74   13.55
   1   6  18 1094.92   13.06
  -1   6  18 1126.87   13.02
   1  -6  18 1093.81   13.37
  -1   6  18 1101.69   13.16
  -1  -6  18 1101.33   13.40
   1  -6  18 1109.50   13.28
  -1   6  19    1.52    0.78
   1   6  19    2.63    0.82
  -1   6  19    2.07    0.81
   1   6  19    1.27    0.61
  -1   6  19    1.81    0.69
  -1  -6  19    2.57    0.73
  -1  -6  19    4.13    0.92
   1  -6  19    2.63    0.82
   1   6  20  185.27    5.52
  -1   6  20  181.54    5.47
   1   6  20  190.76    5.18
  -1   6  20  199.83    5.17
   1  -6  20  195.74    5.47
  -1  -6  20  195.86    5.32
  -1  -6  20  199.84    5.41
  -1   6  21   14.69    1.61
   1   6  21   16.68    1.66
  -1   6  21   15.43    1.40
   1   6  21   13.16    1.34
  -1  -6  21   13.58    1.43
   1  -6  21   13.75    1.50
  -1   6  22   99.91    3.80
   1   6  22  103.42    3.86
   1   6  22  108.92    3.48
   1  -6  22  103.77    3.70
  -1  -6  22  113.05    3.67
  -1   6  23   14.25    1.40
   1   6  23   14.48    1.40
   1   6  23   14.40    1.17
   1  -6  23   12.72    1.24
  -1  -6  23   14.27    1.24
   1   6  24   40.49    2.08
  -1   6  24   40.10    2.09
   1  -6  24   43.02    1.90
  -1  -6  24   40.97    1.75
   1  -6  24   42.29    2.00
   1   6  25    2.82    0.60
  -1   6  25    2.28    0.53
   1  -6  25    3.77    0.56
   1  -6  25    3.03    0.46
  -1   6  26    1.24    0.35
   1   6  26    1.28    0.35
  -1   7   0    0.60    0.24
  -1   7   0    1.36    0.21
   1   7   0    1.31    0.28
  -1   7  -1  260.34    2.06
  -1   7   1  243.97    2.78
  -1   7   1  254.45    2.40
  -1   7  -1  247.56    2.83
   1   7  -1  249.49    2.78
   1   7   1  245.76    2.78
   1  -7   1  251.17    2.16
  -1   7  -2  366.13    2.25
   1  -7   2  348.28    2.78
  -1   7  -2  343.96    3.65
   1   7  -2  347.54    3.30
  -1   7   2  354.30    3.03
  -1   7   2  340.25    3.31
  -1  -7   2  348.63    3.13
   1   7   2  358.11    3.42
   1   7   2  362.71    2.34
   1  -7   3 1122.16    5.32
  -1   7  -3 1144.36    6.84
  -1  -7   3 1152.92    5.93
  -1   7   3 1131.65    6.05
   1   7  -3 1171.91    6.09
  -1   7   3 1180.06    5.88
   1   7   3 1160.32    6.33
   1   7   3 1204.88    4.93
  -1  -7   4   16.36    0.76
  -1   7   4   14.74    0.73
  -1   7  -4   13.25    0.78
  -1   7   4   14.62    0.72
   1  -7   4   14.71    0.67
   1   7   4   14.25    0.75
   1   7   4   14.62    0.62
  -1   7   4   14.23    0.68
  -1  -7   5    0.39    0.26
  -1   7   5    0.60    0.26
   1   7   5    0.71    0.32
  -1   7   5    0.69    0.27
  -1   7  -5    1.90    0.39
   1  -7   5    0.57    0.22
  -1   7   5    3.52    0.41
   1   7   5    2.96    0.34
  -1   7   6  511.22    4.42
  -1   7  -6  547.09    5.05
  -1   7   6  531.96    4.68
   1  -7   6  533.53    4.39
  -1  -7   6  523.28    4.55
   1   7   6  510.24    4.65
  -1   7   6  526.52    4.47
  -1   7   7  192.98    2.82
  -1  -7   7  199.14    2.93
  -1   7   7  199.32    3.02
   1  -7   7  196.55    2.84
   1   7   7  198.13    3.02
  -1   7   7  197.89    2.91
  -1   7   8  192.06    2.93
   1  -7   8  190.77    2.94
  -1  -7   8  186.97    2.97
   1   7   8  187.93    3.06
  -1   7   8  192.48    3.02
   1  -7   9  137.11    2.62
  -1  -7   9  140.99    2.68
   1   7   9  132.34    2.66
   1   7   9  142.68    2.36
  -1   7   9  133.01    2.53
  -1   7   9  142.10    2.73
  -1  -7  10    4.52    0.55
   1   7  10    4.81    0.57
   1  -7  10    6.00    0.61
  -1   7  10    4.97    0.55
  -1   7  10    4.70    0.58
  -1   7  11   67.32    1.95
   1   7  11   68.19    2.08
  -1  -7  11   70.52    2.06
   1  -7  11   70.59    2.05
  -1   7  11   69.61    2.11
   1   7  11   71.58    2.10
   1   7  12  198.23    3.67
   1  -7  12  195.79    3.54
  -1   7  12  200.58    3.51
  -1  -7  12  198.06    3.55
  -1   7  12  197.72    3.70
   1   7  12  205.64    3.69
   1  -7  13   35.49    1.57
   1   7  13   33.78    1.60
  -1  -7  13   34.91    1.57
  -1   7  13   36.11    1.56
  -1   7  13   33.99    1.59
   1   7  13   35.80    1.61
  -1   7  14   46.63    2.75
  -1  -7  14   44.63    2.60
  -1  -7  14   42.57    1.78
   1  -7  14   43.87    1.81
  -1   7  14   42.10    2.61
   1   7  14   41.24    1.78
  -1   7  14   42.79    1.86
  -1  -7  14   45.60    2.60
   1  -7  14   46.75    2.69
   1  -7  14   46.58    2.67
  -1   7  14   43.75    2.57
  -1  -7  14   45.02    2.65
  -1   7  15   66.65    2.99
  -1   7  15   61.02    3.17
  -1  -7  15   61.56    2.19
   1  -7  15   62.57    2.21
  -1   7  15   60.55    2.28
   1   7  15   67.56    2.35
  -1   7  15   64.52    3.22
   1   7  15   75.00    3.24
  -1   7  15   64.53    3.16
  -1  -7  15   59.12    3.11
  -1  -7  15   62.32    3.12
   1   7  15   66.30    3.12
   1  -7  15   59.27    3.07
  -1   7  16    5.91    1.09
   1  -7  16    8.20    0.86
  -1  -7  16    7.50    0.83
   1   7  16    6.61    0.83
  -1   7  16    7.96    0.90
  -1   7  16    6.09    1.08
  -1   7  16    7.11    1.15
  -1  -7  16    6.91    1.08
  -1  -7  16    6.11    1.08
   1  -7  16    6.86    1.15
  -1   7  17   22.48    2.04
   1   7  17   22.59    1.99
   1   7  17   21.84    1.95
  -1   7  17   22.27    1.94
  -1   7  17   20.33    1.85
   1  -7  17   20.65    1.89
  -1  -7  17   21.44    1.97
  -1  -7  17   20.98    1.89
   1   7  18   26.91    2.25
  -1   7  18   27.95    2.29
  -1   7  18   27.95    2.13
   1   7  18   29.25    2.25
  -1  -7  18   29.33    2.24
  -1   7  18   26.51    2.17
  -1  -7  18   30.51    2.32
   1  -7  18   29.08    2.25
   1  -7  18   29.04    2.28
   1   7  19    9.26    1.32
  -1   7  19   10.15    1.39
  -1   7  19   10.67    1.35
   1   7  19   10.27    1.35
  -1  -7  19   11.60    1.41
   1  -7  19   10.49    1.39
  -1  -7  19   12.00    1.43
  -1   7  20   10.50    1.43
   1   7  20    9.99    1.38
  -1   7  20   14.32    1.43
   1   7  20   12.58    1.42
   1  -7  20   11.37    1.43
  -1  -7  20   11.56    1.34
  -1  -7  20   12.35    1.40
  -1   7  21   19.55    1.79
   1   7  21   22.10    1.85
   1   7  21   22.60    1.75
  -1   7  21   22.10    1.69
  -1  -7  21   21.89    1.73
   1  -7  21   22.46    1.85
  -1   7  22    1.95    0.79
   1   7  22    1.83    0.72
   1   7  22    1.88    0.57
  -1   7  22    2.98    0.67
   1  -7  22    1.75    0.66
  -1  -7  22    2.23    0.72
  -1   7  23   15.79    1.43
   1   7  23   16.86    1.46
   1   7  23   17.08    1.28
  -1  -7  23   17.91    1.33
   1  -7  23   17.07    1.40
  -1   7  24    2.17    0.63
   1   7  24    0.95    0.56
   1  -7  24    1.36    0.44
  -1  -7  24    0.99    0.43
   1  -7  24    1.33    0.49
  -1   7  25   21.31    1.30
   1   7  25   22.46    1.28
  -1   8   0    3.25    0.30
  -1   8   0    2.25    0.36
  -1   8  -1   41.75    1.26
   1   8   1   39.65    1.25
  -1   8   1   43.26    1.07
   1  -8   1   41.45    0.94
   1   8  -1   40.81    1.24
  -1   8  -1   44.53    0.92
  -1   8   1   39.53    1.22
  -1   8  -2  372.74    3.81
   1   8  -2  375.62    3.70
  -1   8   2  382.04    3.79
  -1   8   2  398.69    3.41
   1   8   2  371.90    3.80
   1  -8   2  393.51    3.14
   1  -8   3  282.79    2.84
   1   8  -3  277.91    3.25
  -1   8   3  286.02    3.12
  -1  -8   3  274.87    3.10
   1   8   3  274.66    3.31
  -1   8   3  278.21    3.25
  -1   8   4   86.32    1.80
   1   8  -4   77.99    1.76
   1   8   4   82.75    1.88
  -1   8   4   78.90    1.79
   1  -8   4   80.44    1.61
  -1  -8   4   82.21    1.75
   1   8   4   90.11    1.55
   1   8   5  194.00    2.96
  -1  -8   5  204.95    2.87
  -1   8   5  200.84    2.88
   1  -8   5  198.27    2.65
  -1   8   5  193.25    2.85
  -1   8   6  138.53    2.46
  -1  -8   6  138.16    2.46
   1  -8   6  136.40    2.29
   1   8   6  133.64    2.52
  -1   8   6  136.08    2.50
   1   8   6  142.16    2.31
  -1   8   6  136.28    2.39
   1  -8   7 1104.41    6.93
  -1  -8   7 1117.87    7.28
  -1   8   7 1102.64    7.16
   1   8   7 1093.82    7.45
  -1   8   8  132.91    2.58
   1   8   8  124.55    2.61
   1  -8   8  124.49    2.44
  -1  -8   8  124.65    2.52
  -1   8   8  130.41    2.57
   1   8   8  132.13    2.48
   1  -8   9   50.79    1.64
  -1   8   9   51.64    1.66
  -1  -8   9   51.67    1.70
   1   8   9   51.40    1.74
   1   8   9   55.07    1.68
  -1   8   9   52.90    1.74
  -1  -8  10   54.39    1.78
   1   8  10   49.67    1.76
   1  -8  10   49.14    1.68
  -1   8  10   51.95    1.71
  -1   8  10   50.75    1.77
   1   8  10   52.50    1.73
   1   8  11   75.86    2.25
  -1   8  11   75.84    2.14
  -1  -8  11   74.89    2.19
   1   8  11   77.56    2.20
  -1   8  11   79.64    2.32
   1   8  12    2.09    0.47
  -1  -8  12    2.82    0.50
  -1   8  12    1.86    0.47
   1  -8  12    1.31    0.38
  -1   8  12    3.02    0.59
  -1   8  13   16.72    1.64
  -1  -8  13   20.86    1.79
   1   8  13   15.05    1.11
  -1  -8  13   14.67    1.07
  -1   8  13   15.22    1.06
   1  -8  13   14.47    1.04
  -1   8  13   15.65    1.14
   1   8  13   15.07    1.08
  -1   8  13   15.84    1.64
   1  -8  13   16.91    1.62
  -1  -8  13   16.64    1.61
   1  -8  13   16.80    1.65
  -1   8  13   15.16    1.55
  -1   8  14    9.06    1.30
  -1   8  14    9.23    1.16
   1   8  14    9.24    1.23
   1   8  14    9.52    0.92
   1  -8  14   14.05    1.05
  -1   8  14   10.03    0.89
  -1  -8  14    8.65    0.86
   1   8  14    8.78    0.89
  -1   8  14    8.36    0.91
  -1   8  14    8.56    1.25
  -1   8  14    8.79    1.24
  -1  -8  14   10.15    1.32
   1   8  14    9.16    1.22
  -1  -8  14    9.23    1.24
   1  -8  14    8.53    1.20
   1  -8  14    9.42    1.29
  -1   8  15   12.78    1.39
   1   8  15   13.91    1.55
  -1   8  15   14.76    1.61
   1  -8  15   14.10    1.08
  -1  -8  15   15.44    1.14
  -1   8  15   19.91    1.83
   1   8  15   14.98    1.15
  -1   8  15   14.44    1.15
  -1  -8  15   14.70    1.59
   1  -8  15   15.93    1.67
  -1   8  15   14.76    1.65
  -1  -8  15   13.01    1.52
   1   8  15   15.94    1.58
   1   8  16  287.06    6.89
  -1   8  16  272.77    6.77
  -1   8  16  289.59    6.36
   1  -8  16  301.95    4.95
  -1  -8  16  302.62    5.03
   1   8  16  260.80    6.63
  -1   8  16  273.71    6.71
   1   8  16  301.77    5.12
  -1   8  16  297.52    5.18
  -1   8  16  281.19    6.69
   1  -8  16  277.13    6.72
  -1  -8  16  278.30    6.76
  -1  -8  16  282.18    6.72
   1   8  17   14.60    1.62
  -1   8  17   12.18    1.47
  -1   8  17   16.02    1.49
   1   8  17   12.87    1.54
  -1   8  17   14.06    1.59
   1  -8  17   15.05    1.62
  -1  -8  17   13.46    1.51
  -1  -8  17   15.63    1.66
  -1   8  18  127.55    4.63
   1   8  18  137.07    4.74
  -1   8  18  136.09    4.67
   1   8  18  132.79    4.65
  -1  -8  18  137.96    4.70
  -1  -8  18  134.37    4.66
   1  -8  18  130.62    4.57
   1  -8  18  132.03    4.64
   1   8  19    9.69    1.33
  -1   8  19    9.27    1.26
   1   8  19    9.93    1.31
  -1   8  19    9.87    1.29
  -1  -8  19   10.61    1.36
   1  -8  19   10.69    1.38
   1   8  20   79.85    3.45
  -1   8  20   72.43    3.36
  -1   8  20   77.43    3.26
   1   8  20   82.18    3.42
   1  -8  20   78.74    3.42
  -1  -8  20   82.52    3.39
  -1  -8  20   77.39    3.33
  -1   8  21   71.78    3.22
   1   8  21   76.42    3.24
   1   8  21   74.25    3.08
  -1   8  21   73.82    2.99
  -1  -8  21   74.73    3.07
   1  -8  21   74.83    3.21
   1   8  22   31.74    2.00
  -1   8  22   30.30    2.01
  -1   8  22   31.61    1.81
   1   8  22   34.82    1.97
   1  -8  22   30.92    1.95
  -1  -8  22   33.22    1.93
  -1   8  23    9.82    1.10
   1   8  23    9.67    1.05
   1   8  23    9.96    0.98
  -1  -8  23   10.04    0.98
   1  -8  23   10.37    1.07
  -1   8  24   61.06    2.34
   1   8  24   65.95    2.31
   1   8  24   62.40    1.89
  -1  -8  24   64.10    2.01
   1  -8  24   65.79    2.13
   1  -8  24   64.29    2.27
  -1   8  25    4.44    0.59
   1   8  25    4.92    0.55
  -1   9   0    0.66    0.29
   1   9   0    0.94    0.29
  -1   9   1   13.54    0.66
  -1   9   1   13.27    0.80
  -1   9  -1   14.11    0.82
   1   9  -1   11.21    0.73
   1   9   1   12.43    0.79
  -1   9   2    4.80    0.50
   1  -9   2    6.76    0.44
  -1   9   2    6.53    0.48
   1   9   2    2.81    0.42
   1   9  -2    3.35    0.47
  -1   9  -3    5.18    0.54
   1   9  -3    1.06    0.32
   1  -9   3    5.47    0.45
  -1   9   3    1.66    0.31
   1   9   3    1.19    0.34
   1   9  -4    3.94    0.49
  -1   9   4    4.14    0.47
  -1   9   4    4.19    0.45
   1  -9   4    5.01    0.45
   1   9   4    5.04    0.57
  -1  -9   4    3.80    0.43
   1   9   4    4.43    0.38
   1  -9   5    2.23    0.34
  -1   9   5    4.30    0.48
  -1   9   5    2.06    0.42
  -1  -9   5    2.60    0.41
   1   9   5    2.80    0.43
   1   9  -5    5.82    0.56
   1   9   5    4.95    0.42
  -1  -9   6   17.67    0.94
  -1   9   6   18.25    0.98
   1  -9   6   17.26    0.88
   1   9   6   16.60    0.98
   1   9   6   19.40    0.88
   1   9   7   37.05    1.47
   1  -9   7   38.25    1.35
  -1   9   7   38.86    1.44
  -1  -9   7   39.51    1.44
  -1   9   7   40.70    1.43
   1   9   8  244.26    3.83
   1  -9   8  247.05    3.53
  -1  -9   8  246.41    3.70
  -1   9   8  247.14    3.70
  -1   9   8  258.91    3.72
  -1   9   9   90.16    2.32
   1   9   9   87.59    2.35
   1  -9   9   89.04    2.21
  -1  -9   9   89.77    2.31
  -1   9   9   95.26    2.39
   1   9   9   97.05    2.35
   1  -9  10    6.77    0.67
  -1  -9  10    5.41    0.61
  -1   9  10    7.14    0.69
   1   9  10    5.91    0.66
   1   9  10    6.64    0.69
  -1   9  10    7.48    0.73
  -1   9  11   13.56    0.96
   1  -9  11   13.49    0.94
   1   9  11   11.45    0.94
  -1  -9  11   11.79    0.91
   1   9  11   13.48    0.99
  -1   9  11   13.27    1.02
  -1   9  12   91.56    3.66
  -1  -9  12   84.03    3.59
  -1   9  12   88.78    3.66
  -1   9  12   85.86    2.44
  -1  -9  12   85.33    2.48
   1  -9  12   83.03    2.39
   1   9  12   86.92    2.58
  -1   9  12   86.97    3.75
  -1   9  12   93.16    2.66
   1   9  12   92.14    2.59
   1  -9  12   86.14    3.62
  -1  -9  12   87.97    3.64
  -1   9  12   86.80    3.64
   1   9  13  113.32    4.16
  -1  -9  13   96.11    3.89
  -1   9  13   97.88    3.95
  -1   9  13   92.84    3.75
  -1   9  13   99.84    2.71
   1   9  13   99.69    2.86
   1  -9  13   97.13    2.68
  -1  -9  13   99.30    2.76
   1   9  13  103.28    2.83
  -1   9  13   98.49    4.06
  -1   9  13  102.21    2.89
   1  -9  13   98.91    3.91
   1  -9  13   96.46    3.88
   1   9  13  105.54    3.96
  -1  -9  13   99.84    3.92
  -1   9 -13  108.94    4.09
  -1   9  14   47.22    2.81
  -1   9  14   44.71    2.60
   1   9  14   46.62    2.74
  -1   9  14   46.56    1.91
   1  -9  14   46.96    1.92
   1   9  14   46.98    2.02
  -1  -9  14   46.89    1.96
  -1   9 -14   46.56    2.71
   1   9  14   47.90    1.99
  -1   9  14   46.81    2.01
  -1   9  14   44.83    2.79
   1  -9  14   45.32    2.68
  -1  -9  14   44.54    2.66
   1  -9  14   43.86    2.70
   1   9  14   49.25    2.74
  -1  -9  14   46.60    2.74
   1   9  15   31.02    2.25
  -1   9  15   29.28    2.12
  -1   9  15   28.17    2.21
   1  -9  15   31.75    1.63
  -1  -9  15   32.43    1.66
   1   9  15   28.99    2.24
  -1   9  15   30.05    2.29
  -1   9  15   30.85    1.69
   1   9  15   32.07    1.66
  -1  -9  15   29.14    2.21
  -1  -9  15   28.75    2.23
   1   9  15   32.60    2.25
   1  -9  15   28.18    2.21
  -1   9  16   28.29    2.04
   1   9  16   28.89    2.07
  -1   9  16   26.33    2.15
   1   9  16   27.15    2.19
   1   9  16   26.27    2.15
  -1   9  16   26.44    2.19
  -1  -9  16   27.74    2.18
   1  -9  16   27.52    2.18
  -1  -9  16   26.57    2.16
   1   9  17    2.13    0.78
   1   9  17    2.91    0.79
  -1   9  17    1.54    0.59
  -1   9  17    1.80    0.72
  -1   9  17    1.69    0.68
   1   9  17    1.62    0.77
  -1  -9  17    2.69    0.86
  -1  -9  17    1.66    0.73
   1  -9  17    1.25    0.62
   1   9  18    4.34    0.91
  -1   9  18    4.76    1.03
   1   9  18    4.42    1.02
  -1   9  18    3.35    0.91
  -1  -9  18    5.03    1.05
   1  -9  18    4.93    0.99
  -1  -9  18    3.35    0.91
   1  -9  18    4.55    1.04
  -1   9  19  118.12    4.31
   1   9  19  124.47    4.30
  -1   9  19  120.10    4.22
   1   9  19  122.27    4.31
  -1  -9  19  120.38    4.23
   1  -9  19  120.40    4.27
  -1   9  20    7.21    1.14
   1   9  20    6.88    1.08
  -1   9  20    7.10    1.09
   1   9  20    7.61    1.15
   1  -9  20    7.50    1.14
  -1  -9  20    9.43    1.18
  -1  -9  20    7.62    1.12
   1   9  21    0.44    0.60
  -1   9  21   -0.03    0.53
  -1   9  21   -0.42    0.54
   1   9  21    0.16    0.55
   1  -9  21    0.63    0.67
  -1  -9  21    0.63    0.50
   1   9  22    0.77    0.56
  -1   9  22    0.68    0.56
   1   9  22    0.75    0.50
  -1   9  22    0.91    0.50
  -1  -9  22    0.79    0.48
   1  -9  22    0.65    0.48
  -1   9  23    1.01    0.52
   1   9  23    1.34    0.51
   1   9  23    1.34    0.50
  -1  -9  23    0.71    0.35
   1  -9  23    1.27    0.48
   1   9  24   18.11    1.09
  -1   9  24   18.30    1.20
   1   9  24   17.11    0.96
  -1  -9  24   17.66    1.00
   1  -9  24   18.44    1.05
   1  -9  24   18.31    1.15
  -1  10   0    0.44    0.32
   1  10   0    0.60    0.32
  -1  10   1   44.89    1.53
  -1  10  -1   45.16    1.54
   1  10   1   45.15    1.53
   1  10  -1   43.79    1.48
   1  10  -2    2.94    0.45
  -1  10  -2    2.84    0.48
   1 -10   3   27.12    0.97
  -1  10   3   25.42    1.16
   1  10   3   26.48    1.21
   1  10  -3   24.84    1.15
  -1  10  -3   28.20    1.25
  -1  10  -4   22.48    1.13
   1 -10   4   24.99    1.00
   1  10  -4   23.16    1.11
  -1  10   4   21.77    1.10
   1  10   4   21.16    1.13
   1  10   5    9.64    0.78
  -1  10   5    9.22    0.74
   1  10  -5    9.12    0.74
   1 -10   5    9.82    0.67
  -1 -10   5    9.39    0.70
   1  10   6  256.55    3.91
  -1  10   6  257.37    3.81
   1  10  -6  251.54    3.73
  -1 -10   6  262.30    3.72
   1  10  -7  210.66    3.49
   1  10   7  199.70    3.55
   1 -10   7  210.09    3.26
  -1 -10   7  201.74    3.35
  -1  10   7  201.31    3.45
  -1 -10   8    2.59    0.46
  -1  10   8    3.16    0.50
   1  10   8    5.15    0.63
   1 -10   8    4.44    0.53
   1  10   8    3.73    0.50
  -1  10   9   57.35    1.94
   1 -10   9   58.55    1.86
  -1 -10   9   58.36    1.93
   1  10   9   58.95    2.03
   1  10  10   54.60    2.01
  -1  10  10   56.96    1.98
   1 -10  10   55.99    1.89
  -1 -10  10   56.49    1.97
  -1  10  10   60.36    2.05
  -1 -10  11  161.48    4.96
  -1  10  11  168.34    5.10
  -1  10  11  151.63    4.86
   1 -10  11  158.85    3.28
   1  10  11  156.45    3.47
  -1  10  11  154.43    3.31
  -1 -10  11  157.10    3.35
  -1  10  11  153.40    5.01
   1  10  11  176.17    3.47
  -1  10  11  162.16    3.48
   1 -10  11  161.80    4.92
  -1  10 -11  164.41    5.03
  -1 -10  11  163.25    4.88
  -1 -10  12    5.04    0.99
  -1  10  12    3.81    0.84
  -1  10  12    6.26    1.04
   1  10  12    4.81    0.70
   1 -10  12    6.21    0.71
  -1  10  12    6.74    0.75
  -1 -10  12    4.25    0.64
   1  10  12    6.82    0.73
  -1  10  12    3.66    0.88
  -1  10  12    4.87    0.69
   1  10  12    4.49    0.95
  -1 -10  12    4.58    0.89
  -1  10 -12    6.40    1.09
   1 -10  12    6.27    1.09
   1  10  13   84.37    3.60
  -1  10  13   73.14    3.37
  -1  10  13   75.22    3.52
  -1 -10  13   73.58    3.43
   1  10  13   78.43    2.60
   1 -10  13   78.13    2.45
  -1 -10  13   77.51    2.49
  -1  10  13   79.80    2.50
   1  10  13   80.57    2.53
  -1  10  13   73.32    3.56
  -1  10  13   80.11    2.59
   1  10  13   71.85    3.51
   1  10  13   82.23    3.58
  -1  10 -13   77.77    3.51
  -1 -10  13   73.95    3.45
  -1 -10  13   78.30    3.52
   1 -10  13   73.36    3.46
   1 -10  13   77.99    3.49
  -1  10  14    5.90    1.06
  -1  10  14    6.68    1.16
   1  10  14    5.86    1.08
   1 -10  14    5.59    0.71
  -1  10  14    5.73    0.73
  -1 -10  14    6.89    0.80
   1  10  14    5.52    0.79
   1  10  14    6.30    0.78
  -1  10 -14    5.64    1.08
  -1  10  14    4.42    0.94
   1  10  14    5.13    1.06
  -1 -10  14    5.36    1.00
   1  10  14    6.61    1.13
  -1 -10  14    4.81    0.97
   1 -10  14    5.79    1.05
   1 -10  14    5.17    1.05
  -1  10  15   84.66    3.81
  -1  10  15   83.16    3.57
   1  10  15   90.52    3.79
   1  10  15   81.83    3.76
  -1  10  15   80.19    3.75
  -1  10 -15   93.70    3.71
   1  10  15   93.77    3.80
  -1 -10  15   80.94    3.63
   1 -10  15   85.21    3.73
  -1 -10  15   84.06    3.72
   1  10  16   14.46    1.58
   1  10  16   12.61    1.40
  -1  10  16   12.50    1.42
  -1  10  16   12.71    1.55
   1  10  16   12.80    1.58
  -1  10  16   12.24    1.53
  -1 -10  16   12.14    1.48
  -1 -10  16   12.63    1.53
   1 -10  16   11.59    1.44
   1  10  17   27.08    2.10
   1  10  17   26.25    1.95
  -1  10  17   24.34    2.07
  -1  10  17   25.57    1.92
  -1  10  17   23.95    2.04
   1  10  17   23.91    2.05
  -1 -10  17   24.43    2.05
  -1 -10  17   24.67    2.05
   1 -10  17   24.80    2.02
   1  10  18   91.18    3.44
   1  10  18   88.13    3.66
  -1  10  18   79.81    3.58
  -1  10  18   88.06    3.36
  -1  10  18   80.45    3.57
   1  10  18   76.16    3.51
  -1 -10  18   79.22    3.49
   1 -10  18   80.51    3.55
   1 -10  18   81.21    3.54
  -1  10  19   31.62    2.20
   1  10  19   38.66    2.33
  -1  10  19   37.87    2.11
  -1  10  19   32.67    2.23
   1  10  19   34.91    2.33
   1 -10  19   35.13    2.27
  -1 -10  19   32.95    2.20
   1  10  20   19.68    1.65
  -1  10  20   17.13    1.59
   1  10  20   16.13    1.56
  -1  10  20   18.24    1.62
  -1 -10  20   17.93    1.57
   1 -10  20   18.86    1.66
  -1 -10  20   17.03    1.49
  -1  10  21  113.12    3.71
   1  10  21  118.52    3.62
   1  10  21  114.46    3.67
  -1  10  21  112.10    3.54
  -1 -10  21  113.27    3.54
   1 -10  21  112.89    3.63
  -1  10  22    7.91    0.97
   1  10  22   10.84    1.04
   1  10  22    7.51    0.93
  -1  10  22    7.91    0.92
  -1 -10  22    8.56    0.95
   1 -10  22    8.37    1.00
   1  10  23  163.47    3.32
  -1  10  23  158.11    3.61
   1  10  23  161.95    3.44
   1 -10  23  160.55    3.57
  -1 -10  23  161.68    3.34
  -1  10  24    1.09    0.36
   1 -10  24    1.07    0.35
   1  11   0    0.64    0.35
  -1  11   0   -0.08    0.26
   1  11   1   22.72    1.18
   1  11  -1   22.64    1.17
  -1  11  -1   24.65    1.21
  -1  11  -2  104.49    2.47
   1  11  -2  104.43    2.42
   1  11   2  102.25    2.45
   1  11   3   39.15    1.55
  -1  11  -3   39.70    1.54
  -1  11   3   42.33    1.59
   1  11  -3   42.76    1.58
   1 -11   4    1.09    0.30
   1  11  -4    1.59    0.40
   1  11   4    0.71    0.39
   1  11   5  249.68    3.98
   1  11  -5  237.52    3.74
  -1  11  -5  231.42    3.79
  -1  11   5  246.94    3.91
  -1  11   6   43.06    1.68
  -1  11  -6   38.39    1.59
   1  11   6   40.44    1.66
   1  11  -6   38.21    1.58
   1 -11   7    3.72    0.49
  -1 -11   7    3.25    0.51
  -1  11   7    3.19    0.55
   1  11   7    3.01    0.54
   1  11  -7    2.60    0.50
   1 -11   8    1.02    0.35
  -1 -11   8    0.43    0.30
  -1  11   8    1.57    0.42
   1  11   8    1.24    0.44
   1  11  -8    0.24    0.33
  -1 -11   9   45.75    2.60
  -1 -11   9   44.47    1.75
   1  11   9   46.21    1.89
   1 -11   9   47.43    1.73
   1  11  -9   44.47    1.81
  -1  11   9   45.56    1.81
  -1  11   9   48.95    2.78
  -1  11  10    9.82    1.27
  -1 -11  10   10.00    1.29
   1 -11  10   10.25    0.85
   1  11 -10    9.18    0.88
  -1  11  10   10.26    0.92
   1  11  10    9.94    0.93
  -1 -11  10   11.80    0.95
   1  11  10   10.65    1.35
  -1  11  10    8.38    1.19
   1  11  10    9.99    1.34
  -1  11 -10   10.53    1.41
   1 -11  10    9.36    1.22
   1  11  10    9.52    1.28
  -1 -11  11    3.24    0.86
  -1  11  11    3.43    0.83
  -1  11  11    3.06    0.83
   1  11 -11    2.77    0.56
   1  11  11    2.90    0.58
   1 -11  11    3.37    0.54
  -1 -11  11    2.30    0.49
  -1  11  11    3.50    0.58
  -1  11  11    2.83    0.79
   1  11  11    3.28    0.84
   1  11  11    2.11    0.61
   1 -11  11    2.96    0.73
   1  11 -11    2.71    0.76
   1  11  11    4.16    0.92
  -1  11 -11    3.74    0.88
  -1 -11  11    5.62    0.99
  -1  11  12    1.27    0.60
  -1  11  12   -0.02    0.59
   1 -11  12    0.93    0.40
  -1  11  12    2.79    0.56
   1  11  12    1.76    0.49
  -1 -11  12    0.28    0.41
   1  11  12    0.64    0.67
  -1  11  12   -0.09    0.70
  -1 -11  12   -0.14    0.65
   1  11  12    0.03    0.51
  -1  11 -12    0.60    0.52
   1 -11  12    0.84    0.58
   1 -11  12    2.27    0.63
  -1  11  13   13.55    1.54
  -1  11  13   11.62    1.48
  -1 -11  13   11.64    1.42
  -1 -11  13   12.62    1.04
   1  11  13   13.02    1.13
  -1  11  13   14.01    1.11
   1 -11  13   12.57    1.01
   1  11  13   13.73    1.61
  -1  11 -13   13.45    1.55
   1  11  13   12.64    1.49
   1 -11  13   11.65    1.41
   1 -11  13   12.48    1.44
  -1 -11  13   11.90    1.44
  -1 -11  13   10.84    1.38
  -1  11  14   14.95    1.61
  -1  11  14   15.73    1.65
  -1  11 -14   15.83    1.65
  -1  11  14   14.89    1.66
   1  11  14   15.06    1.68
  -1 -11  14   13.78    1.58
  -1 -11  14   14.97    1.59
   1  11  14   15.82    1.62
   1 -11  14   14.22    1.62
   1  11  15   37.78    2.44
  -1  11  15   30.93    2.23
  -1  11  15   31.62    2.36
  -1  11 -15   35.40    2.34
   1  11  15   29.04    2.33
  -1  11  15   29.46    2.32
  -1 -11  15   28.88    2.22
   1  11  15   33.65    2.28
   1 -11  15   29.02    2.24
  -1 -11  15   30.01    2.28
   1  11  16   11.52    1.38
  -1  11  16    8.85    1.35
   1  11  16    6.96    1.15
  -1  11  16    7.72    1.17
  -1  11  16    8.28    1.26
   1  11  16    7.26    1.22
   1 -11  16    6.33    1.13
  -1 -11  16    7.08    1.19
  -1 -11  16    7.22    1.21
   1  11  17   98.15    3.71
  -1  11  17   96.84    3.94
   1  11  17  106.77    3.97
  -1  11  17   96.61    3.68
   1  11  17   92.20    3.89
  -1  11  17   91.93    3.90
   1 -11  17   91.75    3.77
  -1 -11  17   91.97    3.77
  -1 -11  17   92.26    3.80
   1  11  18   70.01    3.12
   1  11  18   68.82    2.98
  -1  11  18   65.08    3.15
  -1  11  18   66.73    2.92
  -1  11  18   60.18    3.07
   1  11  18   57.84    3.04
  -1 -11  18   61.03    3.00
   1 -11  18   63.74    3.05
   1 -11  18   61.46    3.02
   1  11  19    0.58    0.48
  -1  11  19    0.49    0.56
  -1  11  19    1.14    0.54
   1  11  19    1.47    0.57
  -1  11  19    0.04    0.55
   1  11  19    2.36    0.79
   1 -11  19    0.50    0.67
  -1 -11  19    0.92    0.58
  -1  11  20    9.75    1.19
   1  11  20   10.76    1.17
   1  11  20    9.78    1.20
  -1  11  20   10.69    1.24
  -1 -11  20    9.49    1.16
   1 -11  20   10.59    1.23
  -1 -11  20    9.68    1.12
  -1  11  21   19.58    1.49
   1  11  21   21.45    1.43
  -1  11  21   19.35    1.48
   1  11  21   19.73    1.52
   1 -11  21   21.19    1.55
  -1 -11  21   20.34    1.47
   1  11  22    4.28    0.63
  -1  11  22    3.99    0.72
   1  11  22    3.30    0.64
   1 -11  22    3.36    0.66
  -1 -11  22    4.02    0.68
  -1  11  23    6.54    0.71
   1  11  23    6.72    0.71
   1 -11  23    6.91    0.74
  -1 -11  23    6.56    0.66
  -1  12   0    0.29    0.28
   1  12   0    1.77    0.43
  -1  12  -1  101.16    2.57
   1  12  -1  102.95    2.55
   1  12   1  105.33    2.60
  -1  12   1  104.14    2.60
   1  12  -2  282.90    4.26
  -1  12  -2  286.56    4.29
   1  12   2  291.99    4.39
  -1  12   3    9.14    0.82
  -1  12  -3    9.46    0.84
   1  12   3   10.58    0.91
   1  12  -3   10.13    0.85
   1  12  -4   12.69    0.95
  -1  12  -4   12.81    0.96
  -1  12   4   12.53    0.96
   1  12   4   12.26    0.98
   1  12   5  134.12    3.10
  -1  12  -5  127.12    2.93
   1  12  -5  131.45    2.98
  -1  12   5  134.63    3.07
  -1  12   6    0.36    0.36
  -1  12  -6    1.36    0.46
   1  12  -6    0.89    0.42
  -1  12   7  151.09    3.34
  -1  12  -7  145.93    3.26
   1  12   7  157.28    3.46
   1  12  -7  145.66    3.22
  -1  12  -7  156.88    5.07
  -1 -12   8   19.93    1.79
  -1  12  -8   22.02    1.31
   1  12   8   21.01    1.31
   1  12  -8   20.16    1.25
  -1  12   8   20.80    1.29
   1 -12   8   21.47    1.16
   1  12   8   21.13    1.86
  -1  12   8   22.69    1.97
  -1  12   8   22.24    1.91
   1  12   8   22.35    1.97
  -1  12  -8   21.20    1.89
   1 -12   8   23.00    1.86
   1  12  -8   22.27    1.96
  -1 -12   9   51.49    2.86
  -1  12   9   55.65    2.92
   1  12   9   52.72    2.09
  -1  12  -9   51.64    2.04
  -1 -12   9   54.43    1.97
   1  12  -9   51.14    2.00
   1 -12   9   53.23    1.89
  -1  12   9   51.94    2.03
  -1  12   9   51.75    2.94
   1  12   9   57.83    3.18
   1  12   9   56.31    3.02
  -1  12  -9   52.97    2.98
   1 -12   9   52.43    2.84
   1  12  -9   50.06    2.91
  -1  12  10  188.94    5.46
  -1  12  10  172.89    5.41
  -1 -12  10  173.04    5.25
   1 -12  10  187.21    3.62
   1  12 -10  178.19    3.81
  -1  12  10  185.82    3.86
   1  12  10  182.02    3.93
  -1  12 -10  176.77    3.84
  -1 -12  10  187.72    3.75
   1  12  10  181.04    5.45
   1  12  10  190.50    5.73
  -1  12  10  182.84    5.59
   1 -12  10  182.63    5.32
  -1  12 -10  185.34    5.55
   1  12 -10  185.67    5.54
  -1 -12  10  184.35    5.31
  -1  12  11    1.45    0.65
  -1 -12  11    2.15    0.78
  -1  12  11    1.56    0.68
  -1  12  11    1.26    0.43
   1  12 -11    1.69    0.50
  -1 -12  11    1.48    0.43
   1 -12  11    2.11    0.48
   1  12  11    1.34    0.51
  -1  12  11    4.32    1.01
   1  12  11    2.96    0.89
   1  12  11    1.91    0.78
  -1 -12  11    2.90    0.81
  -1  12 -11    0.93    0.65
   1  12 -11    2.14    0.79
   1 -12  11    0.99    0.56
  -1 -12  12   12.60    1.50
  -1  12  12   12.47    1.55
  -1  12  12   16.91    1.73
  -1  12  12   16.16    1.20
   1 -12  12   13.94    1.04
   1  12  12   15.79    1.21
   1  12 -12   14.83    1.19
  -1 -12  12   14.99    1.13
  -1  12  12   12.79    1.55
   1  12  12   15.19    1.64
   1  12  12   13.16    1.59
   1 -12  12   12.34    1.42
  -1  12 -12   12.82    1.49
   1 -12  12   14.82    1.55
  -1 -12  12   15.52    1.63
   1  12 -12   14.19    1.56
  -1  12  13   12.11    1.50
  -1  12  13   12.82    1.53
  -1  12  13   12.59    1.59
   1  12  13   13.43    1.62
   1 -12  13   12.67    1.51
  -1 -12  13   12.96    1.50
  -1 -12  13   12.43    1.49
  -1  12 -13   13.41    1.57
  -1  12  14   17.69    1.78
  -1  12  14   16.27    1.70
  -1  12  14   14.29    1.66
  -1  12 -14   16.17    1.66
   1  12  14   16.82    1.78
  -1 -12  14   17.77    1.76
   1 -12  14   18.88    1.80
  -1 -12  14   15.90    1.65
  -1  12  15   90.59    3.78
   1  12  15   84.37    3.71
  -1  12  15   89.51    3.84
  -1  12  15   83.30    3.82
  -1  12 -15   91.12    3.68
   1  12  15   85.01    3.86
  -1 -12  15   83.26    3.67
  -1 -12  15   86.15    3.70
   1 -12  15   84.70    3.67
  -1  12  16   66.29    3.25
  -1  12  16   65.86    3.13
   1  12  16   63.64    3.08
  -1  12 -16   67.44    3.00
  -1  12  16   60.30    3.23
   1  12  16   59.57    3.16
   1 -12  16   61.32    3.08
  -1 -12  16   60.49    3.11
  -1 -12  16   66.44    3.17
  -1  12  17   46.99    2.68
  -1  12  17   45.26    2.53
   1  12  17   46.92    2.57
   1  12  17   43.71    2.66
  -1  12  17   43.13    2.65
  -1 -12  17   45.89    2.60
  -1 -12  17   47.17    2.68
   1 -12  17   45.03    2.59
   1  12  18   92.15    3.36
  -1  12  18   84.41    3.43
  -1  12  18   88.11    3.29
   1  12  18   80.24    3.44
  -1  12  18   83.71    3.49
  -1 -12  18   85.27    3.46
   1 -12  18   84.76    3.41
   1 -12  18   84.14    3.42
   1  12  19    7.28    0.96
  -1  12  19    7.73    1.06
  -1  12  19    8.16    1.00
  -1  12  19    7.65    1.10
   1  12  19    6.46    1.06
  -1 -12  19    8.42    1.07
   1 -12  19    7.75    1.06
  -1  12  20   43.55    1.87
  -1  12  20   40.24    2.10
  -1  12  20   37.36    2.10
   1  12  20   38.71    2.16
  -1 -12  20   39.67    2.06
  -1 -12  20   38.73    2.09
   1 -12  20   39.14    2.11
  -1  12  21   10.33    1.02
   1  12  21    8.78    1.01
  -1 -12  21    9.28    0.97
   1 -12  21    8.55    0.95
  -1  12  22   44.97    1.75
   1  12  22   45.53    1.87
  -1 -12  22   44.74    1.74
   1 -12  22   44.75    1.84
   1 -12  23    2.19    0.41
   1  13   0    0.64    0.37
  -1  13   0    0.13    0.30
  -1  13   1   59.63    2.09
   1  13  -1   56.09    2.00
  -1  13  -1   57.45    2.06
   1  13   1   55.42    2.01
  -1  13   2  134.18    3.14
  -1  13  -2  127.64    3.05
   1  13  -2  127.23    3.01
   1  13   2  131.85    3.11
  -1  13  -3    0.13    0.43
   1  13   3    0.33    0.38
  -1  13   3    0.67    0.40
  -1  13  -4    5.94    0.74
   1  13   4    5.15    0.68
   1  13  -4    4.38    0.64
  -1  13   4    5.57    0.71
   1  13   4    4.76    1.05
   1  13  -4    4.81    0.98
  -1  13  -5   44.60    1.84
   1  13  -5   44.25    1.83
   1  13   5   47.55    1.95
  -1  13   5   49.15    1.96
   1  13   5   51.81    3.05
   1  13  -5   47.54    2.88
  -1  13  -5   49.61    2.96
  -1 -13   6   43.64    2.59
  -1  13  -6   39.20    1.75
   1  13   6   42.00    1.85
   1  13  -6   40.94    1.77
  -1  13   6   41.28    1.82
  -1  13  -6   46.26    2.57
   1  13   6   44.81    2.84
  -1  13   6   44.84    2.62
  -1  13  -6   39.81    2.68
   1  13  -6   42.07    2.72
  -1 -13   7  137.64    4.66
  -1  13  -7  126.89    3.15
   1  13  -7  127.14    3.17
   1  13   7  139.53    3.42
  -1  13   7  133.96    3.30
   1  13   7  143.46    5.07
  -1  13   7  139.35    4.71
   1  13   7  145.80    4.76
   1  13  -7  137.91    4.87
  -1  13  -7  132.28    4.78
  -1 -13   8   11.23    1.39
  -1  13   8   10.09    1.41
  -1  13  -8    9.10    0.92
  -1  13   8   10.63    0.99
   1  13  -8   13.24    1.06
   1  13   8    9.97    1.00
  -1  13   8    9.03    1.28
   1  13   8   11.67    1.46
   1  13   8    9.23    1.38
  -1  13  -8    9.05    1.33
   1 -13   8    9.83    1.27
   1  13  -8    9.39    1.34
  -1 -13   9   86.66    3.75
  -1  13   9   94.77    3.90
  -1  13   9   83.48    3.91
   1  13  -9   86.41    2.68
  -1  13  -9   85.27    2.69
  -1  13   9   91.18    2.82
   1  13   9   92.84    2.87
   1  13   9   86.35    3.93
  -1  13   9   85.74    3.83
   1  13   9   89.71    3.87
  -1 -13   9   92.35    3.73
   1 -13   9   89.40    3.75
  -1  13  -9   82.18    3.79
   1  13  -9   85.55    3.89
  -1  13  10   52.88    2.94
  -1 -13  10   44.97    2.72
  -1  13  10   45.83    2.85
   1  13 -10   50.19    2.09
  -1  13 -10   48.43    2.09
  -1  13  10   51.06    2.11
   1  13  10   50.34    2.15
   1  13  10   47.42    2.87
   1  13  10   51.91    3.06
  -1  13  10   48.39    2.95
  -1 -13  10   50.76    2.82
   1  13 -10   48.73    2.93
  -1  13 -10   44.61    2.81
   1 -13  10   46.77    2.74
  -1 -13  11   35.10    2.44
  -1  13  11   42.94    2.71
  -1  13  11   33.28    2.48
   1  13  11   39.93    2.68
   1  13  11   40.89    2.70
  -1  13  11   37.56    2.61
  -1  13 -11   36.72    2.54
   1  13 -11   40.05    2.61
   1 -13  11   39.64    2.54
  -1 -13  11   40.25    2.54
  -1  13  12   11.45    1.51
  -1  13  12   14.01    1.61
   1  13  12   12.59    1.52
  -1  13  12   11.87    1.54
   1  13  12   14.69    1.62
  -1  13 -12   12.04    1.47
   1 -13  12   12.10    1.42
  -1 -13  12   11.80    1.48
  -1 -13  12   12.88    1.50
   1  13 -12   13.31    1.53
  -1  13  13    3.30    0.93
  -1  13  13    1.63    0.73
   1  13  13    2.64    0.85
  -1  13  13    2.43    0.84
   1  13  13    2.79    0.74
  -1  13 -13    1.74    0.76
   1  13 -13    3.72    0.90
  -1 -13  13    2.76    0.79
   1 -13  13    2.01    0.76
  -1 -13  13    2.71    0.86
  -1  13  14    2.27    0.77
  -1  13  14    2.07    0.77
   1  13  14    2.21    0.83
  -1  13  14    1.35    0.73
  -1 -13  14    1.79    0.72
   1 -13  14    2.14    0.70
  -1  13 -14    1.80    0.63
  -1 -13  14    1.12    0.63
  -1  13  15   63.54    3.23
   1  13  15   65.20    3.26
  -1  13  15   76.01    3.46
  -1  13 -15   71.06    3.22
   1  13  15   66.15    3.31
  -1  13  15   65.28    3.35
   1 -13  15   65.59    3.18
  -1 -13  15   68.38    3.26
  -1 -13  15   69.91    3.22
  -1  13  16   29.74    2.15
  -1  13  16   26.72    2.06
   1  13  16   29.51    2.10
   1  13  16   28.73    2.19
  -1  13 -16   28.40    1.94
  -1  13  16   26.49    2.12
  -1 -13  16   29.89    2.12
   1 -13  16   26.77    2.03
  -1 -13  16   28.39    2.11
  -1  13  17    3.69    0.83
  -1  13  17    3.34    0.83
   1  13  17    3.58    0.83
   1  13  17    3.61    0.93
  -1  13  17    3.37    0.87
   1 -13  17    3.11    0.77
  -1 -13  17    3.90    0.87
  -1  13  18   11.83    1.26
   1  13  18   13.34    1.29
  -1  13  18   12.34    1.24
   1  13  18   11.86    1.36
  -1  13  18   12.72    1.41
   1 -13  18   11.41    1.26
  -1 -13  18   11.44    1.30
  -1  13  19   31.92    1.87
  -1  13  19   32.16    1.77
   1  13  19   34.67    1.85
  -1  13  19   30.05    1.93
   1  13  19   29.87    1.94
   1 -13  19   31.46    1.90
  -1 -13  19   32.36    1.94
  -1 -13  19   31.66    1.88
  -1  13  20    0.23    0.37
  -1  13  20    0.28    0.30
   1  13  20    0.26    0.48
  -1  13  20   -0.14    0.49
  -1 -13  20   -0.04    0.43
   1 -13  20   -0.13    0.45
  -1  13  21   16.31    1.07
   1  13  21   15.15    1.17
   1 -13  21   16.13    1.17
  -1 -13  21   15.98    1.12
   1  13  22   10.31    0.82
   1 -13  22   11.17    0.83
  -1 -13  22   10.99    0.78
  -1  14   0    1.57    0.49
   1  14   0    0.47    0.36
   1  14   0    0.48    0.50
  -1  14   0    0.73    0.67
   1  14  -1    9.99    0.94
  -1  14   1   10.54    0.98
   1  14   1    9.72    0.95
  -1  14  -1    9.57    0.90
   1  14   1    9.76    1.42
   1  14  -1    9.90    1.40
  -1  14  -1   11.97    1.53
  -1  14   2    2.98    0.75
   1  14   2    2.85    0.59
  -1  14  -2    2.87    0.55
   1  14  -2    3.84    0.65
  -1  14   2    4.45    0.67
   1  14   2    2.43    0.85
   1  14  -2    2.70    0.80
  -1  14   2    4.07    1.05
  -1  14   3   42.98    2.72
  -1  14   3   40.31    1.83
   1  14  -3   38.31    1.73
   1  14   3   40.78    1.85
  -1  14  -3   37.67    1.74
   1  14   3   41.07    2.76
  -1  14  -3   41.73    2.81
   1  14  -3   41.73    2.81
  -1  14   3   45.86    2.90
  -1  14   4   65.13    3.32
  -1  14  -4   52.61    2.07
   1  14   4   61.22    2.27
  -1  14   4   57.20    2.21
   1  14  -4   51.67    2.05
   1  14   4   55.69    3.23
   1  14  -4   58.82    3.27
  -1  14   4   64.16    3.42
  -1  14  -4   58.24    3.29
  -1  14   5    5.66    1.10
  -1  14   5    6.27    0.81
   1  14  -5    3.13    0.56
  -1  14  -5    2.98    0.60
   1  14   5    3.34    0.65
  -1  14   5    2.63    0.73
   1  14   5    7.16    1.26
  -1  14  -5    3.31    0.85
  -1  14  -5    2.32    0.84
   1  14  -5    2.55    0.90
  -1 -14   6  129.19    4.56
  -1  14   6  135.34    4.87
   1  14   6  128.32    3.38
  -1  14  -6  117.40    3.14
   1  14  -6  122.68    3.17
  -1  14   6  136.93    3.45
   1  14   6  123.54    4.81
  -1  14   6  131.09    4.56
  -1  14  -6  125.14    4.32
  -1  14  -6  124.65    4.76
   1  14  -6  125.70    4.78
  -1  14   7   21.99    2.03
  -1 -14   7   22.12    1.95
  -1  14  -7   20.70    1.35
   1  14  -7   19.05    1.30
  -1  14   7   22.06    1.45
   1  14   7   22.17    1.45
   1  14   7   23.19    1.95
  -1  14   7   21.88    1.94
   1  14   7   25.07    2.23
  -1  14  -7   25.25    1.94
   1  14  -7   19.07    1.96
  -1  14  -7   21.87    2.01
  -1  14   8   11.69    1.54
  -1 -14   8   10.68    1.39
  -1  14   8   11.68    1.10
  -1  14  -8   12.00    1.07
   1  14  -8   12.00    1.07
   1  14   8   11.50    1.10
  -1  14   8   11.03    1.42
   1  14   8   11.58    1.43
   1  14   8   11.65    1.56
   1 -14   8   12.06    1.42
   1  14  -8   10.42    1.46
  -1  14  -8    9.77    1.38
  -1 -14   9  108.26    4.21
  -1  14   9  108.07    4.41
   1  14   9  109.60    4.30
  -1  14   9  111.43    4.40
   1  14   9  111.48    4.50
  -1  14  -9  103.52    4.30
   1  14  -9  105.59    4.33
   1 -14   9  115.00    4.28
  -1  14  10    0.11    0.70
  -1 -14  10   -0.24    0.55
   1  14  10    0.40    0.56
   1  14  10    1.17    0.56
  -1  14  10    1.05    0.64
   1  14 -10    1.69    0.72
  -1 -14  10    1.63    0.62
  -1  14 -10    0.01    0.72
   1 -14  10    0.59    0.56
  -1  14  11    9.67    1.35
  -1  14  11    8.88    1.39
   1  14  11    8.12    1.29
   1  14  11    7.78    1.27
  -1  14  11    7.82    1.24
  -1 -14  11    8.34    1.19
   1  14 -11    8.94    1.32
   1 -14  11    7.45    1.16
  -1  14 -11    6.97    1.18
  -1  14  12   34.09    2.37
  -1  14  12   26.83    2.24
   1  14  12   29.31    2.25
   1  14  12   30.64    2.31
  -1  14  12   29.07    2.29
  -1 -14  12   28.61    2.17
  -1  14 -12   29.05    2.21
  -1 -14  12   29.78    2.14
   1  14 -12   32.03    2.33
   1 -14  12   27.57    2.10
  -1  14  13  228.74    5.97
  -1  14  13  192.67    5.75
  -1  14  13  197.90    5.81
   1  14  13  196.90    5.71
   1 -14  13  207.82    5.62
   1  14 -13  212.96    5.63
  -1 -14  13  201.09    5.58
  -1 -14  13  214.98    5.59
  -1  14 -13  206.87    5.70
   1  14  14    4.43    0.99
  -1  14  14    3.94    0.92
  -1  14  14    4.67    1.02
   1  14  14    3.48    0.85
  -1  14  14    3.52    0.88
  -1 -14  14    5.89    1.06
  -1  14 -14    3.46    0.84
  -1 -14  14    4.13    0.90
   1 -14  14    3.76    0.85
  -1  14  15   13.01    1.51
   1  14  15   16.96    1.66
  -1  14  15   16.61    1.61
  -1  14  15   15.52    1.66
  -1  14 -15   16.57    1.58
   1  14  15   15.68    1.66
  -1 -14  15   16.70    1.56
  -1 -14  15   18.73    1.73
   1 -14  15   14.76    1.53
  -1  14  16   72.34    3.17
  -1  14  16   82.41    3.29
   1  14  16   75.53    3.24
  -1  14  16   72.36    3.31
   1  14  16   74.32    3.30
  -1  14 -16   75.72    2.97
   1 -14  16   73.47    3.12
  -1 -14  16   74.48    3.20
  -1  14  17    1.26    0.59
  -1  14  17    1.64    0.60
   1  14  17    2.06    0.74
   1  14  17    2.37    0.81
  -1  14  17    1.22    0.58
   1 -14  17    2.77    0.73
  -1 -14  17    1.97    0.67
   1  14  18   71.76    2.75
  -1  14  18   72.12    2.69
  -1  14  18   73.11    2.76
  -1  14  18   66.73    2.89
   1  14  18   66.84    2.84
  -1 -14  18   67.54    2.73
   1 -14  18   67.47    2.71
   1  14  19   17.81    1.24
  -1  14  19   16.27    1.20
  -1  14  19   17.51    1.23
   1  14  19   14.97    1.32
  -1 -14  19   16.09    1.27
  -1 -14  19   15.82    1.29
   1 -14  19   14.98    1.26
  -1  14  20   46.20    1.59
   1  14  20   44.97    1.98
   1 -14  20   45.88    1.90
  -1 -14  20   44.93    1.87
   1  14  21    8.20    0.78
   1 -14  21    8.87    0.77
  -1 -14  21    8.89    0.75
  -1  15   0    0.40    0.43
   1  15   0    0.23    0.62
  -1  15   0   -0.13    0.64
  -1  15   1   49.43    2.08
  -1  15  -1   44.70    1.95
   1  15  -1   45.70    1.97
   1  15   1   45.52    1.98
   1  15  -1   41.63    2.75
   1  15   1   42.62    2.86
  -1  15   1   50.29    3.14
  -1  15  -1   46.26    3.04
   1  15  -1   46.09    3.04
  -1  15   2   10.28    1.41
  -1  15   2    9.84    0.98
   1  15  -2    8.44    0.91
  -1  15  -2    9.32    0.95
   1  15   2   10.19    0.98
   1  15   2    9.11    1.42
  -1  15  -2    9.85    1.47
   1  15  -2    9.90    1.48
  -1  15   2   10.11    1.48
  -1  15   3   11.31    1.47
   1  15   3    9.52    1.00
  -1  15   3    9.10    0.94
   1  15  -3   10.41    1.00
  -1  15  -3    9.97    0.97
   1  15   3   11.27    1.54
   1  15  -3    9.20    1.44
  -1  15  -3    8.60    1.39
  -1  15   3   11.90    1.59
  -1  15   4   19.67    1.89
  -1  15   4   18.94    1.34
   1  15   4   18.45    1.34
  -1  15  -4   16.96    1.27
   1  15  -4   16.94    1.23
   1  15   4   17.40    1.90
  -1  15  -4   17.79    1.74
   1  15  -4   16.99    1.87
  -1  15  -4   17.62    1.91
  -1  15   4   21.85    2.03
  -1  15   5   11.47    1.49
  -1  15   5   11.13    1.08
   1  15  -5   11.14    1.03
  -1  15  -5   13.95    1.14
   1  15   5   10.54    1.03
   1  15   5   10.61    1.54
  -1  15  -5   10.55    1.41
  -1  15   5   13.44    1.61
   1  15  -5   11.54    1.55
  -1  15  -5   11.81    1.62
  -1 -15   6   92.46    3.83
  -1  15   6   84.86    3.89
   1  15   6   89.55    4.13
  -1  15  -6   83.64    3.57
  -1  15   6   92.27    3.83
   1  15  -6   77.45    3.83
  -1  15  -6   83.60    3.97
  -1 -15   7    0.57    0.58
  -1  15   7    0.88    0.74
   1  15   7   -0.08    0.56
  -1  15  -7    0.15    0.53
  -1  15   7    0.84    0.71
   1  15   7    2.19    0.86
  -1  15  -7    0.32    0.61
  -1 -15   8   13.32    1.53
  -1  15   8   11.85    1.61
  -1  15   8   12.57    1.56
   1  15   8   15.58    1.64
   1  15   8   13.39    1.65
  -1  15  -8   12.90    1.62
   1  15  -8   11.22    1.52
  -1  15   9    0.74    0.60
  -1 -15   9    1.08    0.65
   1  15   9    0.80    0.64
  -1  15   9    1.33    0.74
   1  15   9    1.22    0.72
   1  15  -9    2.63    0.91
  -1  15  -9    0.58    0.68
   1 -15   9    1.07    0.58
  -1  15  10    5.68    1.15
   1  15  10    7.50    1.23
  -1  15  10    7.75    1.19
   1  15  10    6.82    1.17
   1 -15  10    7.38    1.16
  -1  15 -10    6.81    1.22
   1  15 -10    6.34    1.14
  -1  15  11   54.34    3.11
   1  15  11   54.74    3.04
  -1  15  11   52.19    2.98
   1  15  11   56.00    3.08
   1 -15  11   54.33    2.86
   1  15 -11   51.58    2.94
  -1  15 -11   50.47    2.92
  -1 -15  11   51.51    2.83
   1  15  12   19.53    1.87
  -1  15  12   19.02    1.88
  -1  15  12   20.00    1.91
   1  15  12   21.11    1.90
  -1  15 -12   20.02    1.83
  -1 -15  12   25.45    2.00
   1 -15  12   20.05    1.77
   1  15 -12   20.64    1.84
  -1 -15  12   21.77    1.79
  -1  15  13    5.81    1.09
   1  15  13    5.76    1.09
  -1  15  13    7.16    1.21
  -1  15 -13    7.06    1.18
   1  15  13    7.98    1.23
   1 -15  13    7.14    1.11
  -1 -15  13    9.16    1.18
  -1 -15  13    6.31    1.03
   1  15 -13    7.50    1.12
   1  15  14   10.67    1.40
  -1  15  14    9.25    1.27
  -1  15  14    9.52    1.32
  -1  15 -14   10.24    1.31
   1  15  14   10.14    1.35
   1  15 -14   10.28    1.18
  -1 -15  14   11.24    1.25
  -1 -15  14    9.30    1.25
   1 -15  14    9.26    1.15
   1  15  15  116.59    4.02
  -1  15  15  115.97    3.98
  -1  15  15  130.27    3.95
  -1  15 -15  115.95    3.72
   1  15  15  115.07    4.03
  -1  15  15  112.70    4.05
   1 -15  15  118.47    3.83
  -1 -15  15  115.95    3.88
   1  15  16    0.10    0.53
  -1  15  16    0.35    0.55
  -1  15  16    0.41    0.45
  -1  15  16    0.32    0.56
   1  15  16    0.63    0.58
  -1  15 -16    0.28    0.41
  -1 -15  16    1.25    0.62
  -1  15  17   16.60    1.41
   1  15  17   17.78    1.44
   1  15  17   15.27    1.40
  -1  15  17   14.47    1.38
  -1 -15  17   15.20    1.33
   1 -15  17   15.28    1.32
   1  15  18   32.13    1.73
  -1  15  18   30.26    1.67
   1  15  18   30.11    1.79
  -1 -15  18   28.64    1.66
   1 -15  18   29.08    1.66
  -1  15  19   11.08    0.89
   1  15  19   12.62    0.97
   1  15  19   11.66    1.06
  -1 -15  19   10.82    0.96
   1 -15  19   11.76    1.00
   1  15  20    4.86    0.63
   1 -15  20    4.92    0.60
  -1 -15  20    4.64    0.58
  -1  16   0    0.09    0.65
   1  16   0    0.34    0.69
   1  16   1    5.45    1.16
  -1  16   1    7.27    1.28
   1  16  -1    6.55    1.16
   1  16   1    5.72    1.15
  -1  16  -1    5.84    1.20
  -1  16   2   11.28    1.43
   1  16   2    9.95    1.50
  -1  16  -2    9.16    1.39
   1  16   2    8.63    1.31
  -1  16   2   11.39    1.55
   1  16  -2   12.56    1.66
  -1  16   3    0.13    0.57
   1  16   3   -0.50    0.68
  -1  16  -3    0.13    0.70
  -1  16  -3   -0.43    0.70
  -1  16   3    0.83    0.67
  -1  16   4    2.20    0.88
  -1  16  -4    0.86    0.60
   1  16   4    1.28    0.70
  -1  16   4    1.07    0.64
  -1  16  -4    2.85    0.90
   1  16  -4    2.46    0.83
  -1  16   5   86.80    3.92
   1  16   5   79.82    3.92
  -1  16  -5   83.06    3.68
   1  16  -5   80.41    3.97
  -1  16  -5   79.27    3.91
  -1  16   6   79.04    3.81
   1  16   6   75.27    3.79
  -1  16  -6   79.03    3.51
   1  16  -6   76.31    3.79
  -1  16  -6   73.07    3.73
  -1  16   7    0.56    0.70
  -1  16  -7    0.68    0.49
  -1  16   7    1.40    0.68
   1  16   7    0.12    0.60
  -1  16  -7    0.49    0.59
   1  16  -7    0.73    0.70
  -1  16   8    2.88    0.91
  -1  16   8    3.22    0.80
   1  16   8    4.48    1.03
   1  16   8    4.55    0.94
   1  16   8    4.49    1.01
  -1  16  -8    2.38    0.85
   1  16  -8    3.55    0.95
  -1  16   9   61.62    3.35
   1  16   9   73.90    3.41
  -1  16   9   66.37    3.31
   1  16   9   61.50    3.31
  -1 -16   9   61.77    3.07
   1  16  -9   59.33    3.27
  -1  16  -9   61.44    3.28
  -1  16  10    3.25    0.96
  -1  16  10    3.00    0.89
   1  16  10    4.18    0.91
   1 -16  10    3.65    0.85
  -1  16 -10    2.49    0.80
  -1 -16  10    2.72    0.76
   1  16 -10    2.41    0.83
  -1  16  11   21.05    1.93
   1  16  11   22.60    2.00
   1  16  11   24.73    1.99
  -1  16  11   23.30    1.97
   1 -16  11   24.41    1.86
  -1  16 -11   21.84    1.93
  -1 -16  11   22.41    1.84
   1  16 -11   20.94    1.86
  -1  16  12    0.48    0.66
   1  16  12    0.00    0.76
  -1  16  12    0.03    0.61
  -1  16  12    0.43    0.48
   1  16  12   -0.34    0.56
   1 -16  12    0.32    0.55
  -1 -16  12   -0.43    0.64
   1  16 -12   -0.19    0.64
  -1  16 -12    0.14    0.63
  -1  16  13   17.87    1.72
   1  16  13   19.07    1.77
  -1  16 -13   18.41    1.68
  -1  16  13   19.39    1.77
   1  16  13   20.56    1.76
  -1 -16  13   20.06    1.67
   1  16 -13   21.00    1.68
   1 -16  13   20.12    1.64
  -1  16  14    6.31    1.04
   1  16  14    7.02    1.11
   1  16  14    7.45    1.11
   1  16 -14    7.42    1.00
  -1  16  14    7.88    1.16
  -1  16 -14    7.13    1.01
  -1 -16  14    7.36    1.08
   1 -16  14    6.61    0.95
  -1  16  15   11.08    1.26
   1  16  15    9.81    1.21
   1  16  15    8.80    1.13
  -1  16 -15    9.43    1.06
  -1  16  15    9.58    1.20
  -1 -16  15   10.78    1.18
   1  16  16    0.68    0.55
  -1  16  16    0.83    0.52
   1  16  16    0.26    0.50
  -1 -16  16    0.59    0.47
   1 -16  16    0.71    0.48
  -1  16 -16    0.35    0.43
   1  16  17   38.26    1.92
  -1  16  17   39.17    1.91
   1  16  17   36.84    1.90
  -1 -16  17   37.44    1.83
   1 -16  17   37.89    1.82
   1  16  18    1.51    0.47
  -1  16  18    1.36    0.44
   1  16  18    1.76    0.53
  -1 -16  18    1.64    0.48
   1 -16  18    1.20    0.42
   1 -16  19   38.32    1.44
  -1 -16  19   38.27    1.48
  -1  17   0   -0.33    0.68
   1  17   0    0.73    0.65
  -1  17  -1  133.35    4.83
  -1  17  -1  139.58    5.21
   1  17  -1  135.63    5.23
   1  17   1  140.36    5.25
  -1  17   1  143.79    5.22
  -1  17  -2   12.72    1.54
   1  17   2   12.96    1.67
  -1  17   2   15.25    1.77
  -1  17  -2   11.81    1.58
   1  17  -2   12.76    1.72
  -1  17   3    3.42    0.87
  -1  17  -3    1.62    0.68
   1  17  -3    1.63    0.76
   1  17   3    2.46    0.78
  -1  17   3    3.53    0.95
  -1  17  -3    2.33    0.92
  -1  17   4   24.54    2.08
  -1  17  -4   23.97    2.01
  -1  17   4   26.88    2.23
   1  17  -4   24.60    2.27
   1  17   4   24.18    2.16
  -1  17  -4   22.65    2.16
  -1  17   5    5.94    1.12
  -1  17  -5    7.07    1.14
   1  17  -5    6.20    1.20
  -1  17   5    9.00    1.30
  -1  17  -5    6.40    1.22
   1  17   5    6.26    1.16
  -1  17   6    9.87    1.38
  -1  17  -6    9.71    1.26
   1  17  -6   10.37    1.25
   1  17   6   10.66    1.41
  -1  17  -6   10.02    1.45
   1  17  -6    9.11    1.40
  -1  17   7   21.49    1.97
  -1  17  -7   22.96    1.81
   1  17   7   24.52    2.08
   1  17  -7   19.01    1.94
  -1  17  -7   19.77    1.95
  -1  17   8    1.51    0.73
   1  17   8    3.78    0.99
   1  17  -8    1.35    0.73
   1  17   8    3.37    0.87
  -1  17  -8    1.68    0.82
  -1 -17   8    3.73    0.78
   1  17   9    0.91    0.71
  -1  17   9    0.63    0.61
   1  17   9    0.94    0.56
  -1 -17   9    1.75    0.72
   1  17  -9   -0.01    0.68
  -1  17  -9    0.09    0.69
  -1  17  10   43.47    2.64
   1  17  10   44.48    2.66
   1  17  10   47.80    2.60
  -1  17  10   46.33    2.60
  -1  17 -10   41.14    2.56
  -1 -17  10   45.43    2.46
   1  17 -10   43.65    2.64
   1  17  11   20.38    1.80
  -1  17  11   18.48    1.74
  -1  17  11   18.86    1.60
   1  17  11   19.21    1.65
  -1  17 -11   16.81    1.64
  -1 -17  11   19.46    1.62
   1  17 -11   18.48    1.65
  -1  17  12   17.62    1.65
   1  17  12   17.91    1.68
  -1  17  12   17.66    1.45
  -1  17 -12   17.34    1.61
   1  17  12   18.21    1.59
   1 -17  12   19.51    1.49
  -1 -17  12   18.46    1.55
   1  17 -12   17.47    1.54
   1  17  13   29.06    2.00
  -1  17  13   29.45    2.01
  -1  17 -13   28.04    1.88
   1  17  13   29.95    1.94
   1  17 -13   28.93    1.81
   1 -17  13   31.20    1.81
  -1 -17  13   30.48    1.88
  -1  17  14    3.40    0.79
   1  17  14    3.19    0.80
   1  17  14    2.99    0.73
  -1  17 -14    2.82    0.67
  -1 -17  14    2.96    0.69
   1  17 -14    3.99    0.66
   1  17  15    2.19    0.65
  -1  17  15    2.43    0.69
   1  17  15    2.05    0.61
   1 -17  15    1.83    0.54
  -1 -17  15    1.68    0.53
  -1  17 -15    1.94    0.52
  -1  17  16    2.66    0.64
   1  17  16    2.92    0.63
   1  17  16    2.95    0.64
  -1  17 -16    2.39    0.45
  -1 -17  16    2.45    0.57
   1 -17  16    3.79    0.64
   1  17  17    4.03    0.62
  -1  17  17    3.86    0.63
   1 -17  17    3.33    0.52
  -1 -17  17    3.36    0.54
  -1 -17  18    0.05    0.24
  -1  18   0    0.00    0.78
   1  18   0   -0.48    0.79
  -1  18   0    0.77    0.76
  -1  18   1    0.88    0.68
  -1  18  -1    0.83    0.71
  -1  18  -1    1.44    0.73
   1  18  -1    0.87    0.71
  -1  18   1    1.09    0.71
   1  18   1    1.17    0.84
  -1  18  -2    1.55    0.80
  -1  18   2    0.26    0.64
   1  18  -2   -0.05    0.84
   1  18   2    0.11    0.65
  -1  18  -2    0.03    0.65
  -1  18   2    0.68    0.60
  -1  18   3    7.99    1.16
   1  18   3    7.40    1.15
  -1  18  -3    8.75    1.31
   1  18  -3    7.01    1.23
  -1  18  -3    8.70    1.40
  -1  18   3    7.13    1.20
   1  18   3    7.72    1.31
  -1  18   4   23.61    1.92
   1  18   4   23.46    1.94
   1  18  -4   23.02    1.90
  -1  18  -4   20.42    1.82
  -1  18  -4   22.02    2.06
   1  18  -4   20.99    2.05
  -1  18   4   25.96    2.08
   1  18   4   23.03    2.08
  -1  18   5   49.30    2.76
   1  18   5   47.01    2.71
  -1  18  -5   44.48    2.57
   1  18  -5   45.95    2.55
  -1  18  -5   40.74    2.72
  -1  18   5   46.76    2.70
   1  18   5   48.77    2.93
   1  18  -5   42.44    2.80
   1  18   6    1.71    0.73
  -1  18   6    3.98    0.95
  -1  18   6    2.84    0.79
  -1  18  -6    1.96    0.66
  -1  18  -6    2.13    0.88
   1  18  -6    2.24    0.73
   1  18   6    2.18    0.80
  -1  18   7    0.40    0.56
   1  18   7    0.35    0.61
  -1  18   7    0.50    0.59
  -1  18  -7    1.91    0.63
  -1  18  -7    0.68    0.67
   1  18  -7    0.82    0.61
   1  18   7    0.03    0.50
  -1  18   8    1.27    0.73
   1  18   8    0.51    0.58
  -1  18   8    0.78    0.57
  -1 -18   8    0.42    0.46
   1  18  -8    0.12    0.65
  -1  18  -8    0.13    0.67
   1  18   8   -0.15    0.47
  -1  18   9    6.35    1.11
   1  18   9    6.48    1.09
  -1  18   9    6.95    1.07
   1  18  -9    6.69    1.12
  -1 -18   9    8.31    1.06
  -1  18  -9    7.72    1.21
  -1  18  10    1.21    0.65
   1  18  10    1.55    0.74
  -1  18  10    2.12    0.67
  -1 -18  10    2.00    0.65
  -1  18 -10    1.19    0.66
   1  18 -10    1.20    0.65
  -1  18  11   10.62    1.26
   1  18  11   10.39    1.27
  -1  18  11   10.19    1.12
  -1  18 -11    9.94    1.20
  -1 -18  11   10.83    1.13
   1  18 -11    9.19    1.14
  -1  18  12    1.86    0.72
   1  18  12    1.94    0.72
  -1  18  12    1.70    0.53
  -1 -18  12    1.91    0.59
  -1  18 -12    2.32    0.72
   1  18 -12    1.70    0.58
  -1  18  13   92.67    3.19
   1  18  13   91.38    3.19
  -1  18 -13   85.42    2.91
   1  18 -13   89.60    2.78
   1  18  13   92.94    2.77
  -1 -18  13   95.37    2.90
   1  18  14   36.16    1.90
  -1  18  14   33.78    1.86
  -1  18 -14   31.38    1.62
  -1 -18  14   32.30    1.59
   1 -18  14   33.86    1.62
  -1  18  15   22.97    1.43
   1  18  15   23.85    1.46
  -1  18 -15   21.32    1.15
   1 -18  15   23.09    1.23
  -1 -18  15   22.99    1.24
   1  18  16   56.10    1.93
  -1  18  16   53.19    1.87
  -1 -18  16   51.53    1.75
  -1  19   0   -0.17    0.76
  -1  19   0   -0.49    0.75
   1  19   0   -0.37    0.81
  -1  19   1    0.10    0.61
  -1  19  -1    0.19    0.63
  -1  19  -1    0.47    0.66
  -1  19   1    0.70    0.61
   1  19   1    0.31    0.65
   1  19  -1    0.65    0.69
  -1  19   2    0.10    0.77
  -1  19  -2    0.66    0.60
   1  19  -2    0.43    0.60
   1  19   2   -0.42    0.62
  -1  19  -2    0.41    0.69
   1  19  -2    1.13    0.75
  -1  19   2   -0.51    0.64
  -1  19  -3   45.07    2.58
  -1  19   3   47.58    2.80
   1  19  -3   47.56    2.64
  -1  19  -3   45.26    2.80
   1  19   3   48.55    2.86
   1  19  -3   46.00    2.88
  -1  19   3   47.68    2.68
   1  19   4   -0.23    0.51
  -1  19   4    0.53    0.55
  -1  19   4   -0.72    0.78
   1  19  -4   -0.14    0.51
  -1  19  -4    0.55    0.52
   1  19  -4    0.11    0.77
  -1  19   4   -0.33    0.57
   1  19   4    0.43    0.59
  -1  19  -4   -0.55    0.72
   1  19   5    0.07    0.58
  -1  19   5    0.40    0.57
  -1  19   5    0.06    0.64
  -1  19   5    0.20    0.58
  -1  19  -5    1.15    0.64
   1  19  -5    0.94    0.58
   1  19   5    0.97    0.59
   1  19  -5   -0.36    0.75
  -1  19  -5    0.48    0.74
  -1  19   6   11.59    1.31
   1  19   6   11.73    1.34
  -1  19   6   12.16    1.27
  -1  19  -6   11.94    1.25
  -1  19   6   10.83    1.34
   1  19   6   11.43    1.30
   1  19  -6   11.35    1.44
  -1  19  -6   11.63    1.43
  -1  19   7    0.84    0.60
   1  19   7    0.49    0.56
  -1  19   7    0.20    0.55
   1  19   7    0.17    0.50
   1  19  -7    0.48    0.60
  -1  19  -7    0.76    0.63
   1  19   8    2.59    0.78
  -1  19   8    3.86    0.82
  -1  19   8    3.87    0.83
  -1  19  -8    3.34    0.82
   1  19  -8    2.66    0.81
  -1  19   9   17.56    1.52
   1  19   9   15.09    1.45
  -1  19   9   15.97    1.39
  -1  19  -9   15.27    1.45
   1  19  -9   16.07    1.48
   1  19  10    1.36    0.63
  -1  19  10    2.06    0.70
  -1  19  10    0.85    0.49
   1  19 -10    1.76    0.65
  -1  19 -10    1.77    0.68
  -1  19  11    3.08    0.78
   1  19  11    3.18    0.75
   1  19  11    4.05    0.75
  -1  19  11    3.24    0.61
   1  19 -11    3.30    0.70
  -1  19 -11    3.83    0.77
  -1 -19  11    3.69    0.60
  -1  19  12   48.76    2.20
   1  19  12   48.94    2.18
  -1  19 -12   43.59    2.00
   1  19 -12   44.70    1.91
   1  19  12   45.19    1.88
   1 -19  12   48.62    1.79
  -1 -19  12   49.24    1.80
   1  19  13    5.28    0.75
  -1  19  13    4.95    0.76
  -1  19 -13    4.66    0.67
   1  19 -13    5.00    0.60
  -1 -19  13    4.90    0.57
   1  19  14   18.28    1.19
  -1  19  14   18.74    1.19
  -1  19 -14   16.01    0.95
  -1  19  15    4.61    0.56
   1  19  15    4.65    0.59
  -1  20   0   -0.27    0.68
   1  20   0    0.24    0.68
   1  20   0   -1.07    0.80
  -1  20   0   -0.29    0.62
  -1  20  -1    1.16    0.64
  -1  20   1    2.31    0.79
   1  20  -1    2.30    0.71
  -1  20   1    2.77    0.75
  -1  20  -1    1.46    0.60
   1  20  -1    2.57    0.83
   1  20   1    1.66    0.67
   1  20  -2    0.52    0.55
  -1  20  -2    0.10    0.58
  -1  20   2    0.45    0.64
  -1  20  -2    0.34    0.59
   1  20  -2    0.73    0.69
  -1  20   2    0.09    0.52
   1  20   2    0.03    0.65
  -1  20   3    1.64    0.64
  -1  20  -3    1.06    0.58
   1  20  -3    2.74    0.70
  -1  20   3    1.59    0.53
   1  20  -3    1.67    0.73
   1  20   3    1.64    0.70
  -1  20  -3    1.93    0.64
  -1  20   4   -0.14    0.65
  -1  20   4    1.71    0.61
  -1  20  -4    0.69    0.55
   1  20  -4   -0.15    0.49
   1  20  -4    1.51    0.73
  -1  20  -4    0.75    0.63
  -1  20   4    0.74    0.48
   1  20   4    0.83    0.59
   1  20   5   11.11    1.17
  -1  20   5   11.53    1.15
  -1  20   5    9.22    1.14
  -1  20  -5   10.10    1.09
   1  20  -5   10.23    1.04
  -1  20   5   11.21    1.13
   1  20   5   11.11    1.22
  -1  20  -5    9.81    1.22
   1  20  -5    9.48    1.23
   1  20   6    6.97    0.92
  -1  20   6    7.53    0.97
  -1  20   6    6.36    1.00
   1  20   6    7.20    0.94
   1  20  -6    6.18    1.01
  -1  20  -6    6.82    1.04
   1  20   7   -0.09    0.47
  -1  20   7   -0.23    0.56
  -1  20   7    0.10    0.50
   1  20  -7   -0.12    0.56
  -1  20  -7    0.32    0.53
   1  20   8   26.20    1.66
  -1  20   8   26.35    1.63
   1  20   8   25.07    1.69
  -1  20   8   24.96    1.63
  -1  20  -8   24.21    1.70
   1  20  -8   24.36    1.68
   1  20   9    0.79    0.43
  -1  20   9    1.05    0.50
   1  20   9    1.77    0.60
  -1  20   9    1.60    0.53
   1  20  -9    1.22    0.54
  -1  20  -9    1.80    0.59
  -1  20  10   10.00    1.01
   1  20  10   10.66    1.02
  -1  20 -10    9.15    0.97
   1  20  10    9.42    0.95
  -1  20  10    8.88    0.86
   1  20 -10    8.20    0.92
   1  20  11    2.17    0.53
  -1  20  11    2.33    0.55
   1  20  11    2.55    0.50
   1  20 -11    2.36    0.52
  -1  20 -11    2.35    0.56
  -1  20  12    0.17    0.34
   1  20  12    0.85    0.39
  -1  20 -12    0.96    0.39
   1  20  13    1.07    0.36
  -1  20  13    0.61    0.32
   1  21   0   -0.38    0.62
  -1  21   0   -0.38    0.57
  -1  21   0   -0.10    0.45
   1  21   0    0.56    0.56
   1  21  -1   -0.57    0.57
   1  21   1    0.42    0.54
  -1  21   1    0.17    0.52
  -1  21  -1    0.01    0.58
  -1  21   1    0.47    0.49
   1  21  -1    0.76    0.63
   1  21   1    0.03    0.54
  -1  21  -1    0.21    0.50
  -1  21   2   15.60    1.30
  -1  21  -2   15.86    1.36
   1  21   2   14.54    1.40
   1  21  -2   15.88    1.31
  -1  21   2   15.63    1.42
  -1  21   2   16.15    1.28
  -1  21  -2   14.91    1.34
   1  21  -2   16.22    1.50
   1  21   2   14.67    1.35
  -1  21   3    0.37    0.55
   1  21  -3    0.22    0.41
   1  21   3    1.15    0.59
  -1  21   3    1.21    0.48
  -1  21  -3    0.01    0.49
  -1  21  -3    0.91    0.52
  -1  21   3    0.53    0.42
   1  21   3    0.83    0.46
   1  21  -3    0.77    0.58
  -1  21   4   13.06    1.06
  -1  21  -4   11.12    1.06
  -1  21   4   11.98    1.21
   1  21   4   11.32    1.21
   1  21  -4   12.00    1.02
   1  21  -4   12.47    1.28
   1  21   4   12.44    1.15
  -1  21  -4   11.65    1.22
  -1  21   5   -0.24    0.46
   1  21   5   -0.11    0.52
   1  21  -5    0.53    0.50
  -1  21  -5    0.18    0.47
   1  21   5    0.23    0.35
   1  21   6    0.69    0.35
  -1  21   6    0.06    0.46
   1  21   6    0.57    0.47
  -1  21  -6    1.24    0.53
   1  21  -6    0.40    0.45
  -1  21   7    3.28    0.53
   1  21   7    3.65    0.58
  -1  21   7    3.57    0.66
   1  21   7    3.52    0.68
  -1  21  -7    2.95    0.66
   1  21  -7    3.02    0.63
  -1  21   8    3.41    0.53
   1  21   8    3.30    0.56
  -1  21   8    2.62    0.54
   1  21   8    3.80    0.67
  -1  21  -8    3.18    0.63
   1  21  -8    2.61    0.57
  -1  21   9    1.13    0.36
   1  21   9    1.53    0.42
   1  21   9    1.21    0.41
  -1  21   9    0.73    0.32
  -1  21  -9    0.78    0.40
   1  21  -9    0.91    0.37
   1  21 -10    6.94    0.65
  -1  21 -10    8.14    0.75
  -1  22   0   -0.06    0.41
   1  22   0    0.08    0.40
  -1  22   0   -0.07    0.39
  -1  22   0   -0.54    0.39
   1  22   0   -0.01    0.42
  -1  22  -1    3.87    0.68
   1  22  -1    3.90    0.65
  -1  22   1    2.39    0.58
  -1  22   1    3.49    0.60
   1  22   1    3.58    0.65
  -1  22  -1    3.29    0.64
   1  22   1    2.73    0.59
  -1  22   1    3.84    0.58
   1  22  -1    3.43    0.67
  -1  22  -1    3.21    0.59
   1  22  -2   13.68    1.01
  -1  22   2   15.18    1.18
  -1  22   2   13.90    0.96
   1  22   2   14.55    1.14
  -1  22  -2   12.91    1.06
   1  22   2   13.41    1.05
   1  22  -2   15.26    1.21
  -1  22   3    2.50    0.59
   1  22   3    2.12    0.57
   1  22   3    1.72    0.44
  -1  22  -3    2.06    0.54
   1  22  -3    2.07    0.54
   1  22   4    0.29    0.38
  -1  22   4    0.53    0.41
   1  22  -4    0.98    0.46
  -1  22  -4    0.90    0.44
  -1  22   5   27.44    1.42
   1  22   5   28.45    1.47
  -1  22  -5   28.33    1.46
   1  22  -5   28.33    1.49
  -1  22   6    9.19    0.79
  -1  22  -6    9.57    0.86
   1  22   6    8.38    0.80
   1  22  -6    9.10    0.84
  -1  22  -7   14.16    0.96
   1  22   7   14.10    0.92
   1  22  -7   14.27    0.94
  -2   0   0 8056.87   10.46
  -2   0   0 7535.13   10.17
  -2   0   1    1.21    0.17
  -2   0  -1    2.73    0.22
  -2   0  -1    3.40    0.27
  -2   0   1    1.22    0.20
  -2   0  -2  448.26    2.62
  -2   0   2  441.42    2.32
  -2   0   3    1.42    0.21
  -2   0  -3    0.61    0.17
  -2   0   3    1.47    0.19
  -2   0   3    0.89    0.15
  -2   0   4   71.69    1.11
  -2   0  -4   72.89    1.12
  -2   0   4   74.94    0.89
  -2   0   4   73.20    1.05
  -2   0   4   71.90    1.18
  -2   0   5    0.85    0.20
  -2   0  -5    0.69    0.16
  -2   0   5    1.15    0.20
  -2   0   5    0.89    0.12
  -2   0   6  375.50    2.67
  -2   0  -6  378.28    2.65
   2   0   6  391.04    3.46
  -2   0   6  379.65    3.01
  -2   0   6  382.13    1.70
  -2   0   6  390.01    2.81
  -2   0   6  375.21    3.04
  -2   0   7    0.69    0.23
  -2   0   7    0.63    0.16
  -2   0   7    0.41    0.22
  -2   0   7    1.87    0.10
  -2   0  -7    0.17    0.14
   2   0   7    2.08    0.38
  -2   0   7    1.77    0.32
  -2   0   8  118.78    1.58
  -2   0   8  118.89    1.78
  -2   0  -8  116.76    1.53
   2   0   8  121.89    2.18
  -2   0   8  116.85    1.91
  -2   0   8  118.93    1.98
  -2   0  -9    2.32    0.27
   2   0   9    3.13    0.51
  -2   0   9    1.70    0.42
  -2   0   9    1.08    0.33
  -2   0   9    0.73    0.20
  -2   0   9    3.26    0.51
   2   0  10  324.47    3.89
  -2   0  10  338.29    3.65
  -2   0 -10  334.82    2.64
  -2   0  10  330.95    3.35
  -2   0  10  324.07    3.68
   2   0  11    0.63    0.36
  -2   0  11    0.15    0.20
  -2   0  12  357.65    3.88
   2   0  12  342.91    4.36
  -2   0  12  346.29    4.23
   2   0  13    0.84    0.39
  -2   0  13    2.67    0.47
   2   0  14  311.45    4.48
  -2   0  14  316.28    4.45
   2   0  15    0.09    0.31
  -2   0  15    0.12    0.24
  -2   0  16   93.78    3.70
   2   0  16   82.40    2.44
  -2   0  16   95.97    2.42
  -2   0  16   86.81    2.52
   2   0  16   99.44    3.81
  -2   0  17    1.72    0.77
   2   0  17    1.60    0.45
  -2   0  17    1.10    0.45
   2   0  17    3.00    0.84
  -2   0  18  748.02   10.70
   2   0  18  756.48    7.70
  -2   0  18  752.35    7.70
   2   0  18  736.52   10.65
  -2   0  19   -0.14    0.55
   2   0  19    1.23    0.64
   2   0  19    0.12    0.51
  -2   0  20   87.13    3.76
   2   0  20   88.70    3.71
   2   0  20   88.66    3.74
  -2   0  20   93.47    3.79
  -2   0  21    1.99    0.66
  -2   0  21    0.85    0.67
   2   0  21    1.13    0.71
   2   0  22  334.10    6.76
  -2   0  22  346.26    6.62
  -2   0  23    0.17    0.47
  -2   0  23    0.85    0.53
   2   0  23    0.54    0.48
  -2   0  24   18.80    1.43
   2   0  24   19.95    1.46
  -2   0  25    0.78    0.46
   2   0  25    1.40    0.65
   2   0  25    0.95    0.40
   2   0  26   14.24    1.09
  -2   0  26   12.89    0.88
   2   1   0   55.80    0.60
  -2   1   0   58.77    0.91
  -2  -1   0   58.33    0.93
   2   1   1 1330.94    3.58
  -2   1  -1 1335.06    4.46
  -2  -1  -1 1382.79    4.33
  -2   1   1 1398.21    4.29
  -2  -1   1 1390.95    4.67
  -2  -1  -2   33.18    0.66
   2   1   2   34.33    0.68
  -2  -1   2   34.20    0.77
  -2   1   2   35.37    0.40
  -2   1   2   35.96    0.67
  -2   1  -2   33.79    0.75
  -2   1   3 5527.65    6.08
  -2   1   3 5556.24    8.02
  -2   1  -3 5539.24    9.59
   2   1   3 5534.23    9.70
  -2   1   4    2.88    0.29
  -2   1   4    2.65    0.30
  -2  -1   4    1.75    0.22
  -2   1   4    3.11    0.27
  -2  -1   4    3.42    0.27
  -2   1   4    3.06    0.19
   2   1   4    1.44    0.23
  -2   1   4    1.64    0.16
  -2   1  -4    1.30    0.21
  -2  -1   4    1.72    0.24
  -2  -1   5 1994.01    6.04
  -2   1   5 1957.67    6.61
   2  -1   5 2058.51    7.52
  -2   1   5 2072.10    5.20
  -2   1  -5 2040.00    6.19
  -2   1   5 1974.03    4.31
  -2   1   5 2024.94    5.86
  -2  -1  -5 1972.67    6.00
  -2  -1   5 1991.48    6.29
  -2  -1   5 1996.49    6.35
  -2   1   5 2040.93    5.43
  -2   1   5 1892.40    6.67
  -2  -1   5 1980.12    6.21
  -2  -1   6  649.28    2.55
   2  -1   6  703.99    4.64
  -2  -1   6  713.83    3.91
  -2   1  -6  670.17    3.60
  -2  -1  -6  664.30    3.54
  -2   1   6  678.58    2.27
  -2   1   6  683.26    3.48
  -2  -1   6  669.35    3.93
  -2   1   6  667.04    4.14
  -2  -1   6  646.06    3.75
  -2   1   6  648.46    4.18
  -2  -1   6  672.27    3.91
  -2  -1   7 1866.68    6.85
   2   1   7 1899.85    8.05
  -2  -1  -7 1860.67    5.99
  -2   1   7 1861.91    7.43
  -2  -1   7 1863.64    6.98
  -2  -1   7 1834.01    6.40
  -2  -1   7 1908.67    3.84
   2  -1   7 1936.86    8.21
  -2   1   7 1843.53    6.17
  -2   1  -7 1875.55    6.18
  -2  -1   7 1833.33    7.01
  -2   1   7 1805.57    7.43
   2  -1   8  731.42    5.36
   2   1   8  742.20    5.31
  -2   1  -8  718.26    3.92
  -2  -1   8  713.27    4.54
  -2   1   8  731.07    4.17
  -2  -1   8  723.06    4.56
  -2  -1  -8  724.82    3.80
  -2   1   8  707.24    4.89
  -2  -1   8  722.61    4.09
  -2   1   8  702.57    4.98
  -2  -1   8  716.67    4.69
  -2  -1  -9 4470.47    9.55
   2   1   9 4438.18   13.65
  -2  -1   9 4329.59   11.85
  -2   1  -9 4352.86    9.84
  -2  -1   9 4413.27   12.14
  -2   1   9 4369.59   10.94
   2  -1   9 4575.93   14.05
  -2   1   9 4285.80   12.67
  -2   1   9 4194.05   12.89
  -2  -1   9 4177.09   12.11
  -2  -1  10  160.16    2.00
   2   1  10  150.73    2.64
   2  -1  10  152.04    2.71
  -2   1  10  155.93    2.58
  -2  -1 -10  159.63    1.80
  -2   1 -10  163.97    1.93
  -2  -1  10  155.39    2.38
  -2  -1  10  159.40    2.45
  -2   1  10  152.83    2.21
  -2   1  10  158.67    2.66
  -2  -1  10  153.91    2.47
  -2  -1  11  149.46    1.95
   2   1  11  134.24    2.60
  -2   1  11  141.85    2.57
  -2  -1  11  139.96    2.39
   2  -1  11  138.55    2.69
  -2   1  11  144.16    2.26
  -2   1  11  137.22    2.62
  -2  -1  11  145.59    2.56
   2   1  12   91.34    2.24
  -2   1  12   98.92    1.99
   2  -1  12   96.33    2.33
  -2  -1  12   96.72    2.08
  -2   1  12   92.81    2.27
  -2  -1  12   94.36    2.17
   2  -1  13  664.10    6.36
   2   1  13  666.45    6.28
  -2  -1  13  673.81    6.07
  -2   1  13  657.14    6.25
  -2  -1  14   68.67    1.94
   2   1  14   67.55    2.08
   2  -1  14   64.83    2.07
  -2  -1  14   69.88    2.05
  -2   1  14   66.44    2.09
   2   1  15   73.17    2.24
   2  -1  15   73.37    2.26
  -2  -1  15   79.41    2.17
  -2   1  15   75.87    2.30
  -2  -1  15   78.93    2.24
  -2   1  16    2.24    0.68
  -2  -1  16    2.57    0.82
   2  -1  16    1.60    0.45
  -2  -1  16    2.34    0.45
   2   1  16    1.02    0.36
  -2   1  16    2.45    0.48
   2   1  16    5.46    0.96
  -2  -1  16    1.41    0.54
   2  -1  16    4.10    0.88
  -2   1  17  307.84    6.85
  -2  -1  17  322.72    6.95
  -2  -1  17  332.26    4.71
   2   1  17  306.87    4.74
   2  -1  17  298.28    4.81
  -2  -1  17  307.89    4.75
  -2   1  17  298.31    4.85
   2  -1  17  300.22    6.72
   2   1  17  304.11    6.76
  -2  -1  18  262.74    6.32
  -2   1  18  246.70    6.21
   2   1  18  250.66    4.41
   2  -1  18  247.72    4.44
  -2  -1  18  250.33    4.38
  -2   1  18  242.59    4.47
   2   1  18  240.35    6.07
   2   1  18  239.94    6.11
   2  -1  18  233.58    6.06
  -2  -1  19  197.12    5.49
   2   1  19  181.39    5.32
  -2   1  19  183.20    5.37
   2  -1  19  179.21    5.34
   2   1  19  182.67    5.31
  -2   1  20   42.70    2.68
   2  -1  20   44.85    2.68
   2   1  20   48.68    2.75
   2  -1  20   43.86    2.65
  -2  -1  20   50.04    2.76
  -2   1  20   47.67    2.71
  -2  -1  21   74.29    3.34
  -2   1  21   73.41    3.39
   2   1  21   76.83    3.39
   2  -1  21   77.84    3.43
   2  -1  21   74.28    3.34
  -2   1  21   81.24    3.43
  -2  -1  21   78.27    3.31
  -2   1  22  197.97    5.30
  -2  -1  22  200.50    5.21
   2   1  22  211.88    5.37
   2  -1  22  212.81    5.44
  -2  -1  22  222.88    5.23
  -2   1  22  217.77    5.30
  -2   1  23   35.64    2.14
  -2  -1  23   35.67    2.09
   2  -1  23   38.72    2.21
  -2   1  23   39.91    2.16
   2   1  23   39.07    2.18
  -2   1  24   53.39    2.40
  -2  -1  24   55.31    2.33
   2   1  24   61.51    2.43
   2  -1  24   61.33    2.50
   2   1  25  114.90    3.48
  -2   1  25  103.54    2.95
  -2  -1  25  105.14    2.80
   2  -1  25  115.09    2.91
   2   1  26    4.33    0.67
  -2   1  26    3.90    0.52
  -2  -1  26    3.17    0.45
   2  -1  26    4.57    0.69
  -2   2   0 1551.17    4.91
   2   2   0 1524.70    3.73
  -2  -2  -1 2021.96    5.53
  -2   2  -1 2054.86    5.81
  -2  -2   1 2019.19    5.93
   2   2  -1 2001.25    3.86
   2   2   1 1988.04    4.86
  -2   2   1 2065.04    4.17
  -2   2   1 2014.68    5.45
  -2   2  -2 1032.48    4.23
  -2  -2  -2 1011.76    3.79
  -2   2   2  997.10    3.72
   2   2   2 1007.02    3.86
  -2  -2   2  972.82    4.30
  -2   2   2 1032.94    2.97
  -2   2   3  653.96    2.57
  -2   2   3  646.79    2.92
   2  -2   3  647.48    3.69
   2   2   3  654.72    3.44
  -2  -2   3  650.50    3.43
  -2  -2   3  655.80    3.63
  -2   2  -3  654.96    3.47
  -2  -2  -3  648.43    2.88
  -2   2   4 1534.47    5.77
  -2   2   4 1516.19    5.87
  -2  -2  -4 1543.61    4.25
   2   2   4 1603.40    5.87
  -2   2   4 1584.32    4.47
  -2   2  -4 1575.54    5.53
   2  -2   4 1588.72    6.17
  -2   2   4 1574.47    4.40
  -2  -2   4 1552.86    5.65
  -2  -2   4 1485.86    5.64
  -2   2   4 1528.99    3.64
  -2  -2   5   29.43    0.71
  -2   2   5   29.12    0.85
  -2  -2   5   30.19    0.85
  -2   2   5   28.80    0.58
  -2   2  -5   29.29    0.79
  -2   2   5   29.28    0.59
   2   2   5   29.43    0.87
  -2  -2   5   28.95    0.83
  -2   2   5   28.47    0.66
   2  -2   5   29.30    0.94
  -2  -2   5   29.21    0.73
  -2   2   5   29.20    0.88
   2  -2   6  318.20    3.18
  -2  -2  -6  286.77    2.42
  -2   2   6  298.39    2.36
  -2  -2   6  298.67    2.77
   2   2   6  287.85    2.91
  -2  -2   6  296.27    2.43
  -2   2  -6  296.38    2.54
  -2   2   6  296.80    2.87
  -2   2   6  298.77    1.74
  -2   2   6  306.99    2.12
  -2  -2   6  291.19    2.64
  -2   2   6  287.22    2.89
  -2  -2   6  301.69    2.51
   2  -2   7    5.94    0.53
  -2  -2   7    5.25    0.38
  -2   2   7    6.68    0.52
  -2  -2  -7    6.15    0.38
  -2   2   7    6.60    0.36
  -2   2  -7    5.26    0.38
   2   2   7    7.10    0.53
  -2  -2   7    6.50    0.46
  -2   2   7    5.18    0.45
  -2  -2   7    6.63    0.43
  -2  -2   8  235.15    2.54
   2   2   8  227.15    2.94
   2  -2   8  235.94    3.08
  -2   2  -8  227.93    2.34
  -2  -2  -8  230.91    2.20
  -2   2   8  237.04    2.25
  -2   2   8  229.85    2.87
  -2  -2   8  222.26    2.43
  -2  -2   8  226.43    2.70
  -2  -2   8  230.83    2.58
  -2   2   8  224.85    2.91
  -2   2   9 1107.13    6.72
   2   2   9 1136.06    6.84
   2  -2   9 1157.31    7.15
  -2   2   9 1170.58    5.41
  -2   2  -9 1117.51    5.28
  -2  -2   9 1117.93    6.33
  -2  -2   9 1148.54    5.95
  -2  -2  -9 1146.95    4.92
  -2  -2   9 1122.13    5.58
  -2   2   9 1122.81    6.89
  -2  -2   9 1119.09    6.09
  -2   2  10  167.74    2.75
  -2  -2  10  162.32    2.19
   2   2  10  157.62    2.70
  -2  -2 -10  162.96    1.85
  -2  -2  10  163.57    2.56
  -2   2 -10  163.33    2.08
  -2   2  10  170.81    2.23
   2  -2  10  170.02    2.89
  -2  -2  10  161.65    2.48
  -2   2  10  158.65    2.75
   2  -2  11 1474.70    8.87
   2   2  11 1457.48    8.52
  -2  -2  11 1460.41    7.99
  -2   2  11 1446.12    8.46
  -2   2  11 1436.69    8.65
  -2  -2  11 1446.73    7.82
   2   2  12  264.38    3.76
   2  -2  12  260.84    3.89
  -2  -2  12  266.16    3.58
  -2   2  12  265.00    3.91
  -2  -2  12  271.16    3.59
   2  -2  13  599.63    6.12
   2   2  13  604.18    5.93
  -2  -2  13  599.50    5.61
  -2   2  13  589.88    6.10
  -2  -2  13  612.53    5.65
   2   2  14  107.52    2.61
  -2  -2  14  107.67    2.49
   2  -2  14  104.93    2.65
  -2   2  14  104.56    2.66
  -2  -2  14  112.89    2.53
   2   2  15   32.42    1.50
   2  -2  15   32.59    1.54
  -2  -2  15   32.86    1.43
  -2   2  15   33.79    1.59
  -2  -2  15   33.63    1.46
  -2  -2  16    7.66    1.10
  -2   2  16    8.15    1.20
   2   2  16   10.76    0.89
   2  -2  16    9.30    0.88
  -2  -2  16    6.78    0.70
  -2   2  16    5.97    0.72
  -2  -2  16    9.78    0.83
  -2  -2  16    7.81    1.13
   2   2  16    8.87    1.18
   2  -2  16    8.43    1.18
   2   2  16    6.65    1.03
  -2  -2  17   19.27    1.74
  -2   2  17   17.43    1.72
   2  -2  17   17.64    1.21
   2   2  17   18.51    1.20
  -2  -2  17   18.98    1.17
  -2  -2  17   18.41    1.16
  -2   2  17   17.94    1.24
   2   2  17   19.18    1.77
   2  -2  17   17.17    1.69
  -2  -2  17   19.42    1.75
   2   2  17   18.45    1.70
  -2  -2  18  281.17    6.52
   2  -2  18  267.13    4.67
   2   2  18  274.25    4.56
  -2   2  18  266.21    4.74
   2   2  18  258.52    6.32
   2  -2  18  260.48    6.39
  -2   2  18  260.43    6.42
  -2   2  19   50.43    2.99
  -2  -2  19   60.27    3.03
   2   2  19   55.22    2.97
   2  -2  19   51.31    2.91
  -2   2  19   53.96    2.94
  -2  -2  20   13.35    1.46
  -2   2  20   10.73    1.42
   2  -2  20   12.01    1.47
  -2   2  20   11.18    1.41
   2   2  20   11.70    1.41
  -2   2  21   58.70    3.06
  -2  -2  21   63.27    3.03
   2   2  21   61.42    3.01
   2  -2  21   61.92    3.08
   2  -2  21   61.04    3.06
  -2  -2  21   69.02    3.05
  -2   2  21   59.71    2.95
  -2  -2  22   84.30    3.32
  -2   2  22   83.38    3.49
   2  -2  22   84.02    3.46
   2  -2  22   87.23    3.51
  -2   2  22   90.10    3.46
   2   2  22   88.34    3.44
  -2  -2  23   25.27    1.73
  -2   2  23   23.18    1.77
   2  -2  23   26.46    1.83
   2   2  23   25.17    1.73
  -2   2  23   26.86    1.79
   2   2  24   32.09    2.07
  -2   2  24   30.25    1.84
  -2  -2  24   30.63    1.69
   2  -2  24   33.48    1.87
   2   2  24   33.99    1.77
  -2  -2  25    0.34    0.28
   2   2  25    0.47    0.54
  -2   2  25    0.54    0.40
   2  -2  25    0.64    0.33
   2  -2  26    6.10    0.75
   2   2  26    6.24    0.76
  -2   2  26    5.39    0.63
   2  -3   0 4463.58    6.74
  -2  -3   0 4419.42    9.15
   2   3  -1  481.40    2.38
  -2  -3  -1  445.43    2.83
   2  -3   1  467.70    2.54
  -2   3  -1  471.74    3.01
  -2   3   1  445.37    2.81
  -2   3   1  475.67    2.44
   2   3   1  469.11    2.67
   2   3   2 2714.52    6.86
  -2   3  -2 2712.24    7.40
  -2   3   2 2571.15    6.56
   2  -3   2 2653.34    6.78
  -2  -3  -2 2672.08    6.61
  -2  -3  -3   80.13    1.10
  -2   3   3   80.30    1.07
  -2   3  -3   81.15    1.32
  -2   3   3   79.10    1.15
   2  -3   3   83.09    1.33
  -2  -3   4  171.46    1.47
  -2   3   4  165.78    1.99
  -2   3   4  156.42    1.97
  -2   3   4  158.40    1.59
  -2   3   4  160.78    1.57
   2  -3   4  167.38    2.04
   2   3   4  159.63    2.00
  -2  -3   4  163.87    1.96
  -2  -3  -4  164.54    1.50
  -2   3  -4  163.69    1.93
  -2   3   5 1029.11    5.26
   2  -3   5 1047.42    5.45
  -2   3  -5 1081.68    5.04
  -2   3   5 1051.76    3.92
  -2  -3  -5 1069.15    3.55
  -2  -3   5 1045.56    5.19
  -2  -3   5 1059.82    5.24
  -2   3   5 1056.91    4.42
   2   3   5 1038.44    5.28
  -2  -3   5 1059.73    3.98
  -2   3   5 1063.82    2.81
  -2   3   5 1034.37    5.34
  -2  -3   5 1089.53    4.11
   2   3   6 3661.60   10.59
   2  -3   6 3763.54   11.07
  -2   3  -6 3608.88    9.46
  -2   3   6 3786.95    8.94
  -2   3   6 3675.34    7.12
  -2  -3   6 3593.59   10.13
  -2   3   6 3768.09    6.45
  -2  -3   6 3564.26    9.87
  -2  -3   6 3673.58    8.31
  -2  -3   7   28.51    0.79
  -2   3   7   29.97    1.04
   2  -3   7   28.31    1.04
  -2  -3   7   28.08    0.96
   2   3   7   29.19    1.04
  -2   3  -7   28.05    0.87
  -2  -3   7   27.63    0.91
  -2   3   7   28.82    0.85
  -2   3   7   27.61    1.01
  -2  -3   7   30.19    0.83
   2  -3   8 1125.87    6.84
  -2   3  -8 1123.74    5.56
  -2   3   8 1110.99    6.53
  -2  -3  -8 1112.72    5.11
  -2   3   8 1152.56    5.74
  -2  -3   8 1138.05    5.36
   2   3   8 1099.35    6.62
  -2  -3   8 1118.32    6.29
  -2   3   8 1171.40    4.64
  -2  -3   8 1069.89    5.76
  -2   3   8 1102.10    6.62
  -2  -3   8 1139.74    5.56
  -2  -3  -9   12.90    0.56
   2   3   9   14.15    0.82
   2   3   9   13.31    0.84
   2  -3   9   13.27    0.84
  -2   3  -9   12.35    0.61
  -2  -3   9   11.85    0.64
  -2   3   9   16.90    0.63
  -2   3   9   13.38    0.69
  -2  -3   9   11.87    0.71
  -2   3   9   14.96    0.85
  -2   3   9   12.98    0.82
  -2  -3   9   15.70    0.73
   2   3  10 2531.87   10.77
  -2  -3 -10 2640.84    7.74
  -2   3  10 2543.68   10.98
   2  -3  10 2610.53   11.44
  -2   3 -10 2566.66    8.94
  -2   3  10 2766.47    8.49
  -2  -3  10 2557.65   10.48
  -2  -3  10 2644.28    9.34
  -2  -3  10 2645.89    9.68
  -2   3  10 2485.56   11.06
   2   3  11  524.92    5.14
   2  -3  11  540.95    5.42
  -2  -3  11  518.98    4.93
  -2  -3  11  558.46    4.38
  -2   3  11  538.15    5.29
  -2   3  11  519.38    5.34
  -2  -3  11  554.72    4.74
   2   3  12  421.13    4.78
   2  -3  12  418.74    4.96
  -2  -3  12  419.32    4.64
  -2   3  12  406.18    4.93
   2  -3  13  126.96    2.84
   2   3  13  129.73    2.75
  -2  -3  13  129.67    2.70
  -2   3  13  126.13    2.88
   2   3  14  714.00    6.69
   2  -3  14  675.07    6.77
  -2  -3  14  702.61    6.51
  -2   3  14  686.55    6.96
  -2   3  15  156.96    4.75
   2  -3  15  156.87    3.38
   2   3  15  150.31    3.17
  -2  -3  15  149.67    3.12
  -2   3  15  147.83    3.35
   2  -3  15  153.85    4.68
  -2   3  16  139.11    4.61
  -2  -3  16  159.66    4.80
   2  -3  16  137.80    3.26
   2   3  16  141.46    3.17
  -2  -3  16  142.41    3.12
  -2   3  16  138.52    3.34
   2   3  16  141.23    4.60
   2  -3  16  152.44    4.76
  -2  -3  16  162.97    4.73
  -2  -3  16  154.63    4.83
  -2  -3  17   24.85    1.95
  -2   3  17   22.10    2.00
   2   3  17   24.67    1.36
   2  -3  17   23.43    1.40
  -2  -3  17   24.50    1.35
  -2   3  17   23.27    1.43
   2   3  17   23.41    1.90
  -2  -3  17   27.03    2.00
  -2  -3  17   23.00    1.93
   2  -3  17   22.94    1.94
  -2   3  17   23.19    1.93
  -2  -3  18  130.73    3.14
  -2   3  18  116.19    4.49
  -2  -3  18  134.61    4.48
  -2  -3  18  140.78    4.50
  -2  -3  18  122.28    4.42
   2   3  18  115.01    4.21
  -2   3  18  124.06    4.45
  -2   3  19    1.89    0.80
  -2   3  19    0.57    0.61
  -2  -3  19    0.55    0.61
   2  -3  19    0.88    0.54
   2   3  19    1.54    0.66
  -2  -3  19    0.12    0.46
  -2  -3  20  102.80    3.80
  -2   3  20   86.78    3.83
   2   3  20   95.08    3.56
   2   3  20   91.57    3.70
  -2   3  20   91.60    3.76
   2  -3  20   86.61    3.74
  -2  -3  21   96.54    3.63
  -2   3  21   86.14    3.73
   2  -3  21   92.21    3.75
  -2   3  21   95.46    3.73
   2   3  21   96.94    3.70
  -2   3  22  329.74    6.90
  -2  -3  22  359.29    6.62
   2  -3  22  352.72    6.97
   2  -3  22  345.86    6.95
  -2   3  22  353.76    6.82
   2   3  22  358.77    6.75
  -2  -3  23    5.06    0.80
  -2   3  23    3.97    0.85
   2  -3  23    4.72    0.85
   2   3  23    5.01    0.81
   2   3  24  153.39    4.31
  -2   3  24  138.14    3.87
  -2  -3  24  148.69    3.49
   2  -3  24  150.61    3.89
  -2   3  25    3.08    0.60
   2   3  25    3.86    0.75
   2  -3  25    4.62    0.64
   2   3  26   88.64    2.51
   2  -3  26   86.17    2.42
  -2   3  26   81.75    2.26
   2  -4   1  208.60    1.70
  -2   4  -1  212.71    2.21
   2   4   1  209.71    1.98
  -2   4   1  214.72    1.92
  -2   4   1  210.64    2.11
   2  -4  -1  205.36    0.94
   2   4  -1  210.27    1.86
   2   4   2  100.79    1.47
   2   4  -2  102.60    1.29
  -2   4   2   95.51    1.31
  -2   4  -2   99.44    1.56
  -2   4   2   95.37    1.40
   2  -4   2   98.61    1.33
  -2   4   3 1184.59    5.27
  -2  -4   3 1186.70    5.36
  -2   4   3 1184.78    4.61
  -2   4  -3 1163.05    5.41
   2   4   3 1191.85    5.26
  -2  -4  -3 1175.52    4.59
  -2   4   3 1158.99    4.81
   2  -4   3 1147.91    5.07
  -2   4   4  292.52    2.76
  -2  -4   4  292.57    1.73
  -2   4   4  286.36    2.38
   2   4   4  285.97    2.76
  -2   4  -4  289.75    2.77
  -2   4   4  283.99    2.33
   2  -4   4  290.21    2.73
  -2  -4  -4  282.49    2.15
  -2  -4   4  286.85    2.76
  -2   4   5  664.64    3.80
   2  -4   5  681.36    4.48
  -2  -4   5  679.83    2.92
  -2   4  -5  671.00    4.30
   2   4   5  656.47    4.41
  -2   4   5  666.24    4.45
  -2   4   5  665.77    3.52
  -2  -4   5  663.39    4.40
  -2  -4  -5  668.97    3.12
  -2  -4  -6    1.07    0.14
   2  -4   6    0.80    0.27
  -2  -4   6    1.76    0.31
  -2   4   6    2.50    0.36
   2   4   6    0.79    0.24
  -2   4  -6    0.72    0.23
  -2   4   6    2.64    0.24
  -2   4   6    1.03    0.21
  -2   4   6    0.94    0.29
  -2  -4   6    3.69    0.27
   2   4   7   10.22    0.65
  -2   4   7   11.32    0.34
  -2  -4   7   10.41    0.46
  -2   4   7   10.86    0.68
  -2   4  -7   10.09    0.57
  -2   4   7   10.26    0.57
  -2  -4   7    9.33    0.61
   2  -4   7   11.83    0.70
  -2   4   7    9.72    0.67
  -2  -4   7   11.28    0.49
  -2   4   8    3.90    0.39
  -2   4  -8    2.51    0.35
   2   4   8    2.64    0.43
  -2  -4   8    2.91    0.36
   2  -4   8    4.13    0.63
  -2  -4   8    2.96    0.42
  -2  -4   8    4.03    0.35
  -2   4   8    3.06    0.47
   2   4   9  510.53    4.66
  -2  -4  -9  520.48    3.70
   2   4   9  486.72    4.76
  -2   4   9  499.16    4.80
   2  -4   9  511.40    4.89
  -2   4   9  515.31    4.24
  -2   4  -9  512.12    4.16
  -2  -4   9  520.42    4.32
  -2  -4   9  491.17    4.56
  -2   4   9  497.81    4.87
  -2  -4   9  544.49    3.96
  -2  -4 -10  164.74    2.07
   2   4  10  154.65    2.68
   2  -4  10  160.33    2.87
  -2  -4  10  164.35    2.50
  -2   4  10  169.97    2.58
  -2   4 -10  170.16    2.45
  -2  -4  10  158.51    2.71
   2   4  10  162.13    2.89
  -2   4  10  161.19    2.88
  -2  -4  10  172.04    2.38
  -2   4  10  157.74    2.90
   2  -4  11  551.95    5.51
  -2   4  11  550.65    5.54
   2   4  11  554.88    5.28
  -2   4 -11  554.17    4.48
  -2  -4  11  543.76    5.22
  -2   4  11  537.10    5.58
   2   4  12  140.83    2.76
   2  -4  12  133.63    2.85
  -2  -4  12  134.22    2.71
  -2  -4  12  143.05    2.41
  -2   4  12  132.89    2.92
  -2  -4  12  150.08    2.51
   2  -4  13  297.06    4.40
  -2  -4  13  307.79    4.26
   2   4  13  300.18    4.18
  -2   4  13  306.95    4.58
   2  -4  14   66.66    2.17
   2   4  14   67.54    2.05
  -2  -4  14   66.09    2.06
  -2   4  14   64.83    2.21
  -2   4  15  666.93   10.37
  -2   4  15  668.33    9.87
   2  -4  15  647.41    6.95
   2   4  15  667.07    6.70
  -2  -4  15  650.04    6.62
  -2   4  15  632.54    7.06
   2   4  15  678.75    9.79
  -2  -4  15  686.78   10.07
   2  -4  15  641.03    9.71
  -2   4  16    5.78    1.09
  -2  -4  16    5.38    0.95
   2   4  16    7.62    0.78
  -2  -4  16    6.23    0.73
   2  -4  16    7.03    0.83
  -2   4  16    7.22    0.83
  -2   4  16    7.84    1.10
   2   4  16    5.83    1.01
  -2   4  16    7.21    1.20
   2  -4  16    6.92    1.07
  -2  -4  16    7.57    1.10
  -2  -4  16    6.59    1.09
  -2   4  17   48.04    2.91
  -2  -4  17   58.60    2.93
   2   4  17   54.87    2.00
   2  -4  17   53.90    2.12
  -2  -4  17   51.89    1.98
  -2   4  17   51.09    2.12
   2   4  17   51.26    2.81
  -2  -4  17   52.85    2.92
  -2  -4  17   55.52    2.88
  -2   4  17   51.85    2.88
   2  -4  17   50.86    2.87
  -2   4  18  242.22    6.48
  -2  -4  18  288.09    6.47
   2   4  18  251.60    6.19
  -2  -4  18  279.38    6.32
  -2  -4  18  272.25    6.38
  -2  -4  18  251.34    6.33
   2  -4  18  240.98    6.24
  -2   4  18  239.71    6.18
  -2   4  19   56.49    3.15
  -2  -4  19   60.69    2.99
   2   4  19   55.87    2.93
  -2   4  19   55.22    2.99
  -2  -4  19   62.78    2.98
   2  -4  19   52.72    2.95
  -2   4  20   33.48    2.41
   2   4  20   36.30    2.26
   2  -4  20   35.33    2.39
   2   4  20   35.95    2.31
   2   4  20   38.73    2.41
  -2  -4  20   39.97    2.34
  -2   4  20   33.44    2.30
  -2   4  21  122.83    4.38
  -2  -4  21  137.37    4.19
   2   4  21  133.85    4.10
  -2   4  21  124.48    4.24
   2   4  21  140.51    4.35
   2   4  21  130.45    4.20
   2  -4  21  123.41    4.33
  -2   4  22    0.97    0.64
  -2  -4  22    0.43    0.41
   2   4  22    0.96    0.46
   2   4  22    0.13    0.44
   2  -4  22    0.44    0.52
  -2   4  23   39.81    2.28
   2   4  23   41.32    2.38
  -2  -4  23   45.13    2.07
   2  -4  23   43.02    2.27
   2  -4  23   42.47    2.30
   2   4  24    4.05    0.85
  -2   4  24    4.11    0.81
   2  -4  24    3.78    0.74
  -2   4  25   41.34    1.89
   2   4  25   44.00    2.03
   2  -4  25   43.41    1.77
  -2   4  26    0.69    0.34
   2  -4  26    1.16    0.37
   2   4  26    1.17    0.40
  -2   5   1  134.36    1.71
   2   5  -1  139.44    1.74
   2  -5   1  129.62    1.37
  -2   5  -1  132.34    1.92
  -2   5   1  131.50    1.85
   2   5   1  128.85    1.73
   2  -5  -1  122.55    0.62
   2   5  -2   91.26    1.40
  -2   5   2   90.61    1.51
   2   5   2   93.81    1.55
   2  -5   2   88.59    1.28
  -2   5  -2   89.77    1.62
  -2   5   2   92.19    1.41
  -2  -5   3   35.55    0.47
  -2   5   3   34.68    0.98
   2   5   3   33.61    0.97
   2   5  -3   35.01    0.88
   2  -5   3   31.41    0.86
  -2   5  -3   33.92    1.03
  -2   5   3   32.54    0.90
  -2  -5   3   34.20    0.99
  -2   5   4 1332.85    6.22
  -2  -5   4 1413.83    3.03
   2  -5   4 1354.01    6.01
  -2  -5  -4 1383.08    5.25
  -2   5   4 1330.45    5.69
   2   5   4 1388.81    6.43
  -2   5  -4 1395.23    6.56
  -2   5   4 1349.51    5.66
  -2  -5   4 1370.61    6.40
  -2   5   5 1641.64    6.49
   2  -5   5 1698.27    7.16
   2   5   5 1717.56    7.51
  -2   5  -5 1704.07    7.40
  -2   5   5 1743.24    6.36
  -2  -5   5 1695.78    7.46
  -2  -5  -5 1726.04    5.54
  -2   5   5 1653.04    7.34
  -2   5   5 1657.69    7.38
  -2   5   6  136.12    1.96
   2  -5   6  135.67    2.18
  -2   5   6  138.18    2.26
   2   5   6  142.64    2.29
  -2   5  -6  138.55    2.20
  -2  -5   6  139.64    2.25
  -2   5   6  137.95    2.27
  -2   5   7   45.01    1.39
  -2   5  -7   44.30    1.29
  -2   5   7   45.77    1.21
   2  -5   7   44.58    1.33
   2   5   7   43.96    1.34
  -2  -5   7   46.46    1.37
  -2   5   7   43.93    1.37
   2  -5   8  878.62    6.16
   2   5   8  871.49    6.23
  -2   5  -8  905.20    5.83
  -2   5   8  898.96    5.56
  -2  -5   8  897.52    6.16
  -2   5   8  902.49    6.32
  -2   5   8  892.88    6.38
  -2   5   9  781.46    5.43
   2   5   9  745.92    6.06
   2  -5   9  743.52    5.96
  -2   5  -9  769.57    5.49
  -2  -5   9  782.17    5.59
  -2   5   9  761.12    6.14
  -2  -5   9  755.53    5.88
  -2   5   9  758.53    6.20
  -2  -5 -10  692.34    4.52
   2   5  10  652.01    5.57
   2   5  10  634.77    5.90
   2  -5  10  643.55    5.81
  -2   5  10  690.98    5.39
  -2   5 -10  642.68    5.19
  -2  -5  10  663.65    5.73
  -2  -5  10  680.33    5.34
  -2   5  10  640.59    5.91
  -2   5  10  645.52    6.02
   2   5  11 1118.46    8.14
   2   5  11 1130.38    7.59
  -2   5  11 1154.00    8.22
  -2   5 -11 1146.36    6.94
   2  -5  11 1130.82    8.05
  -2  -5  11 1128.58    7.79
  -2   5  11 1141.31    8.31
   2   5  12 1300.95    8.44
  -2  -5  12 1300.10    8.67
  -2   5  12 1303.79    9.28
   2  -5  13 1002.52    8.20
  -2  -5  13 1006.79    7.92
  -2   5  13 1007.41    8.54
   2  -5  14   60.32    2.11
  -2  -5  14   61.99    2.04
   2   5  14   65.33    2.04
  -2   5  15  550.30    9.51
  -2  -5  15  594.77    9.30
   2  -5  15  527.41    6.37
   2   5  15  547.70    6.05
  -2  -5  15  537.63    6.18
  -2   5  15  532.79    6.60
  -2   5  15  549.46    8.94
  -2   5  15  541.50    9.04
   2   5  15  551.20    9.02
  -2  -5  15  556.56    9.20
   2  -5  15  537.35    9.11
   2  -5  15  540.90    8.97
  -2  -5  15  600.13    9.25
  -2   5  16  343.90    7.64
   2  -5  16  362.24    5.38
  -2  -5  16  361.50    5.22
  -2   5  16  357.14    5.55
  -2   5  16  355.07    7.26
   2   5  16  353.78    7.29
  -2   5  16  349.65    7.34
  -2  -5  16  379.49    7.54
  -2  -5  16  359.02    7.55
   2  -5  16  348.82    7.38
  -2   5  17   27.17    2.21
   2  -5  17   28.87    1.58
  -2  -5  17   28.52    1.51
  -2   5  17   26.82    1.58
  -2  -5  17   28.56    2.20
   2   5  17   24.56    1.97
  -2  -5  17   28.17    2.09
   2  -5  17   26.84    2.11
  -2   5  17   26.72    2.12
  -2   5  18    4.59    0.95
  -2   5  18    5.69    1.13
  -2   5  18    6.64    1.03
  -2  -5  18    5.23    1.08
  -2  -5  18    6.43    1.08
   2   5  18    5.41    1.05
   2  -5  18    3.68    0.89
  -2   5  19  113.23    4.42
  -2   5  19  125.84    4.12
   2   5  19  122.99    4.26
  -2   5  19  115.14    4.24
  -2  -5  19  132.26    4.43
   2  -5  19  113.62    4.31
   2   5  19  128.18    4.40
  -2  -5  19  132.83    4.36
  -2   5  20   48.76    2.87
   2   5  20   54.75    2.79
   2   5  20   54.60    2.78
  -2  -5  20   59.15    2.83
  -2   5  20   51.60    2.83
   2  -5  20   53.99    2.91
  -2  -5  20   61.38    2.94
   2   5  20   58.15    2.88
  -2   5  21   86.13    3.66
   2   5  21   92.70    3.46
  -2   5  21   91.03    3.59
   2  -5  21   89.03    3.64
   2   5  21   93.77    3.49
   2   5  21  105.09    3.68
  -2  -5  21  104.54    3.59
   2   5  22   22.95    1.87
  -2   5  22   22.77    1.84
   2   5  22   22.45    1.62
   2  -5  22   23.76    1.84
   2   5  23   21.25    1.69
  -2   5  23   20.82    1.65
   2  -5  23   22.14    1.62
   2  -5  23   20.84    1.61
  -2   5  24   80.98    2.92
   2   5  24   89.83    3.09
   2  -5  24   88.78    2.86
   2   5  25   39.40    1.81
  -2   5  25   35.85    1.73
   2  -5  25   39.34    1.62
   2   5  26   45.95    1.59
  -2   5  26   41.80    1.54
  -2   6   0 6227.24   13.93
   2   6   0 6320.93   12.99
   2  -6   1 1041.86    3.98
  -2   6   1 1038.38    5.26
  -2   6  -1 1049.49    5.83
  -2   6   1 1026.16    5.58
   2   6   1 1026.43    5.35
  -2   6   2  711.71    4.31
  -2   6  -2  704.02    4.88
  -2   6   2  704.97    4.34
   2  -6   2  703.00    3.73
  -2   6   3    1.55    0.27
   2   6  -3    2.67    0.30
   2  -6   3    2.61    0.29
  -2   6   3    3.10    0.34
  -2   6  -3    1.32    0.35
  -2   6   3    1.02    0.26
   2   6  -4 2827.95    8.94
   2  -6   4 2836.94    8.94
  -2   6   4 2855.04    9.56
  -2   6   4 2809.60    8.91
  -2   6  -4 2822.14   10.23
   2   6   4 2843.04    9.83
  -2  -6   4 2827.31    9.77
  -2  -6   5  694.19    5.04
  -2   6   5  720.89    4.51
  -2  -6  -5  713.76    3.94
  -2   6   5  705.56    5.02
   2  -6   5  695.26    4.71
  -2   6  -5  713.70    5.22
   2   6   5  703.74    5.10
  -2   6   5  686.73    4.56
  -2   6  -6  253.76    3.18
   2  -6   6  254.90    3.02
   2   6   6  249.86    3.20
  -2   6   6  248.22    2.83
  -2   6   6  255.20    3.21
  -2  -6   6  256.54    3.20
  -2   6   6  254.30    3.17
  -2   6   7  305.13    3.28
   2  -6   7  307.20    3.50
  -2   6  -7  305.65    3.56
  -2   6   7  306.82    3.67
  -2  -6   7  307.85    3.64
  -2   6   7  302.86    3.67
  -2   6   8  856.03    6.42
  -2  -6   8  864.39    6.34
   2  -6   8  849.02    6.19
  -2   6   8  848.35    5.71
  -2   6  -8  834.61    6.04
  -2   6   8  852.51    6.43
   2   6   9   58.94    1.78
   2  -6   9   57.78    1.71
  -2   6  -9   58.74    1.64
  -2   6   9   56.60    1.76
  -2   6   9   58.46    1.56
  -2  -6   9   56.98    1.71
  -2   6   9   56.18    1.76
  -2   6  10  422.21    4.40
   2   6  10  397.18    4.79
   2   6  10  425.19    4.57
   2  -6  10  410.80    4.73
  -2   6  10  414.53    4.90
  -2  -6  10  406.43    4.68
  -2  -6  10  418.67    4.41
  -2   6 -10  423.10    4.47
  -2   6  10  412.73    4.91
   2   6  11  101.55    2.31
  -2   6  11  103.18    2.56
  -2  -6  11  103.95    2.26
   2   6  11   99.64    2.51
  -2   6  11  109.69    2.34
  -2   6 -11  104.32    2.27
  -2  -6  11  105.57    2.48
   2  -6  11  102.82    2.50
  -2   6  11  103.81    2.60
   2  -6  12  215.43    3.72
   2   6  12  219.18    3.52
  -2   6  12  229.51    3.53
   2   6  12  203.88    3.72
  -2  -6  12  209.97    3.61
  -2  -6  12  224.46    3.37
  -2   6  12  210.94    3.84
   2  -6  13  208.50    3.81
  -2  -6  13  213.61    3.79
  -2   6  13  211.82    4.00
  -2   6  14  413.26    8.17
  -2  -6  14  429.08    7.93
   2   6  14  422.40    5.17
   2  -6  14  393.50    5.40
  -2  -6  14  400.75    5.34
  -2   6  14  408.45    7.84
  -2   6  14  400.81    5.66
  -2   6  14  422.63    7.89
   2  -6  14  397.15    7.79
  -2  -6  14  434.56    7.85
  -2  -6  14  416.78    7.92
  -2   6  15   21.65    1.93
  -2  -6  15   21.43    1.83
   2  -6  15   20.21    1.30
  -2  -6  15   21.46    1.31
  -2   6  15   21.84    1.40
  -2   6  15   21.00    1.84
   2   6  15   19.62    1.78
  -2  -6  15   20.76    1.85
  -2  -6  15   21.68    1.86
  -2   6  15   21.45    1.90
   2  -6  15   21.75    1.90
  -2   6  16  124.16    4.63
  -2  -6  16  136.20    3.27
   2  -6  16  133.48    3.31
  -2   6  16  133.60    3.46
  -2   6  16  130.88    4.48
  -2  -6  16  138.45    4.63
   2  -6  16  125.79    4.53
   2   6  16  131.65    4.44
  -2   6  16  124.40    4.43
   2   6  16  134.28    4.56
  -2  -6  16  129.57    4.58
   2  -6  16  128.63    4.52
  -2   6  17   11.31    1.46
  -2   6  17   12.09    1.39
  -2   6  17   11.51    1.45
  -2  -6  17   12.83    1.51
  -2  -6  17   13.03    1.47
   2   6  17   12.10    1.36
   2  -6  17   12.04    1.49
   2   6  17   12.32    1.42
  -2   6  18   78.70    3.71
  -2   6  18   83.91    3.55
  -2  -6  18   87.51    3.66
   2   6  18   85.39    3.63
  -2  -6  18   82.22    3.66
  -2   6  18   77.98    3.51
   2  -6  18   79.05    3.61
   2   6  18   85.12    3.58
  -2   6  19    3.75    0.96
  -2   6  19    4.91    1.02
  -2   6  19    4.72    0.90
   2  -6  19    3.49    0.90
   2   6  19    4.72    0.91
  -2  -6  19    4.08    0.96
  -2  -6  19    4.43    0.91
   2   6  19    5.18    1.01
  -2  -6  19    5.44    1.01
   2   6  20    2.18    0.74
  -2   6  20    1.86    0.65
  -2   6  20    0.73    0.60
  -2   6  20    0.24    0.41
   2   6  20    1.07    0.57
  -2  -6  20    0.76    0.46
   2  -6  20    1.10    0.72
  -2  -6  20    0.46    0.52
   2   6  20   -0.11    0.45
  -2   6  21    1.23    0.69
   2   6  21    0.69    0.61
   2   6  21    0.51    0.46
   2  -6  21    0.49    0.53
  -2  -6  21    0.94    0.53
   2   6  22   52.87    2.70
  -2   6  22   48.91    2.61
   2   6  22   53.29    2.46
   2  -6  22   51.22    2.61
  -2  -6  22   57.22    2.44
  -2   6  23    0.44    0.49
   2   6  23    0.96    0.58
   2   6  23    0.67    0.40
   2  -6  23    0.88    0.50
   2  -6  23    0.76    0.48
  -2   6  24   18.30    1.40
   2   6  24   18.93    1.38
   2  -6  24   19.37    1.31
   2   6  25    7.93    0.81
  -2   6  25    7.70    0.82
   2  -6  25    7.94    0.74
   2   7   0 2230.35    8.42
  -2   7   0 2242.18    8.53
  -2   7   1    2.23    0.30
   2   7  -1    1.93    0.32
   2   7   1    2.22    0.35
   2  -7   1    3.34    0.27
  -2   7   1    2.64    0.39
  -2   7   2   16.68    0.71
   2   7  -2   15.25    0.74
  -2   7   2   14.80    0.70
   2  -7   2   15.25    0.58
   2   7   2   15.49    0.78
  -2   7   3 1955.92    7.91
   2   7  -3 1955.16    7.89
   2  -7   3 1964.78    7.08
  -2   7  -3 1937.32    8.85
  -2   7   3 1949.09    8.20
   2   7   3 1927.32    8.40
   2   7   4 1563.16    7.79
  -2   7   4 1516.07    7.12
  -2   7   4 1582.86    7.50
  -2   7  -4 1549.80    8.08
   2  -7   4 1568.55    6.86
   2   7  -4 1573.79    7.21
  -2  -7   4 1536.39    7.59
  -2   7   5  670.60    4.88
   2   7  -5  709.42    4.94
   2  -7   5  696.01    4.87
  -2   7   5  714.56    5.31
  -2  -7   5  686.48    5.27
   2   7   5  696.31    5.38
  -2   7  -5  688.93    5.49
   2   7   6    2.19    0.39
  -2  -7   6    1.60    0.36
  -2   7   6    1.41    0.30
  -2   7   6    2.60    0.45
   2  -7   6    2.79    0.38
  -2   7  -6    2.03    0.45
  -2  -7  -6    1.52    0.23
  -2   7   7  110.33    2.09
  -2  -7   7  110.92    2.27
   2  -7   7  112.37    2.19
   2   7   7  108.99    2.31
  -2   7   7  106.27    2.26
  -2   7  -7  109.51    2.31
  -2   7   7  111.26    2.30
   2  -7   8  302.71    3.78
  -2   7   8  307.67    3.65
  -2  -7   8  305.90    3.92
  -2   7   8  309.95    4.04
   2   7   8  303.50    3.98
  -2   7  -8  310.56    3.96
  -2   7   8  304.90    3.98
  -2   7   9  882.81    7.10
  -2  -7   9  905.86    6.99
   2  -7   9  910.58    6.84
   2   7   9  878.47    7.05
  -2   7   9  911.22    6.47
  -2   7  -9  939.62    6.96
  -2   7   9  913.34    7.24
   2  -7  10    1.05    0.42
  -2  -7  10    1.96    0.43
   2   7  10    1.37    0.42
  -2   7  10    0.78    0.28
  -2   7  10    1.22    0.44
  -2   7 -10    2.36    0.45
   2   7  10    0.74    0.32
  -2   7  10    1.85    0.50
   2   7  11 1542.60   10.09
  -2   7  11 1643.64    9.34
   2   7  11 1661.53    9.45
   2  -7  11 1548.36    9.74
  -2  -7  11 1579.02    9.16
  -2  -7  11 1555.72    9.84
  -2   7  11 1569.17   10.35
  -2  -7  12  107.01    2.68
   2  -7  12  107.03    2.70
  -2  -7  12  112.92    2.49
  -2   7  12  115.69    2.60
   2   7  12  117.54    2.61
   2   7  12  111.83    2.84
  -2   7  12  112.75    2.88
  -2   7  13  998.82   12.43
   2  -7  13  983.27    8.34
   2   7  13  960.45    8.60
  -2   7  13 1038.37    8.04
  -2  -7  13  969.82    8.27
  -2  -7  13 1016.60    7.51
  -2   7  13  964.77    8.70
  -2  -7  13 1006.18   12.22
  -2   7  13 1013.99   12.17
   2  -7  13  986.83   12.16
  -2   7  14   49.72    2.86
  -2  -7  14   50.09    2.77
  -2   7  14   48.54    2.60
   2  -7  14   48.34    1.93
  -2  -7  14   48.41    1.92
  -2   7  14   49.57    2.06
  -2   7 -14   53.16    2.79
  -2   7  14   49.36    2.82
   2   7  14   49.58    2.74
   2  -7  14   45.91    2.73
  -2  -7  14   50.27    2.84
  -2   7  14   49.80    2.78
   2   7  14   48.84    2.74
  -2   7  15  293.44    6.34
  -2   7  15  279.10    6.86
  -2  -7  15  298.32    6.85
   2  -7  15  295.87    4.85
  -2  -7  15  293.19    4.81
  -2   7  15  288.79    5.05
  -2   7  15  281.06    6.69
   2   7  15  289.27    4.91
  -2   7  15  285.91    6.67
   2  -7  15  285.62    6.78
   2   7  15  285.50    6.64
  -2  -7  15  287.41    6.77
   2   7  15  295.74    6.65
  -2   7  16   66.59    3.38
  -2   7  16   74.72    3.23
   2  -7  16   71.98    2.46
  -2  -7  16   70.00    2.41
  -2   7  16   69.85    2.52
  -2   7  16   71.81    3.40
   2   7  16   71.04    2.49
   2  -7  16   65.67    3.28
  -2   7  16   65.99    3.26
  -2  -7  16   65.48    3.30
   2  -7  16   67.92    3.32
   2   7  16   69.82    3.26
   2   7  16   73.75    3.41
  -2  -7  16   67.84    3.30
  -2   7  17   27.57    2.20
  -2   7  17   28.28    2.10
  -2  -7  17   30.09    2.23
  -2   7  17   28.46    2.18
   2  -7  17   36.67    2.46
   2   7  17   31.12    2.21
  -2  -7  17   30.45    2.27
  -2   7  18    6.54    1.14
   2   7  18    9.82    1.32
  -2   7  18    7.37    1.13
  -2  -7  18    7.54    1.21
   2  -7  18    6.84    1.16
  -2  -7  18    6.86    1.09
  -2   7  18    8.07    1.24
   2   7  18    7.46    1.17
  -2   7  19   92.86    3.93
   2   7  19  103.75    4.07
  -2   7  19   95.92    3.70
   2   7  19   95.32    3.85
  -2  -7  19   96.25    3.88
   2  -7  19   99.53    3.98
  -2   7  19   97.10    3.90
   2   7  19  106.10    3.92
  -2  -7  19  101.19    3.89
   2   7  20    1.73    0.73
  -2   7  20    0.85    0.57
   2   7  20    1.38    0.58
   2  -7  20    1.97    0.69
  -2  -7  20    1.07    0.61
   2   7  20    0.97    0.44
  -2  -7  20    1.60    0.55
   2   7  21  129.88    4.27
  -2   7  21  117.96    4.15
  -2   7  21  120.69    3.69
   2   7  21  125.91    4.05
  -2  -7  21  129.90    3.91
   2  -7  21  123.07    4.15
   2   7  22    1.94    0.67
  -2   7  22    1.85    0.77
   2   7  22    1.47    0.55
   2  -7  22    0.71    0.57
  -2  -7  22    1.51    0.53
   2   7  23  105.37    3.30
  -2   7  23   97.39    3.33
   2   7  23  105.31    3.06
  -2  -7  23  107.59    2.86
   2  -7  23   99.96    3.26
  -2   7  24   17.62    1.31
   2   7  24   18.77    1.26
   2   7  24   19.54    1.10
   2  -7  24   20.77    1.30
   2  -7  24   17.44    1.26
   2   7  25   38.16    1.46
  -2   7  25   34.91    1.55
   2  -7  25   36.03    1.37
   2   8   0  720.88    5.20
  -2   8   0  712.34    5.22
  -2   8  -1  287.05    2.68
  -2   8   1  284.58    2.90
  -2   8  -1  278.91    3.31
   2  -8   1  292.55    2.26
   2   8   1  274.38    3.27
  -2   8  -1  278.85    3.51
  -2   8   1  274.56    3.40
   2   8  -1  277.52    3.24
  -2   8  -2  926.50    6.12
   2   8  -2  939.53    5.95
  -2   8   2  955.90    6.02
  -2   8   2  978.29    5.65
   2  -8   2  965.87    4.71
  -2   8   2  941.01    6.20
   2   8   2  927.33    6.12
  -2   8  -2  903.84    6.47
  -2   8   3  213.63    2.77
   2   8  -3  204.72    2.81
   2  -8   3  209.99    2.38
  -2   8  -3  221.85    3.26
  -2   8   3  198.72    2.77
   2   8   3  206.18    2.96
   2   8   4  389.12    4.17
  -2   8   4  393.42    3.98
   2   8  -4  390.57    3.92
  -2   8  -4  382.69    4.36
   2  -8   4  401.04    3.55
  -2   8   4  381.41    3.85
   2   8   5  362.32    4.14
  -2   8   5  385.74    4.10
   2   8  -5  371.85    3.89
   2  -8   5  382.75    3.70
  -2   8  -5  381.90    4.39
  -2   8   5  362.47    3.84
  -2  -8   5  370.48    4.05
  -2   8   6  218.01    3.05
  -2   8   6  217.18    3.20
   2   8  -6  235.32    3.18
   2   8   6  212.44    3.28
   2  -8   6  224.21    3.01
  -2   8  -6  224.43    3.44
  -2  -8  -6  234.29    2.56
  -2  -8   6  214.58    3.21
  -2   8   7  148.68    2.79
   2  -8   7  156.19    2.64
   2   8   7  145.81    2.81
  -2   8   7  153.30    2.63
  -2   8  -7  154.00    2.93
  -2  -8   7  150.00    2.76
  -2   8   8  249.45    3.48
  -2   8   8  256.22    3.80
   2  -8   8  252.82    3.53
   2   8   8  251.14    3.80
  -2  -8   8  249.79    3.69
  -2   8   9  488.83    5.44
  -2   8  -9  494.92    5.38
  -2   8   9  493.44    5.07
   2  -8   9  481.93    5.10
  -2  -8   9  482.30    5.28
   2   8   9  471.20    5.36
  -2   8   9  494.24    5.47
   2   8  10  204.11    3.65
   2  -8  10  205.45    3.48
  -2   8  10  209.04    3.36
  -2  -8  10  210.97    3.62
  -2   8  10  212.88    3.74
  -2   8  11   23.05    1.18
   2   8  11   25.05    1.20
   2   8  11   24.23    1.33
  -2  -8  11   23.40    1.18
   2  -8  11   23.98    1.26
  -2  -8  11   22.59    1.26
  -2   8  11   23.64    1.34
  -2   8  12  380.15    4.88
   2   8  12  372.34    5.34
  -2  -8  12  384.79    4.78
   2  -8  12  369.91    5.01
  -2  -8  12  382.27    5.17
  -2   8  12  377.36    5.33
  -2  -8  13   63.32    3.12
  -2   8  13   63.44    3.21
  -2   8  13   59.61    2.99
   2  -8  13   61.38    2.12
  -2   8  13   64.32    2.08
   2   8  13   67.07    2.32
  -2  -8  13   63.11    2.19
  -2  -8  13   66.88    2.02
   2   8  13   64.75    2.23
  -2   8  13   60.58    2.23
  -2   8 -13   67.09    3.18
  -2   8  13   64.18    3.24
   2  -8  13   60.77    3.13
  -2   8  13   61.08    3.07
  -2  -8  13   62.11    3.14
   2   8  13   63.84    3.13
  -2   8  14  246.11    5.93
  -2  -8  14  238.53    6.12
   2   8  14  267.74    6.43
  -2   8  14  237.92    6.27
   2  -8  14  242.98    4.33
  -2  -8  14  246.17    4.40
  -2   8  14  242.37    4.55
   2   8  14  239.45    4.39
  -2   8 -14  251.68    6.18
  -2   8  14  234.15    6.21
  -2   8  14  234.32    6.05
  -2  -8  14  233.04    6.13
   2   8  14  253.02    6.28
   2  -8  14  238.86    6.17
  -2   8  15  108.81    3.95
  -2  -8  15  107.51    4.14
  -2   8  15  101.17    4.14
   2   8  15  116.42    4.33
   2  -8  15  108.52    2.96
  -2  -8  15  109.11    2.98
  -2   8  15  105.49    3.10
  -2   8  15  100.99    4.13
  -2   8 -15  107.96    4.09
   2   8  15  108.07    3.02
  -2   8  15  103.51    4.07
   2   8  15  103.79    4.07
  -2  -8  15  101.70    4.01
   2  -8  15   99.71    4.06
  -2  -8  15  101.67    4.09
  -2   8  16   75.93    3.31
  -2   8  16   70.49    3.49
   2   8  16   81.52    3.67
  -2   8  16   73.25    3.49
   2  -8  16   76.31    3.54
  -2   8  16   73.65    3.46
  -2  -8  16   76.61    3.52
   2   8  16   83.64    3.64
  -2  -8  16   73.20    3.51
   2  -8  16   72.53    3.44
   2   8  17    2.20    0.73
  -2   8  17    2.28    0.80
  -2   8  17    3.93    0.85
  -2   8  17    2.72    0.79
  -2   8  17    0.58    0.66
   2  -8  17    3.84    0.90
  -2  -8  17    4.07    0.85
  -2  -8  17    2.07    0.74
   2   8  17    2.48    0.71
  -2   8  18   13.66    1.63
   2   8  18   13.79    1.50
   2   8  18   12.44    1.48
  -2   8  18   13.10    1.49
   2   8  18   15.42    1.55
  -2  -8  18   15.22    1.59
  -2  -8  18   14.10    1.60
  -2   8  18   12.99    1.51
   2  -8  18   13.24    1.55
   2   8  19   75.65    3.41
  -2   8  19   67.47    3.34
  -2   8  19   73.00    3.25
   2   8  19   70.57    3.31
  -2  -8  19   71.99    3.36
   2  -8  19   71.35    3.33
  -2  -8  19   74.60    3.31
   2   8  19   76.69    3.28
   2   8  20   22.69    1.84
  -2   8  20   18.67    1.74
   2   8  20   20.64    1.76
  -2   8  20   19.66    1.64
  -2  -8  20   22.99    1.79
   2   8  20   22.36    1.69
  -2  -8  20   20.56    1.66
   2  -8  20   20.76    1.79
  -2   8  21    3.83    0.95
   2   8  21    4.13    0.84
   2   8  21    4.78    0.89
  -2   8  21    3.83    0.72
   2  -8  21    4.46    0.95
  -2  -8  21    4.76    0.86
  -2  -8  21    4.22    0.78
  -2   8  22   14.20    1.41
   2   8  22   14.51    1.32
   2   8  22   15.21    1.33
   2  -8  22   13.54    1.34
  -2  -8  22   14.33    1.21
   2   8  23   19.64    1.37
  -2   8  23   17.84    1.41
   2   8  23   19.40    1.32
   2  -8  23   19.59    1.43
  -2  -8  23   19.56    1.19
   2   8  24   18.19    1.12
  -2   8  24   15.73    1.19
   2   8  24   16.98    1.00
   2  -8  24   17.37    1.14
   2  -8  24   16.13    1.15
  -2   8  25    7.21    0.69
  -2   9   0 4421.03   14.09
   2   9   0 4382.74   13.86
  -2   9   0 4432.64   14.75
  -2   9  -1   31.26    0.94
  -2   9   1   33.76    1.07
  -2   9   1   30.54    1.20
   2   9  -1   27.48    1.12
   2   9   1   30.39    1.20
  -2   9  -1   30.28    1.28
  -2   9  -2 1463.85    8.23
   2   9  -2 1482.95    8.03
  -2   9   2 1471.59    8.05
   2   9   2 1464.42    8.25
  -2   9  -3  650.72    5.58
  -2   9   3  724.17    5.39
   2   9   3  669.65    5.70
   2   9  -3  665.85    5.43
  -2   9   3  663.13    5.45
  -2   9  -3  687.82    6.10
   2  -9   3  701.20    4.53
   2   9   4  242.47    3.50
   2   9  -4  247.63    3.35
   2  -9   4  257.37    2.96
  -2   9  -4  250.18    3.78
  -2   9   4  244.79    3.33
   2   9   5  734.88    6.26
   2   9  -5  734.04    5.87
  -2   9   5  776.59    6.07
  -2   9   5  720.40    5.80
   2  -9   5  749.65    5.33
  -2   9  -5  771.95    6.68
  -2   9   6  400.71    4.41
   2   9   6  398.82    4.74
   2   9  -6  409.17    4.45
  -2   9  -6  408.18    4.96
   2  -9   6  411.65    4.16
  -2  -9   6  412.80    4.62
  -2   9   7  391.68    4.48
   2   9  -7  381.43    4.42
   2  -9   7  378.76    4.23
  -2   9   7  394.59    4.71
   2   9   7  367.35    4.68
  -2  -9   7  375.90    4.59
   2   9  -8  556.78    5.51
  -2   9   8  542.98    5.72
  -2   9   8  540.49    5.39
   2   9   8  523.45    5.75
   2  -9   8  541.08    5.26
  -2  -9   8  560.98    5.75
   2   9   9  220.05    3.51
  -2   9   9  215.72    3.50
   2  -9   9  197.85    3.34
   2   9   9  197.67    3.63
  -2  -9   9  200.22    3.53
   2   9  10  624.52    6.64
   2  -9  10  633.50    6.21
  -2  -9  10  629.90    6.45
  -2   9  10  639.13    6.15
  -2  -9  11   12.84    1.44
   2   9  11   13.11    1.04
  -2   9  11   10.57    0.84
   2  -9  11   10.25    0.85
  -2  -9  11   13.70    1.02
  -2   9  11   12.02    1.43
   2   9  11   12.19    0.94
  -2  -9  12  397.44    7.79
  -2   9  12  388.41    7.64
  -2   9  12  396.35    7.93
  -2   9  12  403.17    5.18
   2   9  12  383.81    5.55
   2  -9  12  382.64    5.17
  -2  -9  12  387.77    5.37
  -2  -9  12  397.03    5.01
  -2   9  12  393.10    8.04
   2   9  12  411.82    5.39
  -2   9  12  398.83    7.78
  -2   9 -12  404.48    7.88
   2   9  12  396.74    7.82
   2  -9  12  393.98    7.82
  -2   9  13    3.75    0.98
  -2  -9  13    1.67    0.69
  -2   9  13    1.37    0.59
   2  -9  13    0.81    0.37
  -2  -9  13    2.16    0.43
  -2  -9  13    1.84    0.52
   2   9  13    1.67    0.51
  -2   9  13    2.47    0.52
  -2   9  13    5.30    1.04
   2   9  13    1.55    0.44
  -2   9 -13    2.41    0.76
  -2  -9  13    6.96    1.15
   2  -9  13    1.94    0.72
   2   9  13    3.93    0.90
  -2   9  14  350.40    7.69
  -2   9  14  340.59    7.18
  -2  -9  14  345.94    7.46
   2   9  14  366.72    5.70
   2  -9  14  351.95    5.19
  -2  -9  14  360.03    5.40
  -2   9  14  381.73    5.32
  -2   9 -14  361.90    7.42
  -2   9  14  345.61    7.69
   2   9  14  368.52    5.47
  -2  -9  14  344.42    7.49
  -2   9  14  347.36    7.43
   2  -9  14  339.25    7.48
   2   9  14  355.13    7.53
  -2   9  15    6.86    1.07
   2   9  15   10.16    1.31
  -2   9  15    7.77    1.27
  -2  -9  15    8.61    1.30
  -2   9 -15   10.39    1.35
  -2   9  15    6.92    1.19
   2  -9  15    8.08    1.25
  -2  -9  15    7.03    1.12
   2   9  15    7.76    1.22
  -2   9  15    7.94    1.23
  -2  -9  15    6.80    1.14
  -2   9  16  123.21    4.61
  -2   9  16  130.15    4.33
  -2   9 -16  133.62    4.41
  -2   9  16  122.35    4.58
   2  -9  16  125.60    4.55
  -2  -9  16  125.52    4.50
   2   9  16  134.69    4.61
  -2  -9  16  125.60    4.58
   2   9  17   25.44    2.03
  -2   9  17   23.61    2.02
  -2   9  17   23.37    1.82
  -2   9  17   23.55    2.01
   2   9  17   22.09    1.98
  -2  -9  17   25.14    2.07
   2   9  17   28.25    2.09
  -2  -9  17   25.34    2.04
   2  -9  17   23.81    2.00
   2   9  18  167.89    5.01
  -2   9  18  141.46    4.83
  -2   9  18  156.33    4.44
  -2   9  18  146.09    4.76
   2   9  18  138.90    4.77
  -2  -9  18  146.58    4.81
   2  -9  18  143.50    4.78
   2   9  18  157.80    4.78
  -2  -9  18  147.98    4.75
   2   9  19   48.59    2.61
  -2   9  19   42.19    2.58
  -2   9  19   44.52    2.56
   2   9  19   42.49    2.59
  -2  -9  19   42.96    2.50
  -2  -9  19   44.99    2.61
   2  -9  19   42.86    2.56
   2   9  19   50.21    2.60
   2   9  20   64.43    2.89
  -2   9  20   57.87    2.94
  -2   9  20   57.56    2.73
   2   9  20   58.98    2.88
  -2  -9  20   60.77    2.82
   2  -9  20   57.89    2.88
  -2  -9  20   60.32    2.73
   2   9  21   42.55    2.20
  -2   9  21   37.88    2.25
   2   9  21   39.69    2.25
  -2  -9  21   40.69    2.16
   2  -9  21   39.75    2.26
  -2  -9  21   41.78    2.13
  -2   9  22  174.24    4.44
   2   9  22  194.52    4.23
   2   9  22  185.79    4.37
   2  -9  22  182.36    4.43
  -2  -9  22  184.95    4.00
  -2   9  23   39.95    1.95
   2   9  23   45.47    1.81
   2   9  23   42.81    1.87
  -2  -9  23   40.85    1.62
   2  -9  23   44.39    2.00
  -2   9  24  147.93    3.24
   2  -9  24  155.96    3.03
   2  -9  24  154.29    3.17
  -2  10   0    4.50    0.57
   2  10   0    3.26    0.50
   2  10  -1  750.19    6.13
  -2  10  -1  748.86    6.24
   2  10   1  762.80    6.27
  -2  10   1  766.97    6.24
  -2  10  -2  704.47    6.09
   2  10  -2  702.71    5.97
  -2  10   2  703.15    5.98
   2  10   2  707.51    6.13
  -2  10  -3 1233.64    8.19
  -2  10   3 1243.09    8.02
   2  10   3 1252.40    8.31
  -2  10  -4   19.14    1.06
  -2  10   4   21.81    1.09
   2  10   4   20.51    1.13
   2  10   5   29.68    1.36
   2  10  -5   31.46    1.31
  -2  10   5   32.66    1.33
   2 -10   5   34.86    1.19
  -2  10   5   31.28    1.31
  -2  10   6   34.78    1.40
  -2  10   6   35.19    1.44
   2  10  -6   34.71    1.40
   2  10   6   31.80    1.44
  -2  10   7   61.12    1.89
   2  10  -7   59.14    1.86
  -2  10   7   62.03    1.96
   2  10   7   62.07    2.02
   2 -10   7   65.07    1.81
   2  10  -8   19.49    1.12
   2  10   8   19.64    1.20
   2 -10   8   17.26    0.99
  -2  10   8   15.67    1.02
  -2 -10   8   19.31    1.13
   2 -10   9  638.74    6.06
  -2 -10   9  620.04    6.48
   2  10  -9  635.08    6.40
  -2  10   9  633.83    6.31
   2  10   9  622.93    6.70
  -2 -10  10   24.68    1.95
  -2  10  10   18.26    1.71
  -2  10  10   20.84    1.84
   2 -10  10   22.41    1.21
   2  10 -10   20.82    1.23
  -2 -10  10   20.97    1.25
   2  10  10   19.49    1.24
  -2  10  10   19.18    1.15
  -2  10  10   20.14    1.85
  -2  10 -10   21.89    1.89
  -2  10  11   41.03    2.55
  -2  10  11   41.28    2.62
  -2 -10  11   43.56    2.63
   2  10  11   41.75    1.85
   2  10 -11   50.84    1.94
   2 -10  11   39.99    1.66
  -2  10  11   43.44    1.73
  -2 -10  11   40.45    1.75
   2  10  11   45.60    2.75
  -2  10  11   43.42    2.72
   2 -10  11   42.72    2.61
  -2  10 -11   43.37    2.63
   2  10  11   42.18    2.62
  -2 -10  12   11.14    1.39
  -2  10  12   11.06    1.43
  -2  10  12   12.67    1.51
  -2  10  12   11.02    0.92
   2  10 -12   12.26    1.03
   2  10  12   13.62    1.11
  -2 -10  12   10.86    0.88
   2 -10  12   10.23    0.88
  -2 -10  12   14.25    1.08
   2  10  12   11.86    1.44
  -2  10  12   10.82    1.38
   2 -10  12   12.11    1.45
  -2  10 -12   11.53    1.45
   2  10  12   10.66    1.36
  -2  10  13  340.35    7.61
  -2 -10  13  339.63    7.42
  -2  10  13  335.18    7.27
   2  10  13  355.67    5.63
  -2  10  13  366.50    5.22
   2 -10  13  362.29    5.22
  -2 -10  13  376.63    5.07
  -2 -10  13  354.24    5.35
  -2  10 -13  356.67    7.48
  -2  10  13  345.01    7.76
   2  10  13  346.18    7.50
  -2 -10  13  337.66    7.38
   2 -10  13  332.21    7.32
  -2  10  14    1.59    0.80
  -2 -10  14    1.28    0.73
   2 -10  14    0.97    0.39
  -2  10  14    1.69    0.77
  -2  10 -14    0.92    0.73
  -2 -10  14    0.84    0.69
   2  10  14    0.93    0.55
  -2  10  15  156.29    4.89
  -2  10  15  157.51    5.23
  -2  10  15  157.96    5.24
  -2  10 -15  175.66    5.21
  -2 -10  15  162.56    5.18
   2  10  15  171.87    5.25
   2 -10  15  157.33    5.13
  -2 -10  15  164.80    5.16
  -2  10  16   42.37    2.51
  -2  10  16   41.31    2.70
   2  10  16   40.54    2.67
  -2  10  16   40.92    2.69
  -2  10 -16   45.08    2.63
   2 -10  16   39.94    2.58
  -2 -10  16   39.13    2.55
  -2 -10  16   40.36    2.59
   2  10  16   44.91    2.68
   2  10  17  140.89    4.43
  -2  10  17  136.65    4.34
  -2  10  17  130.57    4.67
   2  10  17  147.26    4.61
  -2  10 -17  138.05    4.33
  -2  10  17  122.67    4.50
   2  10  17  119.61    4.49
  -2 -10  17  128.59    4.48
   2  10  17  139.65    4.58
  -2 -10  17  128.23    4.54
   2 -10  17  128.61    4.50
   2  10  18   76.68    3.11
  -2  10  18   73.47    3.04
  -2  10  18   64.48    3.25
   2  10  18   75.67    3.24
   2  10  18   64.74    3.23
  -2  10  18   67.08    3.23
  -2 -10  18   65.40    3.12
  -2 -10  18   68.05    3.25
   2  10  18   73.19    3.20
   2 -10  18   68.24    3.24
   2  10  19   14.76    1.42
  -2  10  19   16.59    1.63
  -2  10  19   14.23    1.28
  -2  10  19   11.56    1.34
   2  10  19   13.67    1.50
   2  10  19   15.04    1.41
   2 -10  19   13.23    1.45
  -2 -10  19   13.15    1.39
  -2  10  20    0.16    0.53
   2  10  20    0.70    0.52
   2  10  20    0.09    0.52
  -2  10  20   -0.22    0.56
   2 -10  20    0.54    0.65
  -2 -10  20    0.41    0.44
  -2 -10  20    0.50    0.56
   2  10  21   54.99    2.28
  -2  10  21   45.56    2.37
   2  10  21   48.11    2.38
  -2 -10  21   48.32    2.20
  -2 -10  21   48.29    2.28
   2 -10  21   46.80    2.34
  -2  10  22   32.95    1.87
   2  10  22   33.65    1.83
   2 -10  22   35.35    1.88
  -2 -10  22   33.81    1.65
  -2  10  23    2.44    0.59
   2  10  23    3.03    0.56
   2 -10  23    3.04    0.61
  -2 -10  23    2.46    0.44
  -2  10  24    5.17    0.60
  -2  11   0  274.95    4.01
   2  11   0  271.04    3.97
   2  11  -1  913.45    7.21
  -2  11  -1  908.25    7.32
   2  11   1  923.24    7.39
   2  11  -2  195.13    3.35
  -2  11   2  200.40    3.41
  -2  11  -2  193.53    3.40
   2  11   2  199.92    3.47
  -2  11  -3  489.27    5.41
   2  11  -3  489.33    5.33
  -2  11   3  510.14    5.47
   2  11   3  509.16    5.63
   2  11   4  136.29    2.96
  -2  11  -4  134.02    2.89
   2  11  -4  130.84    2.80
  -2  11   4  138.51    2.87
   2  11   5  138.49    3.04
  -2  11   5  142.55    2.97
   2  11  -5  136.23    2.89
  -2  11  -5  133.81    2.94
  -2  11   6  424.56    5.16
   2  11  -6  417.92    5.11
   2  11   6  424.64    5.42
   2  11  -7  114.96    2.73
   2  11   7  121.39    2.97
  -2  11   7  125.17    2.85
   2 -11   7  124.44    2.58
   2  11   8  586.56    6.67
   2  11  -8  522.03    5.90
   2 -11   8  564.96    5.71
  -2  11   8  529.23    5.95
  -2  11   9  241.44    6.09
  -2 -11   9  227.64    5.89
  -2  11   9  232.86    6.13
   2  11  -9  229.71    4.04
  -2  11   9  232.06    4.00
   2  11   9  228.04    4.22
   2 -11   9  242.50    3.88
   2  11   9  236.79    6.33
  -2  11   9  239.23    6.21
  -2  11  -9  236.93    6.17
   2  11   9  236.63    6.11
  -2 -11  10   94.72    3.85
  -2  11  10   95.88    3.94
  -2  11  10   90.76    3.88
   2  11 -10   98.12    2.71
   2  11  10   92.78    2.76
  -2  11  10   94.00    2.61
   2 -11  10   97.19    2.55
   2  11  10   96.53    4.08
  -2  11  10   94.33    4.02
   2  11  10   95.75    3.97
  -2  11 -10   95.78    3.91
   2 -11  10   96.56    3.91
  -2 -11  11  309.96    7.05
  -2  11  11  294.83    6.97
  -2  11  11  321.36    7.26
   2  11  11  317.20    5.19
   2  11 -11  336.48    5.10
   2 -11  11  322.39    4.76
  -2  11  11  326.44    4.90
  -2 -11  11  312.98    4.94
  -2  11  11  320.06    7.41
   2  11  11  327.83    7.51
   2 -11  11  312.81    7.07
  -2  11 -11  312.77    7.10
   2  11  11  320.22    7.28
  -2  11  12  551.24    9.65
  -2 -11  12  528.89    9.29
  -2  11  12  514.15    9.27
  -2  11  12  585.91    6.67
  -2 -11  12  568.54    6.37
   2  11  12  567.40    7.13
   2 -11  12  568.82    6.47
  -2 -11  12  562.59    6.74
  -2  11  12  525.35    9.64
   2  11  12  595.46   10.03
   2  11  12  545.16    9.54
  -2 -11  12  529.64    9.19
  -2  11 -12  544.21    9.36
   2 -11  12  535.32    9.32
  -2  11  13  393.65    8.05
  -2 -11  13  403.19    8.13
  -2  11  13  415.18    8.43
   2 -11  13  454.24    5.92
   2  11  13  452.29    8.64
  -2  11 -13  424.37    8.22
  -2  11  13  410.30    8.53
   2 -11  13  412.20    8.20
   2  11  13  419.39    8.39
  -2 -11  13  411.28    8.21
  -2  11  14   49.28    2.94
  -2 -11  14   49.35    2.90
  -2  11  14   49.16    2.84
  -2  11 -14   54.12    2.95
  -2  11  14   45.58    2.88
   2  11  14   45.09    2.85
   2 -11  14   49.10    2.87
  -2 -11  14   51.49    2.96
   2  11  14   49.52    2.89
  -2 -11  14   48.72    2.85
  -2  11  15   42.65    2.66
  -2  11  15   44.73    2.79
   2  11  15   41.72    2.73
  -2  11  15   43.59    2.82
  -2  11 -15   47.08    2.71
   2 -11  15   44.81    2.72
  -2 -11  15   48.88    2.86
  -2 -11  15   45.26    2.72
   2  11  15   54.39    2.98
  -2  11  16   17.23    1.67
  -2  11  16   18.40    1.84
   2  11  16   17.13    1.76
  -2  11 -16   18.97    1.71
  -2  11  16   16.61    1.77
  -2 -11  16   19.49    1.85
   2 -11  16   17.19    1.71
   2  11  16   18.74    1.75
  -2 -11  16   17.69    1.77
  -2  11  17    2.32    0.79
  -2  11  17    1.20    0.64
   2  11  17    1.99    0.64
   2  11  17    0.76    0.69
  -2  11  17    2.11    0.80
  -2 -11  17    3.18    0.89
  -2  11 -17    2.21    0.73
   2 -11  17    1.80    0.77
  -2 -11  17    2.35    0.75
   2  11  17    2.26    0.74
  -2  11  18  101.90    3.94
  -2  11  18  108.72    3.66
   2  11  18  119.40    3.86
   2  11  18  102.75    3.99
  -2  11  18  102.09    3.92
  -2 -11  18  103.76    3.86
  -2 -11  18  104.90    3.85
   2  11  18  115.17    3.87
   2 -11  18  104.17    3.86
  -2  11  19   25.79    1.94
  -2  11  19   28.69    1.78
   2  11  19   29.94    2.07
  -2  11  19   26.72    1.93
   2 -11  19   29.66    2.02
  -2 -11  19   28.42    1.94
  -2  11  20   41.41    2.28
   2  11  20   40.09    2.28
  -2 -11  20   39.52    2.14
   2 -11  20   43.59    2.31
  -2 -11  20   40.78    2.10
  -2  11  21   28.65    1.79
   2  11  21   30.31    1.84
   2 -11  21   30.16    1.78
  -2 -11  21   28.40    1.61
  -2  11  22  142.90    3.50
   2  11  22  154.36    3.60
   2 -11  22  151.04    3.53
  -2 -11  22  144.65    3.11
  -2  11  23   50.04    1.79
   2  11  23   52.90    1.78
   2 -11  23   52.90    1.82
  -2  12   0  206.27    3.70
   2  12   0  195.50    3.59
  -2  12  -1  116.13    2.79
   2  12  -1  112.20    2.72
   2  12   1  116.20    2.79
  -2  12  -2  124.29    2.89
   2  12  -2  121.79    2.82
  -2  12   2  128.38    2.94
   2  12   2  128.27    2.95
   2  12  -3    6.08    0.70
  -2  12   3    6.82    0.73
   2  12   3    5.68    0.70
   2  12   4  276.42    4.45
   2  12  -4  268.30    4.21
  -2  12  -4  265.76    4.25
   2  12   5  158.03    3.41
  -2  12  -5  142.34    3.17
   2  12  -5  147.85    3.17
  -2  12   5  164.36    3.37
  -2  12   6   36.46    2.46
  -2  12   6   32.76    1.54
   2  12  -6   31.60    1.50
   2  12   6   33.04    1.61
   2  12   6   30.42    2.34
  -2  12  -6   34.68    2.41
  -2  12   7   51.60    2.83
  -2 -12   7   52.80    2.85
  -2  12   7   49.50    2.93
  -2  12  -7   48.24    1.92
  -2  12   7   51.15    1.93
   2  12  -7   48.35    1.87
   2  12   7   49.46    2.01
  -2  12   7   49.11    2.80
   2  12   7   51.20    3.03
  -2  12  -7   49.41    2.89
   2  12  -7   48.64    2.88
  -2 -12   8   72.20    3.37
  -2  12   8   74.39    3.42
  -2  12   8   72.48    3.50
   2  12   8   74.93    2.49
  -2  12  -8   67.81    2.31
  -2  12   8   75.36    2.37
   2  12  -8   76.03    2.38
  -2  12   8   77.92    3.32
   2  12   8   81.08    3.82
  -2  12   8   72.82    3.49
   2  12  -8   75.09    3.57
  -2  12  -8   77.21    3.62
   2  12   8   72.34    3.49
  -2  12   9   42.68    2.66
  -2  12   9   43.87    2.77
  -2 -12   9   44.23    2.67
  -2  12  -9   44.90    1.93
   2  12  -9   44.11    1.85
  -2  12   9   45.61    1.89
   2  12   9   45.06    1.97
   2  12   9   43.23    2.81
  -2  12   9   43.64    2.74
  -2  12  -9   45.97    2.84
   2  12   9   43.40    2.72
   2 -12   9   46.47    2.76
   2  12  -9   45.24    2.80
  -2 -12  10  110.13    4.21
  -2  12  10  115.64    4.40
  -2  12  10   98.96    4.22
   2  12 -10  119.45    3.09
  -2  12  10  116.19    3.02
   2  12  10  113.96    3.16
   2  12  10  114.02    4.52
   2  12  10  111.18    4.32
  -2  12  10  108.72    4.37
  -2  12 -10  107.41    4.28
   2  12 -10  113.27    4.41
   2  12  10  111.92    4.38
   2 -12  10  116.49    4.34
  -2  12  11    0.98    0.71
  -2  12  11    1.17    0.69
  -2 -12  11    1.59    0.76
  -2 -12  11    0.63    0.35
   2  12  11    1.49    0.50
  -2  12  11    0.68    0.35
   2  12  11    0.50    0.56
   2  12  11    1.04    0.63
  -2  12  11    0.92    0.73
   2  12  11    0.15    0.60
  -2  12 -11    1.64    0.75
   2  12 -11    0.99    0.60
   2 -12  11    3.49    0.79
  -2  12  12   23.70    2.10
  -2 -12  12   21.52    1.96
  -2  12  12   21.59    1.98
   2  12  12   22.88    2.06
  -2  12  12   23.40    2.10
  -2  12 -12   21.45    1.96
  -2 -12  12   23.55    2.01
   2  12  12   23.16    2.06
   2 -12  12   21.40    1.90
  -2  12  13  253.13    6.59
  -2  12  13  236.68    6.30
  -2 -12  13  242.33    6.32
  -2  12  13  249.93    6.71
   2  12  13  239.78    6.39
  -2  12 -13  246.31    6.32
   2 -12  13  238.83    6.22
  -2 -12  13  247.78    6.35
   2  12  13  255.66    6.55
  -2  12  14  118.52    4.50
  -2 -12  14  113.70    4.33
  -2  12  14  113.43    4.29
  -2  12 -14  119.16    4.34
  -2  12  14  113.82    4.52
   2  12  14  108.67    4.34
  -2 -12  14  113.31    4.29
  -2 -12  14  115.87    4.33
   2  12  14  122.74    4.47
   2 -12  14  115.24    4.31
  -2  12  15   34.02    2.39
  -2  12  15   36.80    2.50
  -2  12  15   36.65    2.60
  -2  12 -15   37.41    2.41
   2  12  15   37.09    2.54
  -2 -12  15   35.71    2.43
   2  12  15   38.98    2.49
   2 -12  15   35.42    2.40
  -2 -12  15   38.14    2.49
  -2  12  16    4.22    1.00
  -2  12  16    5.13    0.97
   2  12  16    4.40    1.04
  -2  12  16    5.75    1.14
   2 -12  16    3.93    0.90
  -2  12 -16    5.42    0.98
  -2 -12  16    4.70    1.02
  -2 -12  16    5.03    0.97
   2 -12  16    6.47    1.11
   2  12  17  120.46    4.06
  -2  12  17  112.18    4.12
  -2  12  17  115.33    3.92
  -2  12 -17  117.93    3.84
   2  12  17  109.59    4.11
  -2  12  17  112.85    4.20
  -2 -12  17  114.88    4.05
  -2 -12  17  112.19    4.03
   2 -12  17  112.68    4.00
  -2  12  18   26.29    1.80
   2  12  18   29.09    1.89
  -2  12  18   27.93    2.00
   2  12  18   26.86    1.99
  -2  12  18   26.80    2.00
  -2 -12  18   27.08    1.94
   2 -12  18   26.32    1.93
  -2 -12  18   26.31    1.92
  -2  12  19   17.79    1.36
   2  12  19   19.39    1.43
  -2  12  19   16.68    1.51
  -2  12  19   15.87    1.48
   2  12  19   18.16    1.60
   2 -12  19   16.40    1.47
  -2 -12  19   17.28    1.48
  -2  12  20   40.43    2.12
  -2  12  20   43.69    1.80
   2  12  20   43.31    2.24
  -2 -12  20   41.27    2.05
  -2 -12  20   41.94    2.01
   2 -12  20   42.79    2.13
  -2  12  21    1.08    0.52
   2  12  21    0.62    0.50
   2 -12  21    1.07    0.53
  -2 -12  21    0.60    0.42
  -2  12  22   64.33    2.08
   2  12  22   68.29    2.21
  -2 -12  22   63.39    1.86
   2 -12  22   66.79    2.14
  -2  13   0  148.28    3.29
   2  13   0  142.90    3.26
  -2  13  -1  420.73    5.57
  -2  13   1  419.69    5.56
   2  13  -1  407.60    5.44
   2  13   1  419.22    5.55
   2  13   2    3.07    0.56
  -2  13  -2    0.89    0.44
  -2  13   2    4.03    0.60
   2  13  -2    1.01    0.41
   2  13   2    2.65    0.89
  -2  13  -2    3.65    0.93
   2  13   3  618.11    6.88
  -2  13  -3  618.39    6.78
   2  13  -3  601.78    6.60
  -2  13   3  708.86    7.27
   2  13   3  650.16   10.73
  -2  13  -3  662.80   10.02
  -2  13  -3  677.04   10.67
  -2 -13   4    8.30    1.20
  -2  13   4    9.03    1.33
  -2  13  -4    6.48    0.77
   2  13   4    6.70    0.81
   2  13  -4    5.89    0.73
  -2  13   4    7.03    0.79
  -2  13  -4    7.01    1.13
   2  13   4    7.49    1.30
  -2  13  -4    7.31    1.21
  -2  13   5  653.02   10.34
  -2  13   5  656.65    9.92
  -2 -13   5  641.03    9.90
  -2  13  -5  574.99    6.63
   2  13   5  651.68    7.23
   2  13  -5  578.47    6.63
  -2  13   5  637.39    7.01
   2  13   5  589.85   10.41
  -2  13  -5  618.54    9.62
  -2  13   5  640.02    9.84
  -2  13  -5  634.99   10.45
   2  13  -5  618.95   10.30
  -2  13   6   92.04    3.99
  -2  13   6   95.84    3.85
  -2 -13   6   85.97    3.75
  -2  13   6   88.91    2.64
  -2  13  -6   82.84    2.55
   2  13   6   90.05    2.77
   2  13  -6   87.27    2.58
   2  13   6   86.14    4.01
  -2  13  -6   88.13    3.61
  -2  13   6   92.98    3.84
  -2  13  -6   95.21    4.06
   2  13  -6   87.94    3.93
  -2  13   7  518.50    9.56
  -2  13   7  551.48    9.36
  -2 -13   7  525.24    9.07
  -2  13   7  546.53    6.55
  -2  13  -7  489.50    6.27
   2  13  -7  533.41    6.44
   2  13   7  544.87    6.83
   2  13   7  535.83    9.92
  -2  13  -7  553.79    8.94
   2  13   7  565.76    9.41
  -2  13   7  528.12    9.27
   2  13  -7  526.20    9.55
  -2  13  -7  528.16    9.57
  -2  13   8    3.33    0.97
  -2  13   8    4.64    1.13
  -2 -13   8    7.44    1.22
   2  13   8    3.28    0.71
  -2  13  -8    3.33    0.69
   2  13  -8    2.91    0.63
  -2  13   8    3.56    0.64
   2  13   8    4.03    0.95
   2  13   8    2.70    0.93
  -2  13   8    4.14    0.96
  -2  13   8    3.70    1.04
  -2  13  -8    3.60    0.85
   2  13  -8    3.23    1.01
  -2  13  -8    3.29    0.99
  -2 -13   9  823.62   11.61
  -2  13   9  840.24   12.17
  -2  13   9  872.02   12.05
   2  13  -9  898.88    8.60
  -2  13  -9  815.93    8.37
   2  13   9  896.90    8.96
  -2  13   9  907.96    8.63
  -2  13   9  943.74   11.82
  -2  13   9  842.00   12.04
   2  13   9  829.15   12.31
   2  13   9  868.83   11.94
   2 -13   9  938.92   12.32
  -2  13  -9  819.33   11.80
   2  13  -9  865.65   12.23
  -2 -13  10    6.87    1.21
  -2  13  10    7.01    1.23
   2  13  10    6.95    1.25
  -2  13  10    7.49    1.31
   2  13  10    7.74    1.29
   2  13 -10    6.88    1.21
   2 -13  10    9.00    1.30
  -2  13 -10    7.40    1.25
  -2  13  11  361.28    8.05
  -2  13  11  386.36    8.16
  -2 -13  11  368.13    7.81
  -2  13  11  378.98    8.22
   2  13  11  388.99    8.12
   2  13  11  384.65    8.27
   2 -13  11  398.33    8.00
   2  13 -11  412.14    8.17
  -2 -13  11  390.32    7.86
  -2  13 -11  379.19    7.95
  -2  13  12  103.92    4.27
  -2  13  12  113.03    4.42
  -2 -13  12  100.92    4.08
  -2  13  12  107.65    4.41
   2  13  12  113.13    4.43
   2  13  12  107.88    4.30
  -2 -13  12  112.56    4.25
   2 -13  12  110.58    4.21
  -2  13 -12  104.28    4.17
  -2 -13  13  156.37    5.06
  -2  13  13  156.03    5.12
  -2  13  13  166.40    5.30
  -2  13  13  156.87    5.31
  -2  13 -13  156.73    5.01
   2  13  13  155.83    5.13
   2 -13  13  162.21    5.04
  -2 -13  13  162.27    5.05
  -2  13  14   15.75    1.71
  -2  13  14   16.14    1.74
   2  13  14   17.48    1.69
   2  13  14   15.05    1.66
  -2  13 -14   15.99    1.66
  -2  13  14   15.28    1.69
  -2 -13  14   15.46    1.62
  -2 -13  14   15.57    1.63
   2 -13  14   15.53    1.61
  -2  13  15  119.01    4.24
  -2  13  15  123.19    4.43
  -2  13 -15  124.87    4.24
  -2  13  15  116.75    4.47
   2  13  15  118.97    4.37
  -2 -13  15  123.13    4.28
  -2 -13  15  115.32    4.21
   2 -13  15  118.99    4.18
   2  13  16   17.06    1.67
  -2  13  16   17.26    1.69
  -2  13  16   15.49    1.55
  -2  13 -16   17.30    1.56
   2  13  16   16.41    1.65
  -2  13  16   17.03    1.72
  -2 -13  16   16.67    1.64
   2 -13  16   18.09    1.67
  -2 -13  16   15.91    1.59
  -2  13  17   42.89    2.35
   2  13  17   41.86    2.36
  -2  13  17   39.10    2.35
  -2  13  17   42.02    2.52
  -2  13 -17   42.03    2.21
   2  13  17   39.61    2.42
  -2 -13  17   38.55    2.33
  -2 -13  17   40.86    2.33
   2 -13  17   40.51    2.32
  -2  13  18   25.87    1.84
  -2  13  18   26.56    1.72
   2  13  18   30.03    1.86
   2  13  18   26.15    1.89
  -2  13  18   24.99    1.86
  -2 -13  18   26.19    1.82
   2 -13  18   25.76    1.78
  -2  13  19   66.10    2.42
  -2  13  19   62.94    2.60
   2  13  19   64.55    2.75
   2 -13  19   63.60    2.58
  -2 -13  19   62.22    2.56
  -2  13  20    0.52    0.45
  -2  13  20    0.15    0.29
   2  13  20    0.58    0.51
   2 -13  20    0.73    0.48
  -2 -13  20    0.43    0.45
  -2 -13  20    0.30    0.35
  -2  13  21   70.26    2.18
   2  13  21   73.21    2.39
   2 -13  21   73.29    2.28
  -2 -13  21   69.52    2.08
   2  13  22    0.87    0.31
   2 -13  22    1.26    0.37
  -2  14   0  102.79    2.90
   2  14   0   90.57    2.72
   2  14   0   95.62    4.15
  -2  14   0  107.88    4.46
  -2  14   1   30.13    1.59
   2  14  -1   29.59    1.57
   2  14   1   31.81    1.65
   2  14  -1   30.36    2.37
   2  14   1   34.65    2.58
  -2  14   1   37.58    2.63
  -2  14  -1   35.19    2.56
  -2  14   2  230.92    5.97
   2  14  -2  193.85    3.93
  -2  14   2  205.19    4.09
  -2  14  -2  199.31    4.02
   2  14   2  201.08    4.09
   2  14  -2  206.96    5.87
  -2  14  -2  200.57    5.73
   2  14   2  205.85    6.15
  -2  14  -2  219.35    6.27
  -2  14   2  244.87    6.62
  -2  14   3    0.21    0.50
   2  14   3    0.63    0.46
  -2  14   3    1.83    0.56
   2  14  -3    0.06    0.39
   2  14   3   -0.21    0.59
  -2  14  -3    1.98    0.69
   2  14  -3    0.28    0.49
  -2  14   3    2.11    0.82
  -2  14  -3    0.71    0.63
  -2  14   4   41.64    2.72
  -2 -14   4   35.87    2.39
   2  14   4   33.62    1.73
  -2  14  -4   32.42    1.63
   2  14  -4   32.28    1.62
  -2  14   4   33.98    1.72
   2  14  -4   32.90    2.30
   2  14   4   32.70    2.55
  -2  14  -4   32.11    2.30
   2  14  -4   33.11    2.51
  -2  14  -4   35.37    2.62
  -2 -14   5   32.16    2.30
  -2  14   5   33.35    2.34
  -2  14   5   31.18    2.34
  -2  14   5   32.40    1.67
   2  14   5   29.86    1.64
  -2  14  -5   29.37    1.59
   2  14  -5   31.61    1.62
  -2  14   5   32.32    2.29
  -2  14  -5   29.23    2.18
   2  14   5   26.73    2.36
  -2  14  -5   30.33    2.42
   2  14  -5   27.09    2.33
  -2  14   6  167.54    5.19
  -2  14   6  169.34    5.46
  -2 -14   6  164.25    5.16
  -2  14   6  171.06    3.85
  -2  14  -6  157.69    3.63
   2  14  -6  161.32    3.66
   2  14   6  170.92    3.92
  -2  14   6  162.62    5.15
   2  14   6  153.69    5.49
  -2  14  -6  156.41    4.91
   2  14  -6  154.65    5.33
  -2  14  -6  161.61    5.41
  -2  14   7   27.36    2.32
  -2 -14   7   28.46    2.21
  -2  14   7   29.31    2.23
  -2  14   7   29.66    1.61
   2  14   7   30.78    1.71
   2  14  -7   28.25    1.58
  -2  14  -7   26.95    1.55
  -2  14   7   28.91    2.25
   2  14   7   27.14    2.35
  -2  14  -7   29.11    2.15
   2  14  -7   27.48    2.30
  -2  14  -7   25.26    2.20
  -2  14   8   34.71    2.55
  -2 -14   8   36.36    2.46
  -2  14   8   46.15    2.79
  -2  14   8   37.34    2.60
  -2  14   8   37.32    2.44
  -2  14  -8   38.92    2.40
   2  14   8   32.26    2.55
   2  14   8   40.29    2.59
  -2  14  -8   39.11    2.68
   2  14  -8   35.01    2.55
  -2  14   9   19.90    1.89
  -2 -14   9   21.40    1.92
  -2  14   9   21.18    2.03
  -2  14   9   21.53    1.85
   2  14   9   20.66    2.05
   2  14   9   23.16    2.02
  -2  14   9   20.33    1.98
  -2  14  -9   22.90    2.05
   2  14  -9   20.71    1.99
  -2 -14  10   53.08    2.98
  -2  14  10   50.06    3.04
  -2  14  10   52.05    3.00
   2  14  10   52.30    3.11
  -2  14  10   51.51    3.05
   2  14  10   52.55    3.00
  -2  14 -10   48.11    2.91
   2  14 -10   51.88    3.02
   2 -14  10   56.13    2.99
  -2 -14  10   50.78    2.82
  -2  14  11    3.27    1.06
  -2 -14  11    1.80    0.76
  -2  14  11    2.33    0.83
   2  14  11    3.65    0.97
   2  14  11    2.77    0.91
  -2  14  11    2.26    0.87
   2 -14  11    4.80    0.97
   2  14 -11    2.56    0.83
  -2 -14  11    2.59    0.76
  -2  14 -11    2.44    0.88
  -2  14  12   74.77    3.56
  -2  14  12   68.72    3.45
  -2 -14  12   68.20    3.34
   2  14  12   69.48    3.44
  -2  14  12   65.04    3.40
   2  14  12   68.90    3.39
  -2  14 -12   65.58    3.31
   2 -14  12   73.94    3.35
  -2 -14  12   72.29    3.35
   2  14 -12   71.83    3.32
  -2  14  13  194.34    5.60
  -2  14  13  180.41    5.44
   2  14  13  183.13    5.45
   2  14  13  197.57    5.54
  -2  14  13  186.69    5.69
  -2  14 -13  181.67    5.29
  -2 -14  13  195.66    5.39
  -2 -14  13  182.72    5.31
   2 -14  13  195.01    5.35
  -2  14  14    4.66    1.03
  -2  14  14    5.46    1.08
  -2  14 -14    6.53    1.13
   2  14  14    5.95    1.10
  -2  14  14    5.55    1.10
   2  14  14    6.60    1.08
  -2 -14  14    4.70    0.99
   2 -14  14    5.30    0.91
  -2 -14  14    5.30    0.99
  -2  14  15  101.71    3.85
  -2  14  15  107.20    3.97
   2  14  15  104.10    3.92
  -2  14 -15  101.94    3.69
  -2  14  15  105.16    4.12
   2  14  15  100.16    3.86
  -2 -14  15  109.36    3.85
  -2 -14  15  101.08    3.82
  -2  14  16  192.37    5.06
   2  14  16  200.75    5.18
  -2  14  16  201.12    5.16
  -2  14  16  190.41    5.26
   2  14  16  193.07    5.17
  -2  14 -16  191.45    4.74
  -2 -14  16  197.96    4.96
  -2 -14  16  194.69    5.06
   2 -14  16  193.25    4.91
  -2  14  17    5.00    0.90
  -2  14  17    6.18    0.97
   2  14  17    5.22    0.92
   2  14  17    4.72    0.97
   2 -14  17    4.68    0.87
  -2  14 -17    4.34    0.76
  -2 -14  17    5.60    0.93
  -2  14  18    1.61    0.59
   2  14  18    1.52    0.58
  -2  14  18    1.13    0.52
   2  14  18    0.56    0.59
   2 -14  18    0.45    0.52
  -2 -14  18    0.85    0.50
  -2  14  19    2.79    0.56
   2  14  19    3.57    0.60
  -2  14  19    3.12    0.64
   2  14  19    3.15    0.71
   2 -14  19    2.94    0.65
  -2 -14  19    2.27    0.60
  -2 -14  19    3.51    0.66
  -2  14  20   53.77    1.86
   2  14  20   58.06    2.16
   2 -14  20   55.38    1.98
  -2 -14  20   53.29    1.90
   2  14  21    0.80    0.33
   2 -14  21    0.90    0.32
  -2  15   0  265.75    4.79
   2  15   0  267.90    4.83
   2  15   0  264.00    6.93
  -2  15   0  278.28    7.19
  -2  15  -1   39.61    1.86
  -2  15   1   40.10    1.89
   2  15  -1   40.71    1.89
   2  15   1   41.93    1.95
  -2  15  -1   41.79    2.76
   2  15   1   43.43    2.88
   2  15  -1   39.91    2.73
  -2  15   1   43.45    2.91
  -2  15  -1   43.63    2.90
  -2  15   2  153.94    4.93
   2  15   2  134.83    3.47
  -2  15  -2  126.13    3.30
   2  15  -2  130.20    3.35
  -2  15   2  135.29    3.45
  -2  15  -2  127.60    4.68
   2  15   2  138.98    5.14
   2  15  -2  128.52    4.74
  -2  15  -2  139.91    5.16
  -2  15   2  143.80    5.12
  -2  15   3   78.27    3.60
   2  15   3   71.20    2.54
  -2  15  -3   66.36    2.41
   2  15  -3   68.06    2.43
  -2  15   3   72.85    2.57
   2  15  -3   67.80    3.38
  -2  15  -3   66.61    3.36
   2  15   3   65.21    3.57
  -2  15  -3   71.38    3.68
   2  15  -3   65.65    3.60
  -2  15   3   81.18    3.83
  -2  15   4  258.32    6.62
  -2  15   4  250.63    4.70
   2  15   4  260.07    4.84
  -2  15  -4  227.36    4.41
   2  15  -4  241.97    4.55
  -2  15  -4  229.19    6.16
   2  15   4  236.90    6.79
  -2  15  -4  236.28    6.68
   2  15  -4  230.16    6.64
  -2 -15   5   49.55    2.84
  -2  15   5   52.05    3.05
   2  15   5   46.87    3.07
  -2  15  -5   45.39    2.72
   2  15  -5   46.84    3.02
  -2  15  -5   45.73    2.97
  -2 -15   6  302.98    6.98
  -2  15   6  292.41    7.19
   2  15   6  275.11    7.24
  -2  15  -6  280.87    6.60
   2  15  -6  279.97    7.27
  -2  15  -6  291.48    7.31
  -2  15   7   66.64    3.49
  -2  15   7   70.72    3.41
  -2 -15   7   66.62    3.30
   2  15   7   65.29    3.55
  -2  15  -7   69.59    3.27
  -2  15   7   66.19    3.30
  -2  15  -7   65.66    3.49
   2  15  -7   65.24    3.51
  -2 -15   8  189.22    5.52
  -2  15   8  185.05    5.83
  -2  15   8  202.16    5.75
   2  15   8  187.85    5.92
  -2  15  -8  198.07    5.35
  -2  15   8  211.85    5.77
  -2  15   8  195.34    5.77
   2  15   8  211.89    5.80
   2  15  -8  184.22    5.77
  -2  15  -8  179.23    5.67
  -2  15   9  155.82    5.06
  -2  15   9  141.02    5.09
  -2 -15   9  142.85    4.80
  -2  15   9  164.31    5.01
  -2  15   9  148.35    5.08
  -2  15   9  154.04    5.05
   2  15   9  155.02    4.98
   2  15   9  143.85    5.12
  -2  15  -9  139.42    4.93
   2  15  -9  146.86    5.09
  -2 -15   9  171.94    5.04
  -2  15  10  151.89    5.00
  -2  15  10  134.03    4.96
  -2 -15  10  144.14    4.79
  -2  15  10  152.11    4.87
  -2  15  10  142.31    4.96
   2  15  10  145.88    5.07
   2  15  10  150.52    4.91
  -2  15 -10  136.33    4.80
  -2 -15  10  153.00    4.76
   2  15 -10  145.35    4.94
  -2  15  11   45.22    2.82
  -2  15  11   51.03    2.89
  -2 -15  11   46.15    2.72
   2  15  11   48.49    2.90
  -2  15  11   45.09    2.84
  -2  15  11   50.46    2.71
   2  15  11   50.45    2.85
  -2 -15  11   58.32    2.93
   2  15 -11   47.92    2.78
   2 -15  11   52.95    2.78
  -2  15 -11   43.24    2.69
  -2  15  12   27.06    2.20
  -2  15  12   30.34    2.23
  -2  15  12   28.51    2.24
   2  15  12   28.27    2.12
  -2  15 -12   28.13    2.16
   2  15  12   29.69    2.21
   2  15 -12   27.89    2.04
  -2 -15  12   26.93    2.08
   2 -15  12   30.82    2.12
  -2 -15  12   29.62    2.11
  -2  15  13    2.01    0.81
  -2  15  13    2.93    0.80
   2  15  13    4.17    0.94
   2  15  13    3.55    0.93
  -2  15  13    2.05    0.80
   2 -15  13    4.37    0.92
  -2  15 -13    4.80    1.05
  -2 -15  13    3.99    0.95
  -2 -15  13    3.89    0.87
  -2  15  14   47.13    2.70
   2  15  14   44.88    2.62
  -2  15  14   52.15    2.70
  -2  15 -14   48.45    2.61
   2  15  14   50.01    2.74
  -2  15  14   45.97    2.67
  -2 -15  14   51.82    2.58
  -2 -15  14   46.80    2.59
  -2  15  15  152.85    4.38
  -2  15  15  146.43    4.42
   2  15  15  148.82    4.46
   2  15  15  147.11    4.42
  -2  15 -15  139.62    4.08
  -2 -15  15  143.24    4.29
  -2 -15  15  149.61    4.16
   2 -15  15  143.44    4.13
  -2  15  16   91.21    3.29
  -2  15  16   92.83    3.23
   2  15  16   91.54    3.38
  -2  15 -16   88.09    3.04
   2  15  16   91.17    3.35
   2 -15  16   89.11    3.11
  -2 -15  16   88.47    3.21
  -2  15  17   25.75    1.61
  -2  15  17   27.34    1.71
   2  15  17   28.51    1.79
   2  15  17   27.44    1.78
  -2  15 -17   26.62    1.52
  -2 -15  17   27.53    1.72
   2 -15  17   28.38    1.68
   2  15  18   52.04    2.10
  -2  15  18   49.00    1.95
  -2  15  18   50.64    2.04
   2  15  18   52.31    2.23
  -2 -15  18   51.72    2.14
   2 -15  18   49.60    2.03
  -2  15  19    7.41    0.71
   2  15  19    8.16    0.72
   2  15  19    7.80    0.86
   2 -15  19    7.02    0.73
  -2 -15  19    7.04    0.78
  -2 -15  19    7.09    0.74
   2  15  20    5.34    0.62
  -2 -15  20    4.19    0.49
  -2  16   0    4.45    1.05
   2  16   0    4.96    1.14
  -2  16   0    4.90    1.09
   2  16  -1  126.96    4.83
  -2  16   1  132.80    4.92
  -2  16  -1  127.15    4.77
   2  16   1  124.55    4.86
  -2  16   1  148.44    5.24
  -2  16  -1  147.91    5.29
   2  16  -1  129.37    5.10
  -2  16   2    1.75    0.84
  -2  16  -2    3.16    0.98
   2  16   2    2.69    0.89
   2  16  -2    2.75    0.95
  -2  16  -2    2.99    0.93
  -2  16   2    3.20    0.85
  -2  16   3  111.97    4.28
   2  16   3   90.52    4.24
  -2  16  -3   96.18    4.04
  -2  16  -3  100.51    4.39
  -2  16   3  113.32    4.48
   2  16  -3   95.96    4.37
  -2  16   4   64.05    3.31
   2  16   4   58.04    3.38
  -2  16  -4   57.22    3.10
  -2  16  -4   60.42    3.42
   2  16  -4   56.26    3.34
  -2  16   5  190.47    5.70
  -2 -16   5  199.53    5.57
  -2  16  -5  172.01    5.24
   2  16   5  169.98    5.72
  -2  16  -5  177.33    5.79
   2  16  -5  167.58    5.67
  -2 -16   6   -0.07    0.57
  -2  16   6    1.11    0.77
  -2  16  -6    0.96    0.65
   2  16   6    1.42    0.85
   2  16  -6    0.22    0.66
  -2  16  -6    0.73    0.78
  -2  16   7    8.61    1.37
  -2 -16   7    9.75    1.32
   2  16   7    9.09    1.43
  -2  16   7    9.72    1.42
  -2  16  -7   10.65    1.35
  -2  16   7    9.54    1.34
   2  16  -7    9.80    1.48
  -2  16  -7    9.93    1.42
  -2  16   8    1.28    0.74
  -2 -16   8    1.51    0.73
  -2  16   8    3.21    0.89
  -2  16  -8    0.62    0.57
  -2  16   8    1.53    0.76
   2  16   8    0.79    0.73
  -2  16  -8    0.54    0.67
   2  16  -8    1.25    0.83
  -2  16   9   76.73    3.64
  -2 -16   9   75.29    3.39
  -2  16   9   75.85    3.50
   2  16   9   70.61    3.54
   2  16   9   81.29    3.50
   2  16  -9   73.02    3.53
  -2  16  -9   69.81    3.50
  -2  16  10    9.86    1.44
   2  16  10    9.25    1.38
  -2  16  10   11.76    1.43
   2  16  10   11.94    1.42
  -2  16 -10   10.71    1.42
   2  16 -10   10.18    1.39
  -2  16  11   65.72    3.09
  -2  16  11   52.59    3.01
  -2  16  11   63.02    2.90
   2  16  11   60.60    2.99
   2  16  11   55.44    2.97
  -2  16 -11   53.97    2.91
  -2 -16  11   59.91    2.95
  -2 -16  11   62.55    2.84
   2  16 -11   57.13    2.92
  -2  16  12    1.50    0.77
  -2  16  12    1.99    0.70
   2  16  12    1.90    0.74
  -2 -16  12    1.17    0.59
   2  16 -12    0.61    0.52
  -2 -16  12    2.56    0.83
  -2  16 -12    1.15    0.71
  -2  16  13  198.80    5.32
  -2  16  13  211.57    5.15
   2  16  13  190.37    5.26
   2  16  13  199.21    5.14
  -2  16 -13  188.88    4.99
  -2 -16  13  206.48    4.86
   2  16 -13  191.12    4.63
  -2 -16  13  191.59    4.98
   2  16  14    3.59    0.89
  -2  16  14    2.73    0.89
  -2  16  14    3.31    0.77
   2  16  14    3.24    0.85
   2 -16  14    3.46    0.76
  -2  16 -14    2.34    0.72
  -2 -16  14    2.36    0.75
  -2 -16  14    2.66    0.67
  -2  16  15   15.56    1.44
   2  16  15   16.28    1.49
   2  16  15   15.66    1.39
  -2  16 -15   13.37    1.25
  -2 -16  15   15.48    1.34
   2 -16  15   15.27    1.29
  -2  16  16   11.46    1.16
   2  16  16   11.24    1.18
  -2  16 -16   10.33    1.03
   2  16  16   10.98    1.14
  -2 -16  16   10.01    1.07
   2 -16  16   11.10    1.05
  -2  16  17   32.44    1.68
   2  16  17   36.21    1.78
   2  16  17   36.06    1.79
  -2  16 -17   31.17    1.41
  -2 -16  17   32.39    1.66
   2 -16  17   33.29    1.60
   2  16  18   33.05    1.48
  -2  16  18   30.39    1.41
   2  16  18   30.26    1.50
  -2 -16  18   28.80    1.42
  -2 -16  18   29.38    1.42
   2 -16  18   29.97    1.35
  -2 -16  19    2.45    0.40
  -2  17   0  190.47    5.80
  -2  17   0  206.50    6.15
   2  17   0  192.14    6.19
  -2  17  -1    9.49    1.46
   2  17   1   10.08    1.45
  -2  17   1   11.19    1.57
  -2  17   1   12.41    1.60
   2  17   1   11.32    1.67
  -2  17  -1   11.26    1.56
   2  17  -1   10.32    1.63
   2  17   2  163.88    5.56
  -2  17   2  174.67    5.59
  -2  17  -2  165.88    5.31
  -2  17  -2  175.38    5.74
   2  17  -2  165.10    5.74
   2  17   2  175.36    5.93
  -2  17   3   43.76    2.62
  -2  17  -3   34.97    2.47
  -2  17   3   35.13    2.58
   2  17   3   33.06    2.56
   2  17  -3   33.91    2.69
  -2  17   3   39.95    2.65
  -2  17  -3   37.84    2.70
  -2  17   4  238.35    6.52
   2  17   4  216.86    6.36
  -2  17  -4  231.62    6.10
   2  17  -4  224.67    6.55
  -2  17  -4  232.94    6.54
  -2  17   5   45.25    2.77
  -2  17  -5   40.16    2.54
   2  17   5   43.60    2.87
  -2  17   5   42.21    2.78
  -2  17  -5   39.91    2.76
   2  17  -5   40.87    2.84
  -2  17   6  289.39    6.87
  -2  17   6  268.19    6.80
  -2  17  -6  275.61    6.39
   2  17   6  263.64    6.89
  -2  17   6  292.99    6.78
   2  17  -6  265.47    6.97
  -2  17  -6  263.47    6.80
  -2 -17   7    5.39    0.98
  -2  17   7    6.89    1.18
  -2  17   7    6.60    1.17
  -2  17  -7    6.01    1.03
  -2  17   7    5.69    1.15
   2  17   7    5.04    1.14
  -2  17  -7    4.93    1.09
   2  17  -7    5.31    1.17
  -2  17   8  134.10    4.71
   2  17   8  124.77    4.61
  -2  17   8  137.53    4.64
   2  17  -8  129.23    4.66
  -2  17  -8  125.43    4.54
  -2  17   9   19.96    1.89
   2  17   9   16.73    1.74
  -2  17   9   17.64    1.67
   2  17  -9   17.04    1.70
  -2  17  -9   18.20    1.80
   2  17   9   20.12    1.78
  -2  17  10  167.49    5.07
  -2  17  10  174.80    4.80
  -2 -17  10  167.50    4.71
   2  17 -10  163.70    4.89
  -2  17 -10  157.50    4.87
  -2  17  11  105.17    3.97
   2  17  11   99.96    3.90
  -2  17 -11  100.57    3.77
   2  17  11  115.47    3.78
  -2  17  11  107.36    3.56
   2  17 -11  104.89    3.71
  -2 -17  11  107.56    3.71
   2  17  12  138.30    4.33
  -2  17  12  141.66    4.41
   2  17  12  148.30    4.17
  -2  17 -12  127.71    4.06
  -2 -17  12  134.52    4.01
   2  17 -12  133.84    3.88
  -2  17  13   37.36    2.21
   2  17  13   35.08    2.17
  -2  17 -13   33.07    1.99
   2  17  13   35.56    2.02
  -2 -17  13   34.50    2.01
   2  17 -13   33.03    1.78
   2 -17  13   35.59    1.89
   2  17  14   67.10    2.78
  -2  17  14   63.04    2.70
   2  17  14   66.44    2.61
  -2  17 -14   58.27    2.45
  -2 -17  14   61.49    2.50
   2 -17  14   67.15    2.44
   2  17  15   37.32    1.98
  -2  17  15   37.83    1.96
   2  17  15   36.12    1.82
  -2  17 -15   33.22    1.70
  -2 -17  15   35.68    1.80
   2 -17  15   38.00    1.71
   2  17  16   51.21    2.08
  -2  17  16   47.97    1.99
  -2  17 -16   44.25    1.71
   2  17  16   50.14    1.96
  -2 -17  16   48.21    1.92
   2 -17  16   48.93    1.76
  -2  17  17    1.25    0.41
   2  17  17    1.43    0.44
  -2 -17  17    0.89    0.35
  -2 -17  17    1.54    0.42
  -2  18   0  145.64    4.99
   2  18   0  147.99    5.37
  -2  18   0  157.26    5.21
  -2  18   1  154.83    5.15
  -2  18  -1  155.28    5.08
  -2  18   1  171.94    5.38
   2  18  -1  155.41    5.46
   2  18   1  161.60    5.53
  -2  18  -1  165.29    5.37
  -2  18  -2   82.86    3.68
  -2  18   2   84.04    3.83
  -2  18  -2   87.51    3.95
   2  18  -2   83.16    4.02
   2  18   2   83.20    3.97
  -2  18   2   93.02    3.91
  -2  18  -3    5.36    1.08
  -2  18   3    4.00    1.01
  -2  18   3    4.89    1.00
   2  18  -3    4.69    1.14
   2  18   3    5.31    1.17
  -2  18  -3    5.86    1.17
  -2  18   4   21.61    1.83
  -2  18   4   19.63    1.87
  -2  18  -4   17.04    1.68
   2  18   4   21.49    2.03
  -2  18  -4   16.81    1.80
   2  18  -4   17.96    1.93
  -2  18   5   37.28    2.39
  -2  18   5   36.32    2.41
  -2  18  -5   34.14    2.28
   2  18  -5   37.62    2.26
  -2  18   5   34.64    2.43
   2  18  -5   31.72    2.41
   2  18   5   35.56    2.52
  -2  18  -5   33.78    2.44
  -2  18   6   28.55    2.10
  -2  18   6   25.63    1.99
  -2  18  -6   25.47    1.91
  -2  18   6   25.53    2.07
  -2  18  -6   23.38    2.04
   2  18   6   24.66    2.07
   2  18  -6   23.15    2.09
  -2  18   7   19.81    1.77
  -2  18   7   16.63    1.66
  -2  18   7   18.69    1.65
   2  18   7   17.95    1.73
  -2  18  -7   16.48    1.70
   2  18  -7   17.31    1.76
  -2  18   8   13.62    1.51
   2  18   8   10.06    1.33
  -2  18   8   11.43    1.36
  -2  18   8   12.47    1.31
  -2  18  -8    9.75    1.35
   2  18  -8   10.65    1.37
   2  18   8   11.76    1.33
  -2 -18   8   14.58    1.37
  -2  18   9   12.25    1.41
   2  18   9   10.76    1.39
  -2  18   9   13.02    1.37
   2  18  -9   11.98    1.39
   2  18   9   12.98    1.32
  -2 -18   9   11.67    1.21
  -2  18  -9   12.23    1.43
  -2  18  10   68.85    3.03
   2  18  10   63.00    2.92
  -2  18 -10   60.50    2.85
  -2  18  10   63.03    2.69
  -2 -18  10   61.92    2.66
   2  18 -10   61.85    2.83
  -2  18  11   56.69    2.70
   2  18  11   56.68    2.69
  -2  18 -11   53.14    2.58
  -2  18  11   56.54    2.34
   2  18 -11   52.71    2.42
  -2 -18  11   55.89    2.44
   2  18  12   27.11    1.84
  -2  18  12   26.68    1.80
   2  18  12   28.73    1.61
  -2  18 -12   24.57    1.68
   2  18 -12   24.79    1.55
  -2 -18  12   25.39    1.62
  -2  18  13   37.10    1.98
   2  18  13   37.34    2.01
  -2  18 -13   32.81    1.80
   2  18  13   38.92    1.78
  -2 -18  13   35.92    1.80
  -2  18  14   25.00    1.54
   2  18  14   27.31    1.60
  -2  18 -14   23.86    1.40
  -2 -18  14   25.10    1.40
  -2  18  15   11.04    0.96
   2  18  15   10.84    0.98
  -2  18 -15    9.76    0.81
  -2 -18  15   10.47    0.85
  -2  18  16    9.27    0.77
   2  18  16   11.00    0.83
  -2 -18  16   10.00    0.77
  -2  19   0   11.55    1.48
   2  19   0   11.46    1.62
  -2  19   0   11.06    1.39
  -2  19   1  152.51    4.87
  -2  19  -1  148.66    4.77
   2  19  -1  151.50    5.18
  -2  19  -1  160.86    5.00
   2  19   1  154.22    5.20
  -2  19   1  160.97    4.88
  -2  19  -2    1.38    0.83
  -2  19   2    0.49    0.74
  -2  19  -2    2.06    0.79
  -2  19   2    0.48    0.67
   2  19   2    1.55    0.93
   2  19  -2    2.19    1.07
   2  19   3  109.79    3.76
  -2  19  -3   98.83    3.75
  -2  19   3   99.06    3.92
  -2  19  -3  109.66    4.13
   2  19  -3   95.67    4.08
   2  19   3   97.92    4.04
  -2  19   3  106.33    3.73
  -2  19   4    5.33    0.92
   2  19   4    5.58    1.00
  -2  19  -4    4.86    0.94
   2  19  -4    4.56    0.89
  -2  19   4    4.41    0.96
  -2  19   4    4.76    0.97
   2  19   4    3.88    0.94
   2  19  -4    3.92    1.04
  -2  19  -4    4.93    1.06
   2  19   5    3.83    0.87
  -2  19   5    4.30    0.84
  -2  19   5    4.10    0.85
  -2  19   5    4.26    0.97
  -2  19  -5    4.51    0.91
   2  19   5    4.93    0.99
  -2  19  -5    3.70    0.96
   2  19  -5    4.28    0.99
  -2  19   6   25.99    1.84
   2  19   6   27.03    1.92
  -2  19   6   23.27    1.84
  -2  19   6   28.00    1.88
   2  19  -6   22.83    1.90
  -2  19  -6   24.84    1.94
   2  19   6   26.76    1.99
   2  19   7   39.66    2.30
  -2  19   7   39.12    2.24
  -2  19   7   36.35    2.21
  -2  19   7   43.75    2.25
   2  19   7   39.96    2.28
   2  19  -7   36.49    2.32
  -2  19  -7   36.27    2.28
  -2 -19   7   39.37    2.00
  -2  19   8    4.14    0.85
   2  19   8    5.42    1.02
  -2  19   8    4.31    0.83
  -2 -19   8    4.49    0.75
   2  19   8    5.40    0.88
  -2  19  -8    4.57    0.92
   2  19  -8    4.98    0.94
  -2  19   9  100.49    3.39
   2  19   9   96.12    3.35
  -2  19   9   94.09    3.15
  -2  19  -9   95.26    3.39
   2  19  -9   91.79    3.28
  -2 -19   9   98.85    3.02
  -2  19  10    7.43    1.00
   2  19  10    7.68    1.04
  -2  19  10    7.40    0.89
  -2  19 -10    7.53    1.03
   2  19 -10    7.20    0.94
  -2 -19  10    8.10    0.89
  -2  19  11   45.94    2.15
   2  19  11   46.77    2.20
  -2  19  11   42.70    1.73
  -2  19 -11   43.18    2.09
   2  19 -11   41.63    1.89
  -2 -19  11   45.48    1.89
   2  19  12   10.28    1.07
  -2  19  12   12.14    1.12
  -2  19 -12    9.87    0.99
   2  19 -12    9.64    0.82
  -2 -19  12   10.96    0.91
   2  19  13   92.71    2.71
  -2  19  13   93.57    2.66
  -2  19 -13   84.32    2.44
  -2 -19  13   85.79    2.20
  -2  19  14    0.28    0.35
   2  19  14    0.12    0.35
  -2  19 -14    0.35    0.29
  -2  20   0   56.42    2.76
   2  20   0   58.22    3.01
  -2  20   0   59.19    2.74
  -2  20   1    4.60    1.01
  -2  20  -1    2.96    0.87
   2  20  -1    5.38    1.16
   2  20   1    4.80    1.10
  -2  20   1    3.02    0.75
  -2  20  -1    3.20    0.82
  -2  20   2  301.18    6.33
   2  20  -2  313.01    6.07
  -2  20  -2  310.04    6.22
  -2  20   2  315.52    5.85
   2  20   2  319.28    6.78
  -2  20  -2  311.68    6.32
   2  20  -2  308.98    6.76
  -2  20   3    3.41    0.83
  -2  20   3    3.52    0.93
  -2  20  -3    3.35    0.81
   2  20  -3    4.37    0.87
   2  20  -3    3.35    0.93
   2  20   3    3.34    0.93
  -2  20  -3    4.33    0.89
   2  20   4    6.43    0.87
  -2  20   4    4.68    0.85
   2  20  -4    5.46    0.84
  -2  20  -4    5.27    0.91
  -2  20   4    5.02    0.97
  -2  20  -4    4.96    0.95
   2  20   4    5.98    1.00
   2  20  -4    4.74    0.95
   2  20   5   29.67    1.78
  -2  20   5   28.27    1.76
  -2  20   5   27.34    1.86
  -2  20  -5   26.81    1.88
   2  20  -5   24.60    1.88
   2  20   5   26.72    1.87
   2  20   6   16.29    1.35
  -2  20   6   16.83    1.29
  -2  20   6   15.71    1.39
  -2  20   6   16.24    1.27
   2  20   6   16.92    1.42
   2  20  -6   13.65    1.39
  -2  20  -6   14.82    1.39
   2  20   7   10.22    1.09
  -2  20   7    8.21    0.96
  -2  20   7    7.81    0.98
  -2  20  -7    8.43    1.07
   2  20  -7    9.29    1.14
   2  20   7    8.55    0.97
  -2  20   8   32.51    1.72
   2  20   8   31.37    1.79
  -2  20  -8   30.20    1.83
  -2  20   8   30.56    1.71
   2  20  -8   30.34    1.78
   2  20   9    6.67    0.87
  -2  20   9    6.58    0.84
  -2  20  -9    5.37    0.81
  -2  20   9    5.90    0.76
   2  20  -9    5.98    0.81
  -2  20  10   40.17    1.78
   2  20  10   38.74    1.80
  -2  20  10   37.29    1.51
   2  20  10   39.55    1.80
  -2  20 -10   34.86    1.75
   2  20 -10   36.42    1.65
   2  20  11    2.65    0.56
  -2  20  11    1.72    0.47
   2  20  11    2.50    0.51
  -2  20 -11    2.91    0.58
   2  20 -11    2.38    0.46
   2  20  12   58.38    1.90
  -2  20  12   55.60    1.81
  -2  20 -12   51.87    1.75
   2  21   0   13.11    1.25
  -2  21   0   13.50    1.32
  -2  21   0   13.64    1.30
   2  21   0   14.09    1.39
  -2  21   0   14.29    1.18
  -2  21   1   55.53    2.48
  -2  21   1   55.53    2.42
   2  21  -1   53.65    2.33
   2  21   1   54.97    2.45
  -2  21  -1   53.13    2.39
   2  21   1   54.77    2.57
  -2  21   1   54.34    2.15
  -2  21  -1   53.02    2.28
   2  21  -1   55.12    2.59
  -2  21   2  129.71    3.57
  -2  21   2  128.47    3.74
   2  21   2  128.05    3.71
   2  21  -2  125.21    3.37
  -2  21  -2  126.78    3.58
  -2  21  -2  127.49    3.55
   2  21  -2  127.59    3.89
   2  21   2  128.45    3.81
   2  21  -3  128.36    3.18
  -2  21   3  132.32    3.72
  -2  21   3  135.78    3.52
   2  21   3  130.89    3.74
   2  21  -3  129.41    3.87
   2  21   3  137.64    3.82
  -2  21  -3  127.85    3.57
  -2  21  -4   67.28    2.59
  -2  21   4   70.45    2.41
   2  21   4   71.10    2.74
  -2  21   4   67.62    2.61
   2  21   4   67.83    2.58
   2  21  -4   67.20    2.75
   2  21   5    7.00    0.97
  -2  21  -5    6.44    0.87
  -2  21   5    6.90    0.90
  -2  21   5    6.61    0.75
   2  21   5    6.96    0.83
   2  21  -5    6.63    0.96
   2  21   6   19.60    1.14
  -2  21  -6   16.88    1.30
  -2  21   6   16.65    1.24
   2  21   6   17.33    1.32
   2  21   6   18.00    1.17
   2  21  -6   16.90    1.32
   2  21   7   59.83    1.95
  -2  21  -7   54.93    2.17
  -2  21   7   55.21    2.05
   2  21   7   56.15    2.19
   2  21  -7   53.38    2.14
   2  21   8   14.40    0.97
   2  21   8   13.40    1.06
  -2  21  -8   13.58    1.08
   2  21  -8   12.77    0.98
  -2  21  -9   24.89    1.31
   2  21   9   26.06    1.29
   2  21  -9   25.16    1.21
  -2  21 -10   15.99    0.96
  -2  22   0    8.28    0.85
   2  22   0    6.69    0.74
   2  22   0    7.85    0.88
  -2  22  -1   18.94    1.07
  -2  22   1   21.11    1.24
   2  22   1   20.43    1.26
   2  22  -1   20.70    1.16
  -2  22  -1   22.08    1.34
   2  22  -1   20.83    1.37
   2  22   1   20.94    1.33
  -2  22  -2    4.82    0.72
  -2  22  -2    4.44    0.59
  -2  22   2    4.56    0.62
   2  22   2    4.39    0.68
   2  22  -2    4.62    0.74
   2  22   2    4.01    0.64
   2  22   3    0.42    0.44
  -2  22  -3    0.70    0.50
  -2  22  -3    0.56    0.37
   2  22  -3    0.46    0.44
   2  22   3    0.36    0.32
  -2  22  -4   43.62    1.68
   2  22   4   45.34    1.81
  -2  22  -4   47.93    1.92
   2  22  -4   43.70    1.84
   2  22   5   43.70    1.72
  -2  22  -5   41.27    1.60
   2  22  -5   42.61    1.73
  -2  22  -6    4.89    0.64
  -2  22  -6    3.54    0.50
   2  22   6    4.07    0.57
   2  22  -6    3.28    0.50
  -3   0   0    3.29    0.31
  -3   0   0    3.82    0.35
  -3   0   1    6.06    0.44
  -3   0   1    5.70    0.40
  -3   0   2 1175.90    5.16
  -3   0   2 1169.90    4.75
  -3   0  -2 1167.03    5.12
  -3   0   3    1.14    0.23
  -3   0  -3    1.27    0.27
  -3   0  -4   30.81    0.87
  -3   0   4   31.15    0.74
  -3   0   4   30.16    0.87
  -3   0   5    0.57    0.15
  -3   0  -5    0.58    0.21
  -3   0   6    7.71    0.50
  -3   0   6    7.29    0.47
  -3   0  -6    7.63    0.47
  -3   0   6    8.12    0.36
  -3   0   6    7.65    0.45
  -3   0   7    4.68    0.44
  -3   0   7    1.21    0.26
   3   0   7    2.37    0.46
  -3   0   7    1.48    0.17
  -3   0  -7    4.18    0.38
  -3   0   7    3.60    0.35
  -3   0   7    3.41    0.41
  -3   0   8   31.01    0.95
   3   0   8   33.27    1.27
  -3   0   8   33.42    1.09
  -3   0  -8   32.67    0.98
  -3   0   8   34.37    1.02
  -3   0   8   33.02    1.12
   3   0   9    1.59    0.45
  -3   0  -9    1.62    0.28
  -3   0   9    1.90    0.31
  -3   0   9    1.52    0.37
  -3   0  10   12.38    0.69
  -3   0  10   11.46    0.72
   3   0  10   12.33    0.86
  -3   0 -10   12.31    0.62
  -3   0  10   13.27    0.80
  -3   0  11    0.74    0.26
  -3   0 -11    0.37    0.19
  -3   0  11    0.80    0.31
  -3   0  11    0.59    0.32
  -3   0  12   16.67    0.97
  -3   0  12   17.52    0.91
   3   0  12   14.73    1.00
  -3   0  12   15.19    0.94
   3   0  13    1.43    0.42
  -3   0  13    0.23    0.29
   3   0  14  269.43    4.39
  -3   0  14  270.93    4.20
  -3   0  15    0.22    0.52
   3   0  15    0.34    0.32
  -3   0  15    0.38    0.29
   3   0  15    0.09    0.49
  -3   0  16  100.83    3.93
  -3   0  16  104.36    4.07
   3   0  16  100.07    2.81
  -3   0  16  101.72    2.76
   3   0  16  104.61    4.03
  -3   0  17    0.63    0.68
  -3   0  17    0.27    0.45
   3   0  17    1.17    0.43
  -3   0  17   -0.62    0.47
   3   0  17    0.47    0.57
  -3   0  18   40.61    2.61
  -3   0  18   43.15    2.73
   3   0  18   40.38    2.61
   3   0  18   38.27    2.51
  -3   0  19    0.35    0.62
  -3   0  19    2.16    0.77
   3   0  19    0.58    0.58
   3   0  19    0.28    0.60
  -3   0  20   11.83    1.45
  -3   0  20   11.88    1.44
   3   0  20   10.10    1.35
  -3   0  21    0.35    0.62
  -3   0  21    0.99    0.68
   3   0  21    0.83    0.53
  -3   0  22   13.02    1.33
   3   0  22   11.85    1.37
  -3   0  22   12.35    1.37
  -3   0  23    0.02    0.44
  -3   0  23    0.27    0.39
   3   0  23   -0.16    0.46
  -3   0  24    5.34    0.75
  -3   0  24    5.66    0.80
   3   0  24    5.22    0.74
   3   0  24    4.88    0.77
  -3   0  25    0.45    0.33
   3   0  25    0.51    0.34
   3   0  26    9.85    0.88
  -3  -1   0    0.51    0.17
  -3  -1   0    0.88    0.21
  -3   1   0    0.53    0.18
  -3  -1   1  483.35    3.30
  -3  -1  -1  481.79    3.16
  -3  -1  -1  469.79    3.27
  -3   1  -1  472.56    3.25
  -3   1   1  493.67    3.17
  -3  -1   1  477.73    3.18
  -3   1   1  490.29    1.38
  -3  -1   2  802.52    4.36
  -3  -1  -2  792.82    3.95
  -3  -1  -2  787.60    4.31
  -3   1  -2  780.26    4.23
  -3   1   2  809.91    3.94
  -3  -1   3  241.69    2.43
  -3   1   3  233.83    2.06
  -3   1  -3  245.63    2.43
  -3  -1  -3  228.25    2.35
  -3  -1   3  227.92    2.14
  -3  -1   4  631.31    3.48
  -3   1  -4  657.78    4.05
  -3   1   4  641.63    3.37
  -3  -1  -4  647.77    4.02
  -3  -1   4  639.81    4.04
  -3  -1   5    7.53    0.48
  -3  -1  -5    9.06    0.51
  -3  -1   5    8.62    0.42
  -3   1  -5    8.18    0.48
  -3   1   5    8.27    0.38
  -3  -1   6   67.91    1.35
  -3   1   6   66.33    1.44
  -3  -1   6   61.09    1.32
   3  -1   6   68.24    1.61
  -3  -1  -6   65.15    1.33
  -3  -1   6   64.19    1.05
  -3   1  -6   67.79    1.37
  -3   1   6   67.78    1.02
  -3  -1   6   70.65    1.38
  -3   1   7 1082.08    6.04
  -3  -1   7 1074.49    5.63
   3  -1   7 1122.36    6.83
  -3  -1   7 1100.64    5.72
  -3   1   7 1149.72    3.93
  -3  -1   7 1093.89    4.08
  -3  -1  -7 1064.77    5.41
  -3   1  -7 1083.23    5.49
  -3  -1   7 1122.03    5.75
  -3   1   7 1135.57    5.15
  -3   1   7 1068.82    6.21
  -3  -1   8   30.61    0.98
   3   1   8   32.25    1.23
  -3   1   8   32.45    1.12
  -3  -1   8   32.38    1.05
   3  -1   8   32.01    1.24
  -3  -1  -8   32.28    0.98
  -3   1  -8   31.29    0.97
  -3  -1   8   35.48    1.09
  -3   1   8   34.64    0.97
  -3   1   8   31.50    1.12
  -3  -1   8   32.27    1.07
  -3  -1   9  330.95    3.23
  -3   1   9  330.79    3.70
   3   1   9  324.49    4.03
  -3  -1   9  335.61    3.55
   3  -1   9  326.95    4.05
  -3  -1  -9  327.39    3.09
  -3   1  -9  328.20    3.15
  -3  -1   9  342.96    3.52
  -3  -1   9  332.68    3.62
  -3   1   9  326.41    3.78
  -3  -1  10   65.11    1.47
  -3  -1  10   67.72    1.68
   3   1  10   63.29    1.87
   3  -1  10   63.69    1.87
  -3  -1 -10   66.65    1.41
  -3   1 -10   65.85    1.43
  -3   1  10   68.78    1.77
  -3  -1  10   67.50    1.65
  -3  -1  10   67.21    1.72
  -3   1  10   64.63    1.77
  -3  -1  11  130.56    2.08
  -3   1  11  131.42    2.59
   3  -1  11  126.20    2.72
  -3   1 -11  130.40    2.03
  -3  -1  11  133.10    2.46
   3   1  11  124.07    2.70
  -3  -1  11  131.95    2.41
  -3  -1  11  128.04    2.48
  -3   1  11  127.13    2.59
   3  -1  12   53.20    1.86
   3   1  12   56.96    1.90
  -3   1  12   55.82    1.78
  -3  -1  12   57.16    1.71
  -3  -1  12   58.10    1.68
  -3   1  12   53.31    1.77
  -3  -1  12   54.79    1.70
   3   1  13   46.60    1.77
   3  -1  13   46.79    1.81
  -3  -1  13   49.18    1.62
  -3  -1  13   48.94    1.67
  -3   1  13   47.29    1.73
   3  -1  14   67.76    2.23
   3   1  14   64.35    2.16
  -3  -1  14   67.42    2.07
  -3   1  14   65.32    2.12
  -3   1  15   13.27    1.49
  -3   1  15    8.80    1.16
  -3  -1  15    7.17    1.11
   3  -1  15    7.87    0.82
   3   1  15    6.88    0.79
  -3  -1  15    8.49    0.75
  -3  -1  15   14.56    1.01
  -3   1  15    6.78    0.74
   3  -1  15    5.68    0.89
   3   1  15    6.66    1.08
  -3  -1  16   43.25    2.62
  -3   1  16   44.41    2.64
  -3   1  16   44.67    2.71
   3   1  16   42.25    1.83
   3  -1  16   42.06    1.84
  -3  -1  16   43.87    1.78
  -3   1  16   42.74    1.85
   3   1  16   42.12    2.60
   3   1  16   42.03    2.58
   3  -1  16   45.32    2.67
  -3  -1  16   45.96    2.60
  -3  -1  17   34.44    2.37
  -3  -1  17   30.38    2.22
  -3   1  17   29.88    2.26
  -3   1  17   30.94    2.30
   3   1  17   28.80    1.55
   3  -1  17   29.22    1.58
  -3   1  17   28.09    1.52
  -3  -1  17   31.42    1.55
   3   1  17   27.37    2.16
  -3  -1  17   31.98    2.21
   3   1  17   28.36    2.16
   3  -1  17   35.29    2.40
  -3   1  18  442.12    8.44
  -3  -1  18  453.16    8.48
  -3   1  18  454.39    8.74
   3   1  18  437.91    8.38
   3  -1  18  426.59    8.32
  -3   1  19   37.99    2.53
  -3  -1  19   42.18    2.59
  -3   1  19   37.33    2.52
  -3  -1  19   37.55    2.49
   3  -1  19   37.08    2.48
   3   1  19   36.86    2.49
  -3   1  20  171.54    5.18
  -3  -1  20  171.84    5.06
  -3  -1  20  173.53    5.13
   3   1  20  161.17    5.02
   3  -1  20  159.15    5.03
  -3   1  20  168.24    5.12
   3  -1  20  159.71    5.00
  -3  -1  21  146.80    4.47
  -3   1  21  139.08    4.49
   3   1  21  142.05    4.58
   3  -1  21  134.36    4.51
  -3   1  21  140.74    4.53
  -3  -1  21  149.19    4.60
  -3   1  22   27.38    1.92
  -3  -1  22   27.51    1.87
  -3  -1  22   29.28    1.97
   3   1  22   28.97    2.04
  -3   1  22   28.13    1.96
   3  -1  22   29.07    2.05
  -3   1  23   47.81    2.33
  -3  -1  23   52.21    2.30
   3  -1  23   54.08    2.57
  -3  -1  23   53.86    2.40
   3   1  23   52.72    2.51
  -3   1  23   51.73    2.45
  -3  -1  24   32.65    1.62
  -3   1  24   30.44    1.69
  -3   1  24   31.89    1.72
   3   1  24   30.92    1.75
  -3  -1  24   32.67    1.64
   3   1  24   34.24    1.72
   3  -1  24   30.74    1.78
  -3   1  25    0.66    0.35
   3   1  25    1.35    0.53
   3  -1  25    1.05    0.39
   3  -1  26    1.18    0.43
   3   1  26    1.42    0.42
  -3  -2   0    1.09    0.22
  -3   2   0    0.91    0.22
   3   2   0    1.53    0.16
   3   2   1    3.79    0.26
  -3   2   1    3.46    0.19
  -3   2   1    4.03    0.33
  -3   2  -1    4.04    0.36
  -3  -2   1    3.78    0.36
  -3  -2  -1    3.07    0.29
  -3  -2  -2 1338.78    5.31
   3   2   2 1348.88    4.94
  -3   2  -2 1346.41    5.73
  -3   2   2 1364.80    5.25
  -3   2   2 1327.39    3.19
  -3  -2   2 1354.51    5.90
  -3  -2  -3  304.02    2.48
  -3   2   3  314.70    1.61
   3   2   3  320.98    2.65
  -3   2  -3  312.28    2.83
  -3   2   3  305.21    2.44
  -3  -2   3  317.72    2.92
   3   2  -3  304.66    1.15
  -3  -2  -4  227.53    2.07
   3   2  -4  234.25    1.24
  -3   2   4  233.95    2.09
   3   2   4  233.02    2.45
  -3   2   4  241.02    1.54
  -3  -2   4  235.10    2.57
  -3   2  -4  242.22    2.52
  -3   2   5  117.49    1.87
   3  -2   5  117.42    2.01
  -3  -2  -5  115.65    1.78
  -3   2   5  116.66    1.44
  -3   2  -5  118.11    1.81
   3   2   5  117.99    1.88
  -3  -2   5  114.84    1.86
  -3  -2   5  117.77    1.78
  -3  -2   6   25.92    0.80
  -3   2   6   26.68    0.96
   3  -2   6   24.96    0.99
  -3   2  -6   23.51    0.84
  -3   2   6   26.06    0.66
  -3  -2  -6   23.25    0.81
  -3  -2   6   26.90    0.91
  -3  -2   6   24.44    0.88
  -3   2   6   27.56    0.67
   3  -2   7   11.53    0.74
  -3  -2   7   11.76    0.48
  -3  -2   7   11.85    0.65
  -3  -2  -7   10.50    0.57
  -3  -2   7   12.53    0.61
  -3   2   7   12.62    0.44
  -3   2   7   12.03    0.69
  -3  -2   7   11.51    0.65
  -3   2  -7   11.51    0.61
  -3   2   7   11.23    0.70
   3  -2   8   70.89    1.82
  -3  -2   8   72.72    1.53
  -3  -2   8   72.70    1.08
  -3  -2  -8   70.16    1.44
  -3   2   8   71.81    1.70
  -3   2  -8   68.85    1.47
  -3  -2   8   78.22    1.67
  -3   2   8   80.13    1.35
  -3  -2   8   70.49    1.54
  -3  -2   8   74.77    1.58
  -3   2   8   71.86    1.74
   3   2   9   23.72    1.14
  -3   2  -9   24.07    0.89
  -3  -2  -9   24.53    0.87
   3  -2   9   26.65    1.19
  -3  -2   9   25.19    1.02
  -3  -2   9   25.72    0.97
  -3   2   9   26.80    1.10
  -3   2   9   27.20    0.85
  -3  -2   9   21.89    0.90
  -3   2   9   26.51    1.14
  -3  -2   9   24.81    0.97
  -3  -2  10   25.91    0.98
  -3   2  10   25.02    1.13
   3   2  10   25.55    1.20
  -3  -2  10   26.48    1.04
  -3  -2 -10   26.42    0.90
   3  -2  10   25.26    1.20
  -3   2 -10   27.69    0.97
  -3  -2  10   26.70    1.09
  -3   2  10   29.98    0.95
  -3  -2  10   29.33    1.12
  -3   2  10   27.55    1.22
  -3  -2  11  102.30    1.96
  -3  -2  11  104.23    2.13
   3  -2  11   96.14    2.39
  -3   2  11  100.68    2.33
   3   2  11  102.06    2.43
  -3   2 -11  102.63    1.87
  -3  -2  11  100.18    2.17
  -3   2  11   97.27    2.33
  -3  -2  11  106.27    2.20
   3  -2  12  603.17    6.22
   3   2  12  594.81    6.10
  -3  -2  12  615.03    5.60
  -3   2  12  602.38    5.94
  -3   2  12  587.48    5.99
   3  -2  13   43.27    1.74
   3   2  13   46.61    1.79
  -3   2  13   40.49    1.61
  -3  -2  13   42.12    1.53
  -3  -2  13   43.95    1.56
  -3   2  13   41.30    1.67
   3   2  14   55.69    2.01
   3  -2  14   58.22    2.07
  -3  -2  14   60.92    1.92
  -3   2  14   58.36    2.07
  -3  -2  15   73.43    3.31
  -3   2  15   69.89    3.24
  -3   2  15   71.83    3.39
   3  -2  15   67.04    2.28
  -3  -2  15   71.82    2.15
   3   2  15   66.94    2.26
  -3  -2  15   74.17    2.19
  -3   2  15   68.50    2.30
   3  -2  15   67.84    3.22
   3   2  15   72.25    3.29
  -3  -2  15   75.32    3.30
   3   2  15   70.96    3.27
  -3  -2  16   26.83    2.05
  -3   2  16   26.75    2.08
  -3   2  16   26.64    2.14
   3   2  16   32.30    1.61
   3  -2  16   28.05    1.51
  -3  -2  16   30.55    1.45
  -3   2  16   25.54    1.45
  -3  -2  16   27.36    2.08
   3   2  16   27.42    2.09
   3  -2  16   25.31    2.01
  -3   2  17   55.55    3.00
  -3  -2  17   53.10    2.91
  -3   2  17   56.48    3.11
   3   2  17   54.65    2.12
   3  -2  17   53.24    2.12
  -3   2  17   53.75    2.12
   3   2  17   48.56    2.82
   3  -2  17   52.41    2.95
  -3  -2  17   57.65    2.97
  -3  -2  18   10.88    1.42
  -3   2  18    8.54    1.44
  -3   2  18    9.09    1.43
  -3  -2  18   10.92    1.50
  -3  -2  18   11.97    1.49
   3   2  18    8.34    1.32
   3  -2  18    8.35    1.37
  -3  -2  19   11.29    1.36
  -3   2  19    8.58    1.32
  -3  -2  19    9.69    1.32
   3   2  19   11.39    1.43
  -3   2  19    9.61    1.38
   3  -2  19    8.03    1.30
  -3  -2  20   51.79    2.79
  -3   2  20   44.82    2.68
  -3  -2  20   50.49    2.70
   3   2  20   47.56    2.73
  -3   2  20   47.54    2.78
   3  -2  20   44.44    2.70
  -3   2  21    4.83    0.99
  -3  -2  21    4.73    0.95
  -3  -2  21    4.72    0.89
  -3   2  21    3.43    0.90
   3   2  21    4.14    0.88
   3  -2  21    3.67    0.88
   3  -2  21    4.51    0.99
  -3   2  22    6.64    1.02
  -3  -2  22    7.61    0.99
  -3   2  22    6.33    1.03
   3  -2  22    6.76    1.04
  -3  -2  22    8.73    1.12
   3   2  22    6.82    1.05
  -3  -2  23    2.16    0.57
  -3   2  23    2.66    0.69
  -3   2  23    2.19    0.66
  -3  -2  23    2.16    0.56
   3   2  23    2.29    0.65
   3  -2  23    2.72    0.69
   3   2  23    2.44    0.61
  -3   2  24    3.88    0.72
   3   2  24    4.12    0.69
   3  -2  24    4.28    0.74
   3   2  24    3.61    0.61
  -3   2  25    9.34    0.84
   3   2  25   10.53    1.05
   3  -2  25   10.33    0.94
   3  -2  26    0.45    0.35
   3   2  26    0.47    0.33
  -3  -3   0    1.00    0.24
   3   3   0    1.11    0.18
  -3   3   0    1.24    0.22
   3   3  -1   47.14    0.77
   3   3   1   47.78    0.91
  -3   3  -1   49.38    1.14
  -3   3   1   46.22    1.05
  -3  -3   1   47.59    1.14
  -3  -3  -1   46.96    1.08
  -3  -3   2  380.90    3.27
   3  -3   2  384.70    2.98
  -3   3   2  373.24    2.90
  -3   3   2  380.03    2.18
   3   3   2  382.84    2.78
   3   3  -2  371.74    2.01
  -3  -3  -2  379.32    2.94
   3  -3   3 1458.14    6.27
  -3   3  -3 1561.51    6.59
   3   3  -3 1482.61    4.02
  -3   3   3 1481.99    5.63
  -3   3   3 1502.66    4.36
   3   3   3 1539.28    6.02
  -3  -3   3 1520.19    6.67
  -3  -3  -3 1473.62    5.62
  -3  -3  -4  143.86    1.71
   3   3   4  144.62    1.98
  -3   3   4  147.67    1.45
   3  -3   4  145.32    2.09
   3   3  -4  142.05    1.31
  -3   3  -4  146.72    2.06
  -3   3   4  142.34    1.72
  -3  -3   4  140.28    2.09
  -3  -3   5  964.79    4.46
  -3   3   5  924.19    5.45
  -3  -3  -5  924.56    4.14
   3  -3   5  931.76    5.61
  -3   3  -5  928.99    5.30
   3   3   5  926.74    5.37
  -3   3   5  952.34    3.96
  -3   3   5  937.19    4.29
  -3  -3   5  916.92    5.43
  -3  -3   5  919.75    5.28
  -3   3   6  161.73    2.37
  -3  -3   6  168.32    1.97
  -3   3   6  170.26    1.81
   3   3   6  178.44    2.50
   3  -3   6  164.01    2.49
  -3   3  -6  166.11    2.28
  -3  -3   6  161.88    2.34
  -3   3   6  175.85    1.83
  -3  -3   6  165.91    2.35
  -3  -3   7 1862.82    6.95
  -3   3  -7 1794.38    7.59
  -3   3   7 1902.11    5.77
   3   3   7 1776.96    8.36
   3  -3   7 1820.02    8.75
  -3  -3   7 1790.97    8.00
  -3  -3   7 1779.85    7.95
  -3  -3  -7 1754.53    7.32
  -3   3   7 1801.12    8.32
  -3  -3  -8  230.54    2.67
   3  -3   8  225.24    3.23
  -3   3   8  227.72    3.12
  -3   3  -8  231.15    2.78
  -3  -3   8  226.26    2.98
  -3  -3   8  227.08    2.89
  -3   3   8  225.36    3.18
  -3   3   9   33.71    1.28
   3  -3   9   32.57    1.34
  -3  -3  -9   36.01    1.08
  -3   3  -9   34.17    1.10
  -3  -3   9   34.85    1.08
  -3  -3   9   34.18    1.22
  -3  -3   9   30.47    1.11
  -3   3   9   30.49    1.26
   3   3  10  837.03    6.78
  -3   3  10  842.41    6.54
   3  -3  10  841.73    6.85
  -3  -3 -10  853.84    5.25
  -3  -3  10  906.54    5.78
  -3   3 -10  841.42    5.50
  -3  -3  10  842.54    6.26
  -3  -3  10  846.48    5.78
  -3  -3  10  923.31    5.95
  -3   3  10  798.18    6.61
   3   3  11   40.06    1.55
  -3   3  11   40.82    1.54
   3  -3  11   41.63    1.60
  -3   3 -11   42.20    1.26
  -3  -3  11   42.10    1.47
  -3  -3  11   42.75    1.33
  -3   3  11   41.51    1.59
  -3  -3  11   46.05    1.41
   3   3  12  285.10    4.22
  -3   3  12  285.58    4.18
   3  -3  12  278.64    4.25
  -3  -3  12  281.79    3.92
  -3   3  12  283.02    4.29
   3   3  13    6.24    0.70
   3  -3  13    6.47    0.73
  -3   3  13    5.08    0.66
  -3  -3  13    6.17    0.64
  -3  -3  13    5.15    0.56
  -3   3  13    5.35    0.69
   3   3  14   16.93    1.14
   3  -3  14   18.37    1.20
  -3  -3  14   18.84    1.11
  -3   3  15   38.98    2.53
  -3   3  15   37.56    2.45
   3   3  15   37.32    1.69
   3  -3  15   39.01    1.75
  -3  -3  15   38.99    1.63
  -3   3  15   37.92    1.75
  -3  -3  15   39.42    2.44
   3   3  15   37.64    2.41
   3  -3  15   38.77    2.45
  -3  -3  16    3.00    0.78
  -3   3  16    4.45    0.92
  -3   3  16    1.14    0.62
   3   3  16    1.42    0.43
  -3  -3  16    1.11    0.38
   3  -3  16    4.84    0.68
  -3   3  16    0.37    0.37
   3   3  16    1.94    0.74
  -3  -3  16    2.48    0.82
   3  -3  16    7.57    1.13
  -3   3  17    6.75    1.14
  -3  -3  17    5.24    0.97
  -3   3  17    4.26    1.01
   3   3  17    6.28    0.76
   3  -3  17    7.51    0.87
  -3  -3  17    5.81    0.69
  -3   3  17    9.17    0.93
  -3  -3  17    6.60    1.07
   3   3  17    5.71    1.09
   3  -3  17    6.27    1.18
  -3   3  18  834.01   11.99
  -3  -3  18  906.48   11.84
   3   3  18  830.50   11.49
  -3  -3  18  898.97   11.83
   3  -3  18  837.80   11.71
  -3   3  18  836.61   11.67
  -3  -3  19   17.93    1.64
  -3   3  19   16.73    1.74
  -3  -3  19   17.02    1.67
   3   3  19   16.16    1.65
   3  -3  19   15.23    1.64
  -3   3  19   15.83    1.68
  -3   3  20   48.32    2.81
  -3  -3  20   56.49    2.76
  -3  -3  20   55.28    2.84
   3  -3  20   46.70    2.78
  -3   3  20   50.04    2.80
   3   3  20   49.01    2.72
  -3   3  21    0.53    0.56
  -3  -3  21   -0.14    0.50
  -3   3  21   -0.11    0.58
   3   3  21    0.33    0.59
   3  -3  21   -0.48    0.66
   3  -3  21    0.36    0.64
  -3   3  22   44.76    2.48
   3  -3  22   49.92    2.62
  -3  -3  22   54.24    2.49
   3  -3  22   48.56    2.60
  -3   3  22   48.67    2.55
   3   3  22   51.93    2.59
   3   3  22   50.37    2.56
  -3   3  23    7.50    0.99
   3  -3  23    7.37    1.00
  -3   3  23    7.70    1.03
   3   3  23    9.15    1.06
   3   3  23    7.16    0.94
   3   3  24   52.52    2.41
  -3   3  24   47.44    2.13
   3  -3  24   51.72    2.26
   3   3  25   26.10    1.50
  -3   3  25   22.83    1.29
   3  -3  25   24.91    1.37
   3   3  26    7.30    0.67
   3  -3  26    7.26    0.71
   3   4   0    1.83    0.24
  -3  -4   0    1.26    0.29
  -3   4   0    0.95    0.26
  -3   4   1   59.63    1.03
   3   4   1   59.25    1.12
   3  -4  -1   57.98    0.80
   3  -4   1   57.74    1.06
  -3   4  -1   60.88    1.33
  -3   4   1   60.37    1.27
   3   4  -1   59.58    1.00
  -3  -4   1   61.85    1.37
  -3  -4  -1   60.13    1.27
  -3  -4  -2  264.09    2.58
   3  -4   2  256.37    2.44
  -3   4   2  261.87    2.11
   3   4   2  270.18    2.52
   3  -4  -2  249.41    1.19
  -3   4   2  260.26    2.56
   3   4  -2  266.05    2.06
  -3  -4   2  266.37    2.89
  -3   4  -2  264.96    2.81
   3  -4   3   78.23    1.44
   3   4  -3   84.20    1.16
  -3   4  -3   82.19    1.59
  -3   4   3   80.85    1.40
  -3   4   3   78.38    1.17
  -3  -4   3   82.84    1.66
  -3  -4  -3   80.61    1.40
   3   4   3   80.04    1.47
  -3  -4   4    0.82    0.29
  -3  -4  -4    0.90    0.20
   3   4   4    0.76    0.24
  -3   4   4    0.85    0.17
  -3   4  -4    0.48    0.27
  -3   4   4    0.96    0.21
  -3  -4   5  201.83    1.94
  -3   4   5  193.14    2.60
  -3  -4  -5  194.56    2.01
   3   4  -5  196.08    1.92
  -3   4   5  196.76    2.00
   3  -4   5  193.43    2.56
  -3   4  -5  197.49    2.55
  -3   4   5  192.82    2.11
  -3  -4   5  185.15    2.60
   3   4   5  191.90    2.53
  -3   4   6  101.18    1.96
  -3  -4  -6  103.71    1.39
   3   4   6   98.98    1.91
  -3  -4   6  108.41    1.50
   3  -4   6  102.95    1.98
  -3   4   6  107.88    1.57
  -3   4  -6  105.25    1.91
  -3   4   6  104.75    1.54
  -3  -4   6  103.32    1.98
  -3  -4   6  104.50    1.97
   3   4   7  816.00    5.83
  -3  -4   7  889.50    4.58
   3  -4   7  850.87    6.00
  -3   4  -7  846.70    5.46
  -3   4   7  832.46    5.88
  -3   4   7  893.59    4.34
  -3   4   7  892.43    4.79
  -3  -4   7  837.00    5.72
  -3  -4   7  852.06    5.78
  -3   4   8  126.37    1.91
   3  -4   8  116.48    2.37
  -3   4   8  116.83    2.31
  -3   4  -8  116.41    2.08
   3   4   8  117.09    2.33
  -3  -4  -8  117.81    1.99
  -3  -4   8  127.31    1.85
  -3  -4   8  120.14    2.26
  -3  -4   8  119.66    2.21
  -3   4   8  118.10    2.40
  -3  -4   9  494.82    3.84
   3  -4   9  450.43    4.83
  -3  -4  -9  466.17    3.97
  -3   4   9  446.17    4.73
  -3   4   9  502.62    4.06
  -3   4  -9  457.63    4.20
  -3  -4   9  453.93    4.57
  -3  -4   9  457.71    4.41
   3   4   9  438.27    4.75
  -3   4   9  446.08    4.82
   3   4  10  547.83    5.57
  -3  -4 -10  576.76    4.48
   3  -4  10  558.79    5.59
  -3   4  10  539.97    5.42
  -3   4 -10  594.11    4.86
  -3  -4  10  540.20    5.20
  -3  -4  10  575.05    5.01
  -3   4  10  556.67    5.62
   3   4  11    0.94    0.35
   3  -4  11    0.66    0.37
  -3  -4  11    0.44    0.29
  -3   4  11    0.11    0.33
  -3   4 -11    0.82    0.26
  -3   4  11    1.14    0.39
   3   4  12   56.40    1.92
  -3   4  12   56.11    1.91
   3  -4  12   54.39    1.91
  -3  -4  12   56.24    1.82
  -3  -4  12   58.21    1.66
  -3   4  12   56.48    1.96
   3   4  13    1.78    0.43
  -3  -4  13    2.35    0.46
  -3   4  13    1.61    0.47
  -3   4  13    1.96    0.48
  -3   4  14    9.98    1.30
  -3   4  14   11.44    1.35
   3  -4  14   12.53    1.00
   3   4  14   10.67    0.92
  -3   4  14    8.45    0.86
   3   4  14   10.52    1.29
   3  -4  14   11.28    1.34
  -3  -4  15   20.90    1.74
  -3   4  15   18.44    1.72
  -3   4  15   19.13    1.80
   3   4  15   17.59    1.18
   3  -4  15   18.60    1.23
  -3  -4  15   17.33    1.13
  -3   4  15   16.21    1.18
   3   4  15   18.02    1.71
  -3  -4  15   23.68    1.94
  -3  -4  15   20.15    1.69
   3  -4  15   16.72    1.65
  -3   4  16  112.44    4.39
  -3  -4  16  120.59    4.30
  -3   4  16  110.22    4.20
   3  -4  16  119.46    3.16
   3   4  16  117.12    3.04
  -3  -4  16  113.84    2.89
  -3   4  16  112.56    3.14
   3   4  16  112.55    4.19
  -3  -4  16  127.53    4.31
  -3  -4  16  118.23    4.33
   3  -4  16  109.38    4.19
   3   4  17    1.09    0.41
   3  -4  17    1.75    0.48
  -3  -4  17   -0.11    0.38
  -3  -4  17   -0.13    0.71
  -3   4  17    0.70    0.61
  -3   4  17    0.10    0.65
   3  -4  17    2.06    0.75
  -3  -4  17    0.56    0.57
   3   4  17    1.39    0.60
  -3  -4  17    0.43    0.55
  -3   4  18   52.51    3.05
  -3  -4  18   57.25    2.99
   3   4  18   51.13    2.87
  -3  -4  18   57.53    3.06
  -3  -4  18   62.11    2.99
   3  -4  18   52.19    2.98
  -3   4  18   49.86    2.88
  -3  -4  19   68.31    3.21
  -3   4  19   59.12    3.17
  -3  -4  19   66.61    3.21
   3  -4  19   59.07    3.12
  -3   4  19   60.55    3.13
   3   4  19   62.46    3.13
  -3  -4  20    6.93    1.07
  -3   4  20    4.28    0.89
  -3   4  20    4.91    0.97
   3  -4  20    4.24    0.91
   3   4  20    4.08    0.86
  -3   4  21    7.27    1.09
  -3  -4  21   10.53    1.20
   3   4  21    8.10    1.12
   3   4  21    8.08    1.12
   3  -4  21    8.86    1.28
  -3   4  21    8.94    1.24
   3   4  21    9.11    1.18
  -3   4  22   33.40    2.15
   3   4  22   36.08    1.99
   3  -4  22   36.80    2.25
   3  -4  22   34.80    2.19
  -3  -4  22   40.49    2.09
   3   4  22   37.10    2.14
   3   4  22   35.93    2.10
  -3   4  22   35.64    2.18
  -3   4  23    1.13    0.54
   3   4  23    0.99    0.55
   3  -4  23    0.78    0.48
   3   4  23    1.14    0.46
  -3   4  24   23.24    1.51
   3   4  24   26.06    1.66
   3  -4  24   24.23    1.53
  -3   4  25    1.11    0.39
   3   4  25    1.43    0.44
   3  -4  25    1.43    0.43
   3  -4  26    0.50    0.30
   3  -5   0    0.52    0.14
  -3   5   0    0.57    0.20
  -3  -5   0    0.09    0.22
   3   5   0    1.17    0.23
  -3   5   0    0.80    0.31
   3  -5   1  486.12    2.96
   3   5   1  490.06    3.50
  -3   5   1  493.45    3.33
   3  -5  -1  476.83    1.77
  -3   5  -1  504.02    4.02
  -3   5   1  497.38    3.84
   3   5  -1  483.09    3.26
  -3  -5   1  473.38    3.99
  -3  -5  -1  504.28    3.91
   3  -5   2  384.93    2.96
   3   5   2  374.54    3.20
  -3   5   2  386.36    2.89
  -3   5  -2  373.60    3.57
   3   5  -2  389.10    2.87
  -3   5   2  393.96    3.37
  -3  -5   2  398.87    3.74
  -3  -5  -2  380.86    3.32
   3   5   3  334.16    3.21
   3   5  -3  348.79    2.76
  -3   5  -3  344.70    3.47
  -3   5   3  350.21    3.14
  -3   5   3  341.84    2.75
  -3  -5   3  340.89    3.54
  -3  -5  -3  345.03    3.04
   3  -5   3  339.20    3.00
  -3   5   4  944.96    5.72
   3   5  -4  953.44    4.58
   3   5   4  919.49    5.53
  -3   5  -4  949.97    5.82
  -3   5   4  919.05    5.10
   3  -5   4  899.22    5.32
  -3  -5   4  942.59    6.00
  -3   5   4  939.06    4.62
  -3  -5  -4  913.84    4.80
  -3  -5   5  122.27    1.39
  -3   5   5  115.20    2.09
   3  -5   5  112.13    1.98
  -3   5   5  115.83    1.69
   3   5  -5  119.24    1.68
  -3   5  -5  113.60    2.06
  -3   5   5  117.63    1.80
   3   5   5  112.67    2.02
  -3  -5   5  112.37    2.13
  -3  -5  -5  115.59    1.64
  -3  -5  -6  176.77    1.93
  -3   5   6  167.90    2.62
  -3   5   6  169.65    2.15
   3  -5   6  162.70    2.54
  -3   5  -6  170.22    2.56
  -3  -5   6  183.67    1.79
  -3   5   6  172.76    2.16
  -3  -5   6  171.55    2.67
   3   5   6  162.39    2.55
  -3  -5   6  168.48    2.61
   3   5   7  245.63    3.29
  -3   5   7  251.26    3.36
  -3   5   7  268.26    2.82
  -3   5  -7  253.13    3.19
   3  -5   7  263.60    3.37
  -3  -5   7  254.67    3.35
  -3  -5   7  253.63    3.33
  -3   5   8  102.67    2.25
   3   5   8   97.92    2.20
   3  -5   8   97.84    2.19
  -3   5  -8   98.64    2.02
  -3  -5   8  106.19    2.19
  -3   5   8  110.64    1.90
  -3  -5   8   99.99    2.16
  -3   5   9  145.43    2.79
   3  -5   9  145.03    2.77
   3   5   9  141.78    2.77
  -3   5  -9  149.98    2.56
  -3  -5   9  146.45    2.62
  -3  -5   9  148.73    2.72
  -3  -5  -9  150.65    2.36
  -3   5  10  154.16    2.99
  -3  -5 -10  162.23    2.46
   3  -5  10  153.61    2.98
  -3   5 -10  159.19    2.66
   3   5  10  150.38    2.97
  -3  -5  10  156.13    2.89
  -3  -5  10  160.08    2.78
  -3   5  10  157.79    3.12
   3   5  11   14.57    0.98
  -3   5  11   10.97    0.87
   3  -5  11   11.07    0.88
  -3   5 -11   11.97    0.77
  -3  -5  11   10.65    0.82
  -3  -5  11   11.74    0.79
  -3   5  11   11.82    0.94
   3   5  12  180.10    3.44
   3  -5  12  178.15    3.45
  -3   5  12  178.10    3.50
  -3  -5  12  182.49    3.35
  -3  -5  12  189.52    3.16
  -3   5  12  184.69    3.61
   3  -5  13  207.38    3.84
   3   5  13  203.21    3.74
  -3  -5  13  208.49    3.70
  -3   5  13  208.15    3.98
  -3   5  14  142.41    4.84
  -3   5  14  138.12    4.59
   3   5  14  144.77    3.22
   3  -5  14  137.98    3.26
  -3  -5  14  140.52    3.12
  -3   5  14  141.50    3.41
  -3   5 -14  151.19    4.65
   3   5  14  143.16    4.67
  -3  -5  14  148.59    4.72
   3  -5  14  143.58    4.67
  -3   5  15  238.60    6.11
  -3   5  15  228.11    6.21
  -3  -5  15  263.74    6.26
   3   5  15  243.72    4.30
   3  -5  15  249.33    4.47
  -3  -5  15  236.33    4.18
  -3   5  15  245.12    4.61
  -3   5  15  248.70    6.07
  -3   5 -15  254.61    6.11
   3   5  15  235.90    6.06
  -3  -5  15  274.47    6.29
  -3  -5  15  248.61    6.26
   3  -5  15  234.08    6.10
  -3   5  16   12.42    1.51
   3   5  16   13.26    1.07
   3  -5  16   13.89    1.13
  -3  -5  16   18.41    1.20
  -3   5  16   12.02    1.38
  -3   5 -16   13.32    1.46
  -3  -5  16   13.42    1.46
  -3  -5  16   12.13    1.46
  -3   5  16   12.45    1.47
   3  -5  16   11.99    1.44
   3   5  16   12.15    1.44
  -3   5  17   18.87    1.85
  -3  -5  17   22.79    1.86
  -3   5  17   22.03    1.81
  -3  -5  17   21.99    1.85
  -3  -5  17   21.06    1.87
  -3   5  17   19.58    1.85
   3  -5  17   20.48    1.90
   3   5  17   18.48    1.76
  -3   5  18    3.65    0.85
  -3   5  18    2.95    0.91
  -3  -5  18    3.53    0.83
   3  -5  18    3.26    0.90
   3   5  18    3.72    0.90
  -3  -5  18    3.01    0.82
  -3  -5  18    3.36    0.84
  -3   5  19   73.51    3.52
  -3  -5  19   85.27    3.49
   3  -5  19   77.65    3.56
  -3  -5  19   80.66    3.56
  -3  -5  19   87.90    3.51
   3   5  19   76.95    3.48
   3   5  19   74.41    3.38
  -3   5  19   75.11    3.46
  -3   5  20    0.98    0.54
  -3   5  20    0.93    0.59
  -3  -5  20    1.13    0.61
   3  -5  20    0.01    0.65
   3   5  20    0.38    0.50
  -3  -5  20   -0.03    0.50
   3   5  20    0.52    0.48
  -3   5  21  117.84    4.19
   3   5  21  132.22    4.11
  -3   5  21  120.99    4.14
   3  -5  21  128.20    4.30
   3   5  21  134.34    4.24
  -3   5  22    1.38    0.63
   3   5  22    1.17    0.53
  -3   5  22    1.61    0.65
   3   5  22    1.32    0.53
   3  -5  22    0.28    0.61
   3   5  22    1.48    0.54
   3  -5  22    1.01    0.56
   3   5  23   61.92    2.65
   3   5  23   61.04    2.29
   3  -5  23   57.36    2.53
   3   5  23   63.87    2.40
  -3   5  24   11.20    1.06
   3   5  24   12.70    1.11
   3  -5  24   12.39    1.10
  -3   5  25   14.26    1.00
   3   5  25   15.74    1.03
   3  -5  25   15.76    1.02
   3   6   0    0.89    0.26
  -3  -6   0    1.45    0.30
  -3   6   0    1.20    0.26
   3  -6   1   72.09    1.11
  -3   6   1   71.90    1.42
  -3   6  -1   71.12    1.63
  -3   6   1   69.92    1.58
   3   6  -1   70.15    1.39
  -3  -6   1   69.78    1.63
  -3  -6  -1   69.86    1.55
   3   6   1   70.73    1.46
   3   6   2   43.22    1.19
   3  -6   2   45.11    1.01
  -3   6   2   45.10    1.12
   3   6  -2   43.86    1.09
  -3   6  -2   43.62    1.32
  -3   6   2   42.70    1.22
  -3  -6   2   45.21    1.34
  -3  -6  -2   45.42    1.23
   3  -6   3  508.20    3.67
   3   6   3  504.78    4.15
  -3   6  -3  504.40    4.49
  -3   6   3  506.28    3.69
  -3   6   3  516.30    4.13
  -3  -6   3  511.68    4.56
  -3  -6  -3  513.41    3.97
  -3   6   3  505.26    4.18
   3   6   4   40.20    1.25
   3  -6   4   43.18    1.17
   3   6  -4   43.03    1.11
  -3   6  -4   41.91    1.33
  -3   6   4   40.22    1.15
  -3   6   4   40.94    1.07
  -3  -6   4   44.59    1.38
  -3  -6  -4   45.72    1.15
   3  -6   5    2.90    0.37
  -3  -6   5    2.79    0.41
   3   6   5    2.67    0.40
  -3   6  -5    3.85    0.47
  -3  -6  -5    2.34    0.28
   3   6  -5    2.79    0.34
  -3   6   5    2.64    0.32
  -3   6   5    3.39    0.43
   3  -6   6    2.28    0.38
  -3   6   6    2.77    0.34
   3   6   6    1.97    0.36
   3   6  -6    2.77    0.34
  -3   6   6    2.59    0.33
  -3   6  -6    2.65    0.43
  -3   6   6    2.02    0.36
  -3  -6  -6    2.87    0.30
  -3   6   7   51.62    1.34
  -3   6   7   51.71    1.58
   3  -6   7   50.27    1.51
  -3   6  -7   51.84    1.55
  -3  -6   7   49.22    1.56
   3   6   7   50.23    1.56
  -3  -6   7   49.94    1.55
   3   6   8    5.60    0.60
  -3   6   8    8.20    0.69
  -3   6   8    6.39    0.52
   3  -6   8    8.46    0.67
  -3   6  -8    5.77    0.56
  -3  -6   8    5.89    0.58
  -3  -6   8    8.83    0.71
   3  -6   9  118.78    2.52
   3   6   9  118.02    2.60
  -3   6   9  116.55    2.58
  -3  -6   9  121.37    2.51
  -3  -6   9  119.38    2.53
  -3   6   9  126.72    2.24
  -3   6  10   43.90    1.38
  -3   6  10   38.32    1.55
  -3  -6 -10   42.37    1.34
   3  -6  10   41.09    1.56
   3   6  10   39.93    1.60
  -3   6 -10   41.28    1.45
  -3  -6  10   40.68    1.47
  -3  -6  10   39.08    1.51
   3   6  11   68.30    2.10
   3  -6  11   67.41    2.07
  -3   6  11   68.04    2.14
  -3   6  11   74.97    1.89
  -3   6 -11   75.67    2.00
   3   6  11   69.01    2.15
  -3  -6  11   66.16    1.90
  -3  -6  11   77.93    2.19
   3   6  12   19.52    1.17
  -3   6  12   18.59    1.18
  -3  -6  12   16.88    1.08
  -3  -6  12   19.15    1.05
   3  -6  12   17.15    1.11
   3   6  13   30.63    1.50
   3  -6  13   29.90    1.50
  -3  -6  13   30.85    1.48
  -3  -6  13   34.82    1.43
  -3   6  13   31.72    2.30
   3  -6  13   32.34    2.28
  -3   6  13   33.35    2.23
   3  -6  13   37.91    2.38
   3   6  13   32.61    2.23
  -3   6  14    1.35    0.46
  -3   6  14    1.81    0.74
  -3   6  14    0.04    0.64
  -3  -6  14    1.71    0.62
   3   6  14    0.72    0.36
   3  -6  14    1.53    0.43
  -3  -6  14    0.62    0.31
  -3   6  14    0.40    0.53
   3  -6  14    0.57    0.52
   3   6  14    0.80    0.52
  -3  -6  14    0.43    0.50
  -3   6 -14    0.93    0.57
  -3   6  15   10.45    1.26
  -3   6  15   11.82    1.51
  -3  -6  15   12.42    1.41
   3   6  15   12.77    1.04
   3  -6  15   12.65    1.06
  -3  -6  15   11.64    0.98
  -3   6 -15   12.34    1.42
  -3   6  15   11.54    1.38
  -3   6  15   13.86    1.58
  -3  -6  15   11.26    1.35
  -3  -6  15   10.95    1.41
   3  -6  15   11.54    1.47
   3   6  15   11.91    1.43
  -3   6  16    0.61    0.58
  -3  -6  16    0.84    0.53
  -3   6  16    0.33    0.54
   3  -6  16    0.65    0.40
  -3  -6  16   -0.10    0.41
  -3   6  16    1.02    0.58
  -3   6 -16    0.89    0.64
   3  -6  16    1.50    0.72
  -3  -6  16    0.31    0.48
  -3  -6  16    0.69    0.59
  -3   6  17    3.07    0.91
  -3  -6  17    5.88    0.96
  -3   6  17    3.55    0.91
  -3   6  17    2.74    0.69
   3  -6  17    2.90    0.85
   3   6  17    2.87    0.79
  -3  -6  17    4.26    0.90
  -3  -6  17    2.70    0.78
   3   6  17    3.11    0.83
  -3   6  18    5.45    1.04
  -3   6  18    6.36    1.14
  -3  -6  18    8.45    1.18
  -3   6  18    6.75    1.05
   3   6  18    6.44    1.09
  -3  -6  18    6.47    1.13
   3  -6  18    7.58    1.27
  -3  -6  18    6.86    1.08
   3   6  18    6.06    1.08
  -3   6  19    4.62    1.00
  -3   6  19    4.36    0.98
  -3  -6  19    6.81    1.05
  -3   6  19    5.34    0.93
   3  -6  19    4.91    1.01
   3   6  19    3.70    0.79
  -3  -6  19    4.62    0.81
  -3  -6  19    5.85    0.98
  -3  -6  19    5.37    1.04
   3   6  19    4.94    0.95
   3   6  20    9.82    1.26
  -3   6  20    7.83    1.16
  -3  -6  20    8.53    1.10
  -3   6  20    7.94    1.20
   3   6  20    8.60    1.20
   3  -6  20    8.00    1.18
   3   6  21    4.24    0.92
  -3   6  21    3.98    0.94
  -3   6  21    4.08    0.91
   3   6  21    3.92    0.82
   3  -6  21    5.16    1.00
   3   6  21    4.05    0.81
  -3   6  22    1.24    0.57
   3   6  22    1.06    0.47
   3   6  22    0.99    0.48
   3  -6  22    0.69    0.50
   3   6  22    1.18    0.48
  -3   6  23    8.32    1.04
   3   6  23    9.28    1.04
   3   6  23    8.92    0.92
   3  -6  23    8.07    1.01
   3  -6  23    8.40    1.04
   3   6  24    0.23    0.35
  -3   6  24    0.08    0.37
   3  -6  24    0.11    0.37
  -3   6  25    0.09    0.28
   3  -6  25    0.02    0.29
  -3   7   0    1.40    0.31
  -3   7   0    2.56    0.43
  -3   7  -1  269.84    3.10
  -3   7   1  268.73    3.00
  -3   7  -1  268.51    3.37
  -3   7   1  263.99    3.26
   3   7  -1  265.08    2.98
  -3  -7  -1  262.66    3.19
   3   7   1  273.60    3.11
   3   7   2  178.41    2.58
  -3   7   2  176.71    2.42
   3  -7   2  188.45    2.06
   3   7  -2  176.27    2.42
  -3   7  -2  188.51    2.86
  -3   7   2  174.94    2.62
  -3  -7  -2  176.31    2.55
  -3   7   2  179.24    2.51
   3   7   3   34.18    1.17
   3   7  -3   37.77    1.13
  -3   7   3   36.51    1.10
  -3   7  -3   34.33    1.27
  -3   7   3   35.65    1.18
  -3  -7  -3   36.32    1.14
  -3   7   3   34.93    1.17
   3   7   4  282.12    3.44
   3   7  -4  291.15    3.13
   3  -7   4  285.86    3.03
  -3   7  -4  274.62    3.56
  -3   7   4  286.01    3.28
  -3   7   4  284.22    3.07
  -3  -7  -4  294.80    3.11
  -3   7   4  282.95    3.39
   3   7  -5  410.87    3.76
  -3   7   5  399.71    4.17
   3   7   5  389.31    4.20
   3  -7   5  408.73    3.87
  -3   7  -5  401.82    4.41
  -3   7   5  419.59    3.95
  -3  -7  -5  410.54    3.54
  -3   7   5  397.03    3.69
  -3   7   6    6.88    0.54
   3  -7   6    6.16    0.53
  -3   7   6    6.84    0.61
   3   7  -6    5.96    0.51
   3   7   6    6.08    0.59
  -3   7  -6    6.43    0.62
  -3   7   6    6.39    0.51
  -3  -7   6    6.11    0.58
  -3  -7  -6    7.18    0.47
  -3   7   7   65.84    1.87
   3  -7   7   68.39    1.78
  -3   7   7   68.83    1.64
   3   7  -7   69.16    1.67
  -3   7  -7   69.18    1.89
   3   7   7   69.44    1.91
  -3  -7   7   65.91    1.86
  -3  -7   7   68.66    1.88
   3   7  -8  139.56    2.45
   3  -7   8  138.88    2.66
  -3   7   8  143.32    2.44
  -3   7  -8  139.40    2.71
  -3   7   8  134.75    2.77
  -3  -7   8  135.75    2.71
  -3  -7   8  136.32    2.75
   3   7   8  135.06    2.75
   3   7   9 1157.28    8.40
  -3   7   9 1153.03    8.37
   3  -7   9 1204.74    8.12
  -3   7  -9 1160.58    7.92
  -3   7   9 1228.56    7.35
  -3  -7   9 1191.80    8.14
  -3  -7   9 1182.08    8.32
  -3   7  10  394.95    5.10
   3   7  10  398.09    5.11
   3  -7  10  406.59    4.92
  -3   7 -10  412.30    4.79
  -3  -7  10  406.67    4.84
  -3  -7  10  412.57    5.06
   3   7  11   86.02    2.40
  -3   7  11   83.22    2.42
   3  -7  11   84.94    2.36
   3   7  11   83.49    2.44
  -3   7 -11   88.70    2.26
  -3  -7  11   85.15    2.24
  -3  -7  11   82.09    2.34
   3   7  12    2.48    0.50
   3  -7  12    2.69    0.51
  -3  -7  12    2.01    0.45
  -3   7  12    3.40    0.60
  -3  -7  12    3.39    0.50
   3   7  12    5.90    0.73
  -3   7  12    6.94    1.14
  -3   7  13  378.07    7.30
  -3  -7  13  394.45    7.75
  -3   7  13  376.98    7.84
   3   7  13  388.21    5.28
   3  -7  13  377.67    5.30
  -3  -7  13  376.09    5.25
  -3  -7  13  397.02    4.92
  -3   7 -13  391.80    7.64
  -3   7  13  371.00    7.63
   3  -7  13  376.95    7.75
   3   7  13  381.39    7.64
  -3   7  13  387.88    7.63
   3   7  13  382.66    7.71
  -3  -7  14   66.29    3.23
  -3   7  14   64.70    3.33
  -3   7  14   65.25    3.08
   3  -7  14   65.04    2.27
   3   7  14   68.26    2.25
  -3  -7  14   63.86    2.24
  -3   7  14   60.56    3.11
  -3   7 -14   67.28    3.22
  -3  -7  14   64.99    3.22
   3   7  14   63.52    3.22
  -3   7  14   61.97    3.12
   3   7  14   64.97    3.20
   3  -7  14   61.27    3.15
  -3   7  15  219.69    6.15
  -3  -7  15  237.22    6.12
  -3   7  15  239.63    5.83
   3  -7  15  239.25    4.45
  -3  -7  15  239.87    4.38
  -3   7 -15  239.61    6.03
  -3   7  15  231.22    6.08
  -3  -7  15  241.42    6.08
  -3   7  15  223.51    5.94
   3   7  15  228.19    6.10
  -3  -7  15  230.02    6.13
   3  -7  15  225.74    6.07
   3   7  15  229.73    6.03
  -3   7  16   34.47    2.23
  -3  -7  16   34.40    2.35
  -3   7  16   32.13    2.40
  -3   7 -16   34.79    2.31
  -3   7  16   32.91    2.32
  -3   7  16   30.86    2.28
  -3  -7  16   32.50    2.27
  -3  -7  16   33.07    2.34
   3  -7  16   33.46    2.38
   3   7  16   32.18    2.33
   3   7  16   30.58    2.23
  -3   7  17  208.50    6.02
  -3  -7  17  243.86    5.95
  -3   7  17  216.44    5.81
  -3   7 -17  236.96    5.86
  -3   7  17  210.20    5.77
  -3  -7  17  213.98    5.92
   3   7  17  215.40    5.90
   3  -7  17  208.49    5.88
  -3  -7  17  224.77    5.88
  -3   7  18   25.30    2.13
   3   7  18   28.58    2.14
  -3  -7  18   30.75    2.10
  -3   7  18   27.70    2.06
  -3  -7  18   26.27    2.08
  -3  -7  18   30.58    2.16
  -3   7  18   25.12    2.05
   3   7  18   26.88    2.09
   3  -7  18   25.38    2.04
  -3   7  19   26.86    2.12
   3   7  19   32.74    2.23
  -3   7  19   31.47    2.09
   3   7  19   28.99    2.10
  -3  -7  19   29.36    2.05
   3  -7  19   29.98    2.20
  -3   7  19   27.78    2.12
  -3  -7  19   27.91    2.10
  -3   7  20    2.89    0.85
  -3   7  20    1.42    0.62
   3   7  20    1.83    0.67
   3   7  20    2.73    0.80
   3  -7  20    2.32    0.78
  -3  -7  20    3.13    0.70
  -3  -7  20    2.77    0.70
   3   7  20    3.06    0.76
   3   7  21   95.39    3.44
  -3   7  21   85.66    3.46
   3   7  21   88.95    3.40
   3   7  21   95.57    3.38
  -3  -7  21   92.91    3.20
   3  -7  21   88.27    3.49
  -3   7  22    0.37    0.51
   3   7  22   -0.43    0.47
   3   7  22   -0.25    0.44
   3  -7  22    0.13    0.54
   3   7  22   -0.11    0.35
   3   7  23   65.80    2.36
  -3   7  23   60.37    2.48
   3   7  23   66.02    2.37
   3  -7  23   63.88    2.49
   3  -7  23   63.69    2.53
  -3   7  24    0.35    0.40
   3   7  24    0.40    0.28
   3   7  24    1.12    0.34
   3  -7  24    0.57    0.34
  -3   7  25   20.13    1.08
  -3   8   0    0.23    0.26
   3   8   0    0.66    0.27
  -3   8   1    1.99    0.33
  -3   8   1    1.77    0.35
  -3   8  -1    2.74    0.46
   3   8  -1    1.51    0.34
   3   8   2 1228.42    7.22
  -3   8  -2 1206.61    7.14
  -3   8   2 1207.30    6.85
   3   8  -2 1208.09    6.82
  -3   8  -2 1165.93    7.59
  -3   8   2 1191.24    7.30
  -3  -8  -2 1223.26    7.09
  -3   8   2 1232.63    6.83
   3   8  -3  251.64    3.16
   3   8   3  251.76    3.39
   3  -8   3  259.81    2.69
  -3   8   3  249.63    3.11
  -3   8  -3  251.51    3.60
  -3   8   3  250.50    3.32
  -3  -8  -3  261.62    3.21
  -3   8   3  252.04    3.20
  -3   8   4   19.86    0.95
  -3   8  -4   16.31    0.97
  -3   8   4   18.35    0.93
   3   8  -4   16.28    0.83
  -3   8   4   19.62    0.88
   3   8   4   16.80    0.90
  -3  -8  -4   17.14    0.84
   3   8   5    8.71    0.69
   3   8  -5    8.20    0.62
   3  -8   5    9.57    0.62
  -3   8  -5    8.03    0.71
  -3   8   5    8.72    0.64
  -3  -8  -5    9.17    0.59
  -3   8   5    8.51    0.62
  -3   8   6    5.78    0.53
   3   8  -6    6.65    0.57
   3   8   6    5.43    0.57
   3  -8   6    7.01    0.57
  -3   8  -6    6.49    0.64
   3  -8   7    2.44    0.39
  -3  -8   7    1.62    0.40
   3   8  -7    2.54    0.43
  -3   8   7    1.04    0.28
  -3   8   7    2.11    0.40
  -3   8   8   45.30    1.66
  -3   8   8   49.50    1.52
   3   8  -8   48.87    1.56
   3  -8   8   46.56    1.58
  -3   8  -8   47.81    1.70
  -3  -8   8   44.95    1.64
   3   8   8   46.24    1.69
   3   8   9  311.66    4.52
   3  -8   9  328.74    4.32
  -3   8   9  309.78    4.50
  -3   8   9  335.10    4.06
  -3   8  -9  337.46    4.51
  -3  -8   9  298.84    4.27
  -3  -8   9  312.23    4.43
  -3   8  10   65.19    2.15
   3   8  10   65.19    2.15
   3  -8  10   66.41    2.03
  -3   8 -10   68.44    2.07
  -3  -8  10   66.77    2.05
  -3   8  10   69.53    1.91
  -3  -8  10   64.52    2.09
   3   8  11   18.76    1.17
  -3   8  11   19.92    1.07
  -3   8  11   17.15    1.16
   3   8  11   19.09    1.23
   3  -8  11   17.55    1.11
  -3   8 -11   18.62    1.11
  -3  -8  11   16.39    1.04
  -3  -8  11   17.12    1.12
  -3   8  12  138.82    4.51
  -3  -8  12  146.50    4.73
  -3   8  12  143.23    4.83
   3   8  12  149.21    3.25
   3  -8  12  141.57    3.19
   3   8  12  145.88    3.41
  -3  -8  12  144.18    3.04
  -3  -8  12  142.94    3.27
  -3   8  12  144.00    4.82
  -3   8 -12  150.45    4.81
  -3   8  12  149.35    4.73
   3   8  12  145.56    4.83
   3  -8  12  143.14    4.79
  -3  -8  13   77.59    3.49
  -3   8  13   67.41    3.39
  -3   8  13   67.65    3.19
   3  -8  13   66.59    2.26
  -3  -8  13   71.48    2.16
  -3  -8  13   67.42    2.31
  -3   8  13   63.90    3.26
  -3   8 -13   63.99    3.17
   3  -8  13   66.24    3.33
  -3   8  13   64.44    3.18
   3   8  13   67.32    3.35
  -3   8  14   54.21    3.09
  -3  -8  14   56.00    3.01
  -3   8  14   55.37    2.89
   3  -8  14   59.37    2.17
  -3  -8  14   57.79    2.17
  -3   8 -14   56.70    3.00
  -3   8  14   52.13    2.97
  -3   8  14   56.29    3.01
  -3  -8  14   54.09    3.00
   3   8  14   54.21    3.01
   3  -8  14   52.12    2.92
  -3   8  15   29.12    2.13
  -3   8  15   27.05    2.20
  -3  -8  15   27.29    2.13
  -3   8 -15   28.55    2.15
  -3   8  15   25.82    2.13
  -3  -8  15   28.64    2.18
  -3  -8  15   26.22    2.06
   3   8  15   26.38    2.13
   3  -8  15   28.79    2.23
  -3   8  15   27.13    2.12
  -3   8  16    6.54    1.02
  -3   8  16    6.94    1.19
  -3  -8  16    6.69    1.11
  -3   8  16    7.74    1.26
  -3   8 -16    8.42    1.23
  -3  -8  16    8.07    1.21
   3   8  16    8.54    1.27
   3  -8  16    7.12    1.18
  -3  -8  16    7.89    1.19
  -3   8  16    7.82    1.21
  -3   8  17    0.65    0.50
   3   8  17    0.57    0.49
  -3   8  17    0.90    0.63
  -3   8  17    1.46    0.71
  -3   8  17   -0.43    0.67
   3  -8  17    0.46    0.54
  -3   8 -17    0.88    0.55
  -3  -8  17    0.43    0.50
  -3  -8  17    1.07    0.65
   3   8  17   -0.04    0.53
  -3   8  18    2.75    0.67
  -3   8  18    1.86    0.73
  -3   8  18    1.38    0.69
   3   8  18    1.46    0.59
  -3   8  18    3.07    0.74
  -3  -8  18    1.79    0.69
   3  -8  18    2.18    0.72
  -3  -8  18    1.31    0.68
   3   8  18    1.66    0.67
  -3   8  19   16.85    1.71
   3   8  19   18.89    1.66
   3   8  19   16.62    1.64
  -3   8  19   15.40    1.59
  -3  -8  19   16.83    1.54
  -3  -8  19   16.08    1.58
   3   8  19   17.39    1.64
   3  -8  19   15.22    1.57
  -3   8  20   15.97    1.57
   3   8  20   20.61    1.63
   3   8  20   17.17    1.62
  -3  -8  20   17.59    1.52
   3   8  20   17.90    1.56
   3  -8  20   17.85    1.64
  -3  -8  20   18.27    1.45
   3   8  21    5.91    0.86
  -3   8  21    4.87    0.92
   3   8  21    4.40    0.83
   3  -8  21    5.17    0.94
  -3  -8  21    5.58    0.87
   3   8  21    6.85    0.92
  -3  -8  21    5.43    0.79
   3   8  22   27.25    1.57
  -3   8  22   24.81    1.73
   3   8  22   25.00    1.64
   3   8  22   27.61    1.55
   3  -8  22   25.50    1.72
  -3   8  23    0.99    0.52
   3   8  23   -0.16    0.42
   3  -8  23    0.53    0.41
   3  -8  23   -0.01    0.42
  -3   8  24    0.45    0.34
   3  -8  24    0.18    0.28
  -3   9   0    0.96    0.27
  -3   9   0    1.22    0.35
  -3   9   0    1.23    0.37
  -3   9  -1  798.26    6.09
  -3   9   1  784.88    5.97
   3   9  -1  796.52    6.01
  -3   9  -1  775.33    6.55
  -3   9   1  793.95    6.40
   3   9   1  801.08    6.15
  -3   9  -1  829.60    5.40
  -3   9   1  828.52    5.69
   3   9   2  118.04    2.42
  -3   9  -2  113.97    2.36
  -3   9   2  114.98    2.28
   3   9  -2  120.18    2.35
  -3   9  -2  120.20    2.61
  -3  -9  -2  120.17    2.37
  -3   9   2  125.34    2.31
   3   9   3   95.33    2.21
  -3   9   3   97.40    2.08
  -3   9  -3   89.82    2.12
   3   9  -3   94.41    2.08
  -3   9   3   93.92    2.06
  -3   9  -3   90.51    2.33
  -3   9   3   95.09    2.19
  -3  -9  -3   99.15    2.11
  -3   9   4  351.11    4.13
   3   9  -4  333.70    3.95
  -3   9  -4  342.29    4.52
  -3   9   4  340.19    3.94
   3   9   4  344.30    4.27
  -3   9   5  233.02    3.50
   3   9   5  243.57    3.71
   3   9  -5  233.97    3.34
   3  -9   5  250.52    3.13
  -3   9  -5  235.93    3.82
  -3  -9  -5  255.50    3.20
  -3   9   5  235.14    3.32
   3   9   6    1.61    0.42
   3  -9   6    2.68    0.39
   3   9  -6    2.87    0.43
  -3   9   6    2.12    0.44
  -3   9  -6    1.83    0.43
  -3   9   7  110.85    2.35
   3   9  -7  110.98    2.40
  -3   9   7  108.41    2.56
   3  -9   7  114.17    2.36
   3   9   7  106.93    2.60
  -3   9  -7  109.26    2.67
   3   9  -8   18.57    1.02
  -3   9   8   18.17    0.99
   3  -9   8   19.45    1.05
  -3   9  -8   18.78    1.13
  -3   9   8   17.97    1.11
   3   9   8   20.34    1.17
  -3  -9   8   16.80    1.04
  -3   9   9   27.85    1.42
   3  -9   9   28.61    1.31
  -3   9   9   28.46    1.26
  -3   9  -9   27.45    1.38
  -3  -9   9   26.62    1.33
   3   9   9   27.50    1.42
  -3   9  10  170.97    5.15
  -3  -9  10  172.25    5.10
   3   9  10  168.64    3.56
  -3   9  10  159.00    3.43
   3  -9  10  170.71    3.29
  -3   9 -10  177.96    3.49
  -3   9  10  178.95    3.19
  -3  -9  10  172.02    3.39
  -3   9  10  171.47    5.20
  -3   9 -10  177.63    5.20
  -3   9  11   26.11    2.02
  -3   9  11   24.09    2.03
  -3  -9  11   23.34    1.91
   3   9  11   26.88    1.41
   3   9  11   24.93    1.43
   3  -9  11   24.69    1.31
  -3  -9  11   25.39    1.34
  -3   9 -11   25.45    2.03
   3   9  11   27.40    2.16
  -3   9  11   26.20    2.09
   3  -9  11   23.75    2.02
  -3   9  11   26.62    2.04
   3   9  11   24.11    2.00
  -3   9  12  205.22    5.62
  -3   9  12  208.59    5.89
  -3  -9  12  213.40    5.80
   3  -9  12  209.36    3.88
   3   9  12  214.12    4.26
  -3  -9  12  215.55    3.81
  -3  -9  12  214.37    4.07
  -3   9 -12  209.61    5.73
   3   9  12  223.41    6.10
   3   9  12  228.58    4.14
  -3   9  12  204.52    5.88
  -3   9  12  208.75    5.67
   3   9  12  211.69    5.91
   3  -9  12  207.79    5.85
  -3  -9  13   44.75    2.71
  -3   9  13   41.44    2.58
  -3   9  13   45.34    2.84
   3   9  13   48.51    2.10
   3  -9  13   45.74    1.88
  -3  -9  13   47.54    1.82
  -3  -9  13   49.13    2.01
  -3   9 -13   47.16    2.81
   3   9  13   52.47    2.03
   3   9  13   52.49    2.96
  -3   9  13   45.98    2.85
  -3   9  13   41.43    2.63
   3   9  13   47.72    2.85
   3  -9  13   44.27    2.76
  -3   9  14   11.48    1.39
  -3  -9  14   10.21    1.36
  -3   9  14    9.64    1.39
   3  -9  14   10.67    0.96
  -3  -9  14    9.15    0.91
  -3   9  14   10.55    1.45
  -3   9 -14    8.35    1.25
  -3  -9  14    9.08    1.30
  -3   9  14    8.55    1.30
   3   9  14   10.43    1.40
   3  -9  14    8.51    1.28
  -3  -9  15  205.11    5.76
  -3   9  15  200.29    5.52
  -3   9  15  190.64    5.83
  -3   9  15  196.19    5.80
  -3   9 -15  207.73    5.67
  -3   9  15  197.06    5.63
  -3  -9  15  197.82    5.73
   3   9  15  200.30    5.79
  -3  -9  15  200.23    5.62
   3  -9  15  195.31    5.62
  -3   9  16   79.84    3.39
  -3   9  16   73.43    3.62
  -3  -9  16   76.82    3.53
  -3   9 -16   88.05    3.67
  -3   9  16   75.94    3.58
  -3  -9  16   76.76    3.51
  -3  -9  16   78.76    3.59
  -3   9  16   74.27    3.46
   3   9  16   76.78    3.56
   3  -9  16   77.26    3.55
  -3   9  17    1.55    0.69
  -3   9  17    2.28    0.84
  -3   9  17    2.96    0.74
  -3   9  17    1.79    0.65
   3  -9  17    2.30    0.79
  -3   9 -17    1.53    0.59
  -3  -9  17    1.28    0.70
   3   9  17    2.49    0.80
  -3  -9  17    2.00    0.65
  -3   9  18   43.12    2.66
  -3   9  18   44.27    2.34
  -3   9  18   42.75    2.56
  -3   9 -18   46.94    2.50
   3   9  18   45.80    2.63
  -3  -9  18   44.59    2.65
  -3  -9  18   43.27    2.53
   3  -9  18   44.06    2.61
  -3   9  19   10.47    1.37
   3   9  19   11.95    1.40
  -3  -9  19   11.54    1.40
  -3  -9  19   11.86    1.33
   3  -9  19   10.66    1.30
   3   9  19   12.08    1.33
  -3   9  20    7.04    1.11
   3   9  20    8.82    1.20
   3   9  20    8.53    1.07
   3  -9  20    8.20    1.14
  -3  -9  20    8.83    1.07
  -3  -9  20    8.76    1.01
  -3   9  21    1.82    0.69
   3   9  21    1.64    0.61
   3  -9  21    1.36    0.60
  -3  -9  21    2.77    0.57
  -3  -9  21    1.42    0.55
   3   9  21    1.79    0.52
  -3   9  22   81.63    2.92
   3   9  22   91.34    2.98
  -3  -9  22   90.56    2.40
   3  -9  22   87.15    2.95
  -3   9  23    1.37    0.51
   3   9  23    0.71    0.37
   3  -9  23    0.77    0.38
   3  -9  23    0.60    0.41
  -3   9  24   28.46    1.33
   3  -9  24   29.18    1.26
   3  10   0    1.55    0.39
  -3  10   0    0.57    0.24
  -3  10   0    0.51    0.36
  -3  10   0    0.89    0.35
  -3  10   1  491.04    5.08
  -3  10  -1  489.44    5.14
   3  10  -1  484.21    5.04
  -3  10  -1  478.12    5.47
  -3  10   1  480.79    5.32
   3  10   1  485.58    5.17
   3  10   2  253.33    3.77
  -3  10  -2  251.76    3.70
  -3  10   2  258.19    3.65
   3  10  -2  262.37    3.72
  -3  10  -2  263.72    4.08
   3  10   3  273.18    3.98
   3  10  -3  275.21    3.79
  -3  10   3  270.73    3.77
  -3  10  -3  272.61    4.24
  -3  10  -3  267.84    3.89
  -3  10  -4    3.55    0.53
  -3  10   4    4.90    0.56
   3  10  -4    3.74    0.50
   3  10   4    3.75    0.53
  -3  10  -4    2.96    0.55
  -3 -10  -4    3.03    0.43
  -3  10   4    2.31    0.38
  -3  10   5   31.61    1.36
   3  10   5   28.77    1.37
   3  10  -5   29.30    1.28
  -3  10  -5   30.76    1.47
  -3  10   5   29.20    1.28
   3  10   6    2.23    0.47
   3  10  -6    2.18    0.43
  -3  10   6    1.74    0.43
  -3  10  -6    2.06    0.51
  -3  10   7  278.48    4.24
   3  10  -7  267.79    3.97
   3  10   7  260.07    4.25
  -3  10  -7  272.18    4.40
  -3  10   7  265.84    3.86
  -3  10   8    3.18    0.55
  -3  10   8    3.21    0.52
   3  10   8    3.03    0.53
   3 -10   8    3.56    0.50
  -3 -10   8    3.11    0.52
  -3  10   9    5.89    1.04
  -3  10   9    7.29    1.11
  -3 -10   9    7.29    1.12
  -3  10   9    7.07    0.78
  -3  10   9    8.10    0.74
   3 -10   9    6.95    0.68
  -3 -10   9    7.19    0.75
   3  10   9    6.74    0.76
   3  10   9    7.31    1.19
  -3  10   9    7.38    1.19
  -3  10  -9    6.73    1.08
   3  10   9    6.68    1.11
  -3  10  10    1.47    0.52
  -3  10  10    1.52    0.60
  -3 -10  10    1.24    0.60
  -3  10  10    1.62    0.57
  -3 -10  10    1.17    0.38
  -3  10  10    2.26    0.44
   3  10  10    1.77    0.48
   3  10  10    1.95    0.71
  -3  10  10    1.95    0.64
  -3  10  10    1.91    0.73
   3 -10  10    2.12    0.75
  -3  10 -10    1.51    0.70
   3  10  10    1.74    0.65
  -3  10  11    0.38    0.52
  -3  10  11    0.92    0.56
  -3 -10  11   -0.14    0.61
  -3  10  11   -0.01    0.60
   3 -10  11    0.35    0.33
  -3 -10  11    0.97    0.37
   3  10  11    0.99    0.48
   3  10  11   -0.20    0.61
  -3  10  11    0.05    0.51
  -3  10  11    0.01    0.59
   3 -10  11    0.38    0.51
  -3  10 -11    0.54    0.50
   3  10  11   -0.68    0.74
  -3  10  12   10.84    1.45
  -3 -10  12   11.18    1.41
  -3  10  12   11.65    1.44
   3  10  12   13.00    1.12
   3 -10  12   14.14    1.06
  -3 -10  12   11.25    0.93
  -3  10 -12   11.87    1.50
  -3  10  12   12.85    1.56
   3  10  12   12.71    1.54
   3 -10  12   12.48    1.56
  -3  10  12   11.77    1.44
   3  10  12   11.01    1.45
  -3  10  13  152.98    4.96
  -3 -10  13  156.61    5.07
  -3  10  13  157.82    5.24
   3 -10  13  174.82    3.63
  -3 -10  13  171.98    3.50
   3  10  13  179.34    4.05
  -3  10 -13  164.34    5.18
  -3  10  13  160.02    5.32
   3  10  13  178.50    5.49
   3 -10  13  157.51    5.12
  -3  10  13  162.88    5.15
   3  10  13  161.65    5.25
  -3  10  14   14.94    1.67
  -3 -10  14   16.89    1.71
  -3  10  14   14.86    1.60
  -3  10 -14   14.57    1.57
  -3  10  14   13.34    1.59
  -3 -10  14   15.28    1.65
   3  10  14   15.11    1.65
  -3  10  14   16.14    1.68
   3 -10  14   16.24    1.68
  -3  10  15   57.10    2.98
  -3  10  15   54.77    3.13
  -3 -10  15   58.10    3.10
  -3  10 -15   58.83    3.04
  -3  10  15   55.92    3.15
  -3 -10  15   55.45    2.97
   3  10  15   58.13    3.13
  -3 -10  15   55.54    3.06
   3 -10  15   56.28    3.04
  -3  10  16    9.54    1.27
  -3  10  16    8.87    1.34
  -3  10 -16    9.89    1.29
  -3  10  16    8.18    1.25
  -3 -10  16   13.01    1.47
   3  10  16    9.78    1.34
   3 -10  16    9.77    1.29
  -3 -10  16    9.62    1.33
  -3  10  17    2.32    0.79
  -3  10  17    2.83    0.73
   3  10  17    2.42    0.77
  -3  10  17    3.58    0.89
   3 -10  17    2.91    0.80
  -3 -10  17    2.67    0.71
  -3  10 -17    3.24    0.81
  -3 -10  17    2.33    0.78
   3  10  17    3.09    0.87
   3  10  18    3.24    0.73
  -3  10  18    3.48    0.88
  -3  10  18    3.03    0.71
   3  10  18    2.85    0.80
  -3  10  18    3.04    0.78
   3 -10  18    3.59    0.86
  -3 -10  18    3.15    0.81
  -3  10 -18    2.49    0.67
  -3 -10  18    3.15    0.88
   3  10  18    3.14    0.81
  -3  10  19    6.39    1.06
  -3  10  19    7.50    0.95
   3  10  19    6.71    1.08
  -3 -10  19    6.88    1.08
  -3 -10  19    7.00    1.00
   3  10  19    7.05    1.01
   3 -10  19    6.92    1.05
  -3  10  20    6.04    0.99
   3  10  20    6.60    1.05
  -3 -10  20    6.10    0.91
   3  10  20    7.25    0.96
  -3 -10  20    6.42    0.85
   3 -10  20    6.06    0.99
  -3  10  21    2.36    0.66
   3  10  21    2.64    0.69
   3 -10  21    1.47    0.59
  -3 -10  21    2.18    0.58
  -3 -10  21    2.05    0.49
  -3  10  22    0.60    0.45
   3  10  22    0.28    0.43
  -3 -10  22    1.29    0.36
   3 -10  22    1.17    0.52
  -3  10  23    0.72    0.38
   3  10  23    0.93    0.36
   3 -10  23    0.90    0.34
   3  11   0    0.90    0.41
  -3  11   0   -0.01    0.31
  -3  11  -1    3.32    0.53
  -3  11   1    4.32    0.56
   3  11  -1    3.79    0.55
   3  11   1    3.29    0.51
   3  11   2   43.47    1.69
  -3  11  -2   43.60    1.66
  -3  11   2   41.14    1.58
   3  11  -2   45.75    1.66
  -3 -11  -2   44.73    1.63
   3  11   3   50.61    1.83
  -3  11  -3   46.17    1.72
  -3  11   3   47.27    1.69
  -3 -11  -3   51.17    1.70
  -3  11  -4   49.81    1.81
   3  11   4   51.64    1.88
  -3  11   4   55.15    1.78
   3  11  -4   52.73    1.79
  -3  11   4   52.40    1.79
  -3 -11  -4   57.55    1.78
   3  11   5  172.20    3.49
   3  11  -5  172.84    3.29
  -3  11  -5  162.44    3.30
  -3  11   5  171.83    3.25
  -3  11   6    8.65    0.78
  -3  11  -6    7.69    0.80
   3  11   6    9.83    0.90
   3  11  -6    9.53    0.83
  -3  11   6    9.12    0.81
  -3  11   7   59.24    3.07
  -3  11   7   59.86    3.03
  -3 -11   7   59.92    3.00
  -3  11   7   67.81    2.17
   3  11  -7   58.77    2.00
   3  11   7   64.05    2.22
  -3  11   7   58.64    1.94
   3  11   7   56.66    3.17
  -3  11   7   60.42    3.09
  -3  11  -7   58.43    3.11
   3  11   7   58.46    3.06
  -3  11   8  149.17    4.83
  -3  11   8  138.97    4.78
  -3 -11   8  149.05    4.83
  -3  11   8  146.50    3.29
  -3  11   8  155.41    3.18
   3  11   8  146.03    3.40
  -3 -11   8  138.25    3.18
  -3  11   8  153.33    4.62
  -3  11  -8  162.21    4.72
   3  11   8  149.78    5.14
  -3  11   8  149.25    4.94
  -3  11  -8  151.31    4.96
   3  11   8  146.56    4.92
  -3  11   9  207.36    5.87
  -3 -11   9  220.53    5.92
  -3  11   9  215.95    5.93
  -3  11   9  225.69    3.89
  -3 -11   9  212.66    3.97
   3  11   9  219.60    4.25
   3  11   9  216.86    6.18
  -3  11   9  221.15    5.68
  -3  11   9  219.66    6.08
  -3  11  -9  213.78    5.90
   3  11   9  219.37    6.09
  -3  11  10   61.23    3.22
  -3 -11  10   57.82    3.08
  -3  11  10   59.59    3.18
   3  11  10   61.83    2.32
  -3 -11  10   58.91    2.12
  -3  11  10   61.97    3.30
   3  11  10   61.88    3.36
  -3  11  10   65.57    3.09
  -3  11 -10   58.84    3.14
   3  11  10   63.58    3.31
   3 -11  10   63.53    3.30
  -3 -11  11   13.42    1.55
  -3  11  11   13.74    1.58
  -3  11  11   16.89    1.78
   3  11  11   15.58    1.21
  -3 -11  11   15.49    1.11
  -3  11 -11   14.98    1.64
  -3  11  11   21.84    2.00
   3  11  11   13.20    1.61
  -3  11  11   14.32    1.51
   3 -11  11   14.55    1.64
   3  11  11   14.99    1.70
  -3  11  12  221.69    6.10
  -3 -11  12  222.47    6.10
  -3  11  12  221.91    6.20
  -3  11 -12  218.96    6.03
   3  11  12  232.35    6.37
  -3  11  12  223.63    6.34
   3  11  12  224.79    6.27
   3 -11  12  229.99    6.21
  -3 -11  13    1.93    0.69
  -3  11  13    3.28    0.85
  -3  11  13    2.64    0.81
   3  11  13    2.96    0.81
  -3  11  13    2.76    0.91
   3  11  13    3.49    0.93
   3 -11  13    2.03    0.75
  -3  11 -13    3.01    0.87
  -3  11  14   25.77    2.09
  -3 -11  14   25.28    2.11
  -3  11  14   25.97    2.16
  -3  11 -14   26.60    2.09
   3  11  14   28.90    2.22
  -3  11  14   26.11    2.24
  -3 -11  14   24.59    2.07
   3  11  14   26.30    2.17
   3 -11  14   26.44    2.08
  -3  11  15   20.44    1.82
  -3 -11  15   19.28    1.82
  -3  11  15   19.44    1.86
  -3  11 -15   18.51    1.75
  -3  11  15   18.03    1.84
  -3 -11  15   18.55    1.76
  -3 -11  15   18.64    1.79
   3  11  15   20.26    1.90
   3 -11  15   20.25    1.80
  -3  11  16   10.36    1.32
  -3  11  16   10.01    1.39
  -3  11  16   10.04    1.41
  -3  11 -16   10.64    1.32
   3  11  16    9.52    1.36
   3  11  16   10.69    1.36
  -3 -11  16    9.46    1.28
  -3 -11  16   10.56    1.37
   3 -11  16   10.83    1.36
  -3  11  17   15.39    1.46
  -3  11  17   16.68    1.70
  -3  11 -17   17.52    1.59
  -3  11  17   16.50    1.66
   3  11  17   16.02    1.64
  -3 -11  17   17.32    1.62
   3  11  17   15.81    1.58
   3 -11  17   15.77    1.56
  -3 -11  17   16.81    1.62
  -3  11  18  130.25    3.85
   3  11  18  146.05    4.15
  -3  11  18  124.05    4.28
  -3  11 -18  132.17    3.92
   3  11  18  129.64    4.38
   3  11  18  136.52    4.24
  -3 -11  18  130.34    4.22
  -3 -11  18  125.63    4.05
   3 -11  18  131.69    4.21
  -3  11  19    1.90    0.55
  -3  11  19    2.16    0.76
   3  11  19    2.02    0.76
   3 -11  19    2.23    0.72
  -3 -11  19    1.66    0.65
  -3 -11  19    1.63    0.67
  -3  11  20   48.62    2.42
   3  11  20   50.33    2.45
  -3 -11  20   50.46    2.25
   3 -11  20   52.12    2.39
  -3 -11  20   47.86    2.09
  -3  11  21    4.08    0.78
   3  11  21    4.19    0.77
   3 -11  21    3.99    0.70
  -3 -11  21    3.60    0.56
  -3  11  22   20.54    1.30
   3  11  22   21.03    1.30
   3 -11  22   21.04    1.27
  -3  11  23   12.20    0.85
   3 -11  23   12.86    0.82
   3  12   0    1.25    0.39
  -3  12   0   -0.27    0.34
  -3  12  -1  367.45    4.99
  -3  12   1  367.21    4.97
   3  12  -1  358.43    4.92
   3  12   1  371.89    5.10
   3  12   2    3.25    0.61
  -3  12  -2    1.86    0.47
  -3  12   2    1.96    0.47
   3  12  -2    2.96    0.55
   3  12   3   53.49    1.99
  -3  12  -3   49.08    1.88
   3  12  -3   51.45    1.87
  -3  12   3   52.72    1.91
  -3 -12  -3   55.94    1.88
   3  12   4    5.26    0.69
  -3  12  -4    6.49    0.71
   3  12  -4    7.68    0.77
  -3  12   4    5.51    0.67
   3  12   4    4.73    1.01
  -3  12  -4    5.63    0.99
  -3  12  -4    6.22    1.09
  -3 -12   5    6.37    1.03
  -3  12   5    7.66    1.20
  -3  12   5    7.08    1.12
  -3 -12   5    7.42    1.16
  -3  12  -5    7.40    0.78
   3  12   5    6.74    0.78
   3  12  -5   10.02    0.86
  -3  12   5    6.06    0.70
  -3  12  -5    8.38    1.14
   3  12   5    6.59    1.16
  -3  12  -5    6.51    1.11
  -3  12   6    1.93    0.69
  -3 -12   6    6.40    1.08
  -3  12   6    1.64    0.64
   3  12   6    1.36    0.42
  -3  12  -6    1.61    0.45
  -3  12   6    1.32    0.39
   3  12  -6    1.57    0.41
   3  12   6    1.71    0.62
  -3  12   6    2.49    0.77
  -3  12   6    6.21    1.04
  -3  12  -6    2.43    0.74
  -3  12  -6    0.71    0.60
   3  12   6    0.98    0.47
  -3  12   7   41.09    2.66
  -3 -12   7   39.19    2.50
  -3  12   7   38.56    2.51
  -3  12   7   37.98    1.64
  -3  12  -7   35.53    1.69
   3  12   7   37.03    1.80
  -3 -12   7   38.18    1.72
  -3  12   7   37.98    2.37
   3  12   7   39.35    2.70
  -3  12  -7   39.37    2.42
  -3  12   7   38.59    2.54
  -3  12   7   39.13    2.58
  -3  12  -7   44.11    2.75
   3  12  -7   36.85    2.55
   3  12   7   37.00    2.53
  -3  12   8    1.40    0.69
  -3 -12   8    2.62    0.81
  -3  12   8    1.88    0.75
  -3  12  -8    1.92    0.49
  -3 -12   8    1.81    0.49
   3  12   8    1.97    0.49
  -3  12   8    2.42    0.48
  -3  12   8    1.59    0.52
   3  12   8    3.37    0.88
  -3  12   8    1.90    0.74
  -3  12  -8    2.05    0.63
  -3  12   8    2.02    0.72
  -3  12  -8    0.57    0.61
   3  12  -8    2.24    0.77
   3  12   8    2.00    0.79
  -3  12   9    3.64    0.97
  -3 -12   9    2.59    0.80
  -3  12   9    2.18    0.78
  -3  12  -9    2.93    0.60
  -3 -12   9    2.74    0.53
  -3  12   9    3.65    0.58
   3  12   9    2.48    0.57
  -3  12   9    3.16    0.82
  -3  12   9    2.99    0.83
  -3  12  -9    2.62    0.78
   3  12  -9    6.45    1.15
   3  12   9    3.24    0.87
  -3  12  10   11.46    1.48
  -3 -12  10   18.01    1.77
  -3  12  10   14.72    1.64
   3  12  10   15.08    1.20
  -3 -12  10   12.98    1.04
  -3  12  10   14.89    1.51
   3  12  10   12.60    1.59
  -3  12  10   13.94    1.64
  -3  12 -10   11.75    1.50
   3 -12  10   14.49    1.64
   3  12  10   13.21    1.59
  -3 -12  11  137.77    4.82
  -3  12  11  134.96    4.84
  -3  12  11  143.76    4.99
  -3  12 -11  138.51    4.81
  -3  12  11  152.11    4.78
   3  12  11  142.58    5.07
  -3  12  11  140.42    5.03
   3 -12  11  147.14    5.02
   3  12  11  138.33    4.96
  -3 -12  12   11.58    1.47
  -3  12  12    7.21    1.21
  -3  12  12   11.16    1.50
   3  12  12    9.68    1.39
  -3  12 -12    7.58    1.19
  -3  12  12    7.88    1.25
   3  12  12    8.57    1.34
   3 -12  12    8.29    1.26
  -3  12  13  140.24    4.87
  -3 -12  13  137.19    4.80
  -3  12  13  138.65    4.91
   3  12  13  150.60    5.07
  -3  12  13  142.20    5.09
  -3  12 -13  136.06    4.70
  -3 -12  13  139.02    4.76
   3  12  13  141.59    4.94
  -3 -12  14    1.96    0.84
  -3  12  14    1.85    0.75
  -3  12  14    2.60    0.82
   3  12  14    2.67    0.81
   3  12  14    1.94    0.68
  -3  12  14    1.53    0.80
   3 -12  14    2.91    0.83
  -3  12 -14    2.50    0.76
  -3 -12  14    3.07    0.85
   3  12  14    2.07    0.81
  -3  12  15    2.93    0.81
  -3  12  15    3.60    0.91
   3  12  15    3.86    0.92
  -3  12  15    2.82    0.83
   3 -12  15    4.16    0.92
  -3  12 -15    3.54    0.86
  -3 -12  15    5.19    1.00
  -3 -12  15    4.01    0.89
   3  12  15    3.65    0.94
  -3  12  16    1.28    0.62
  -3  12  16    2.32    0.75
  -3  12  16    1.26    0.63
   3  12  16    1.57    0.71
   3 -12  16    1.64    0.67
  -3 -12  16    1.60    0.65
  -3  12 -16    1.34    0.62
  -3 -12  16    2.07    0.73
   3  12  16    2.82    0.83
  -3  12  17    7.98    1.21
   3  12  17    7.75    1.09
  -3  12  17    7.12    1.03
  -3  12 -17    7.07    1.02
   3  12  17    7.77    1.22
  -3 -12  17    6.49    1.04
  -3 -12  17    6.26    1.03
   3 -12  17    7.97    1.11
  -3  12  18    0.37    0.45
   3  12  18    1.18    0.58
  -3  12  18    1.43    0.66
   3  12  18    0.75    0.66
   3 -12  18    1.05    0.59
  -3  12 -18    0.87    0.50
  -3 -12  18    1.01    0.56
  -3 -12  18    0.71    0.63
   3  12  19   53.44    2.19
  -3  12  19   46.03    2.03
  -3  12  19   43.63    2.32
   3  12  19   45.62    2.37
  -3 -12  19   45.43    2.21
   3 -12  19   45.83    2.26
  -3  12  20    7.82    0.75
  -3  12  20    6.50    0.90
   3  12  20    7.71    0.99
   3 -12  20    7.63    0.93
  -3 -12  20    7.18    0.86
  -3 -12  20    7.04    0.79
  -3  12  21    7.56    0.86
   3  12  21    7.81    0.88
   3 -12  21    8.39    0.87
  -3 -12  21    7.70    0.71
  -3  12  22   20.56    1.14
   3  12  22   22.40    1.19
   3 -12  22   22.57    1.13
  -3  13   0    0.40    0.32
   3  13   0    1.01    0.37
   3  13   0   -0.05    0.65
  -3  13   0    0.09    0.51
  -3  13   0    0.71    0.59
   3  13   1   38.92    1.76
  -3  13  -1   40.04    1.76
  -3  13   1   39.21    1.73
  -3 -13  -1   41.39    1.73
   3  13  -1   40.00    1.74
   3  13   1   41.31    2.80
   3  13  -1   41.66    2.70
  -3  13  -1   43.37    2.67
  -3  13   1   38.82    2.59
  -3  13  -1   43.02    2.74
  -3  13   1   49.32    2.91
  -3  13   2    7.16    1.09
  -3 -13   2    5.00    0.94
   3  13   2    6.88    0.80
  -3  13   2    5.76    0.70
   3  13  -2    9.66    0.88
  -3 -13  -2    5.79    0.67
   3  13  -2    5.24    1.00
   3  13   2    6.40    1.17
  -3  13  -2    5.14    1.01
  -3  13   2    5.45    1.02
  -3  13  -2    6.45    1.17
  -3  13   3   99.86    3.95
  -3 -13   3   99.92    3.95
   3  13   3   91.72    2.73
  -3  13  -3   88.87    2.61
   3  13  -3   92.72    2.64
  -3  13   3   92.76    2.64
  -3 -13  -3  101.85    2.64
  -3  13  -3   95.60    3.91
  -3  13   3   95.48    4.03
   3  13   3   88.88    4.10
   3  13  -3   98.53    3.98
  -3  13  -3  103.40    4.25
  -3  13   4    8.92    1.28
  -3 -13   4    7.14    1.13
  -3  13   4    7.98    1.19
   3  13   4    7.04    0.81
  -3  13  -4    7.10    0.80
   3  13  -4    6.94    0.75
  -3  13   4    7.53    0.81
   3  13   4    7.10    1.28
  -3  13  -4    7.81    1.20
  -3  13   4    7.21    1.20
  -3  13  -4    7.75    1.27
  -3  13   5    4.04    0.92
  -3  13   5    5.16    1.02
  -3 -13   5    2.95    0.80
  -3  13   5    3.46    0.58
  -3  13  -5    3.84    0.65
   3  13  -5    3.79    0.61
   3  13   5    3.91    0.64
   3  13   5    3.53    1.01
  -3  13  -5    4.21    0.89
  -3  13   5    5.07    1.02
  -3  13  -5    5.92    1.13
  -3  13   6    8.92    1.32
  -3  13   6    8.04    1.25
  -3 -13   6    8.23    1.20
  -3  13   6    8.70    0.86
  -3  13  -6    9.31    0.93
   3  13   6    9.46    0.98
  -3 -13   6    8.05    0.84
  -3  13   6    9.52    1.36
   3  13   6    7.73    1.33
  -3  13  -6    8.28    1.20
  -3  13  -6    8.87    1.35
   3  13  -6    7.72    1.26
  -3 -13   7    1.91    0.63
  -3  13   7    3.19    0.89
  -3  13   7    1.62    0.73
  -3 -13   7    0.56    0.39
  -3  13  -7    2.06    0.53
   3  13   7    1.21    0.44
  -3  13   7    0.67    0.35
   3  13   7    2.26    0.77
   3  13   7    0.87    0.66
  -3  13   7    0.60    0.56
  -3  13   7    0.87    0.65
  -3  13  -7    0.33    0.49
  -3  13  -7    2.66    0.85
   3  13  -7    0.44    0.64
  -3  13   8   10.33    1.42
  -3 -13   8    9.89    1.30
  -3  13   8    9.83    1.37
  -3  13   8   12.22    1.02
  -3  13  -8   10.89    1.01
   3  13   8   10.08    1.02
  -3 -13   8   11.52    1.01
  -3  13   8   15.17    1.64
  -3  13   8    9.86    1.37
   3  13   8    9.57    1.47
  -3  13  -8   11.62    1.33
  -3  13   8    9.98    1.32
  -3  13  -8    8.67    1.31
   3  13  -8    9.56    1.37
  -3 -13   9   66.47    3.35
  -3  13   9   67.00    3.47
  -3  13   9   66.38    3.43
  -3  13   9   69.40    3.27
  -3  13   9   67.86    3.50
   3  13   9   66.40    3.55
  -3  13   9   73.30    3.41
   3  13   9   68.25    3.37
  -3  13  -9   64.36    3.38
   3  13  -9   72.06    3.53
  -3  13  10   36.08    2.56
  -3  13  10   37.30    2.60
  -3 -13  10   36.69    2.51
  -3  13  10   39.30    2.71
   3  13  10   38.21    2.68
  -3  13  10   41.26    2.55
   3  13  10   37.10    2.54
  -3  13 -10   36.74    2.55
   3  13 -10   38.80    2.56
  -3  13  11   22.07    2.04
  -3 -13  11   22.50    1.97
  -3  13  11   23.59    2.08
  -3  13 -11   21.69    1.98
   3  13  11   22.71    2.01
   3  13  11   23.33    2.12
  -3  13  11   25.81    2.02
  -3  13  11   22.01    2.08
   3 -13  11   26.44    2.13
  -3 -13  12   18.80    1.83
  -3  13  12   20.03    1.93
  -3  13  12   15.85    1.75
   3  13  12   19.16    1.92
   3  13  12   19.67    1.85
  -3  13 -12   18.62    1.84
  -3  13  12   17.03    1.82
  -3 -13  12   17.64    1.72
  -3  13  13   29.20    2.26
  -3  13  13   32.67    2.41
  -3 -13  13   30.03    2.22
  -3  13  13   29.32    2.34
  -3  13 -13   29.42    2.21
   3  13  13   30.40    2.31
   3  13  13   34.45    2.41
  -3 -13  13   32.43    2.29
  -3  13  14    7.99    1.22
  -3  13  14    8.32    1.29
  -3 -13  14    7.90    1.19
  -3  13 -14    7.54    1.19
  -3  13  14    5.49    1.02
   3  13  14    9.06    1.26
   3  13  14    8.08    1.27
  -3 -13  14    8.07    1.20
  -3 -13  14    7.37    1.14
   3 -13  14    8.66    1.22
  -3  13  15    0.77    0.67
  -3  13  15    0.52    0.56
   3  13  15   -0.34    0.74
   3 -13  15    0.56    0.49
  -3  13 -15    0.48    0.53
  -3 -13  15    0.40    0.59
  -3 -13  15    0.15    0.54
  -3  13  16   24.97    1.97
  -3  13  16   25.64    1.92
  -3  13 -16   25.73    1.87
   3  13  16   25.21    1.97
  -3 -13  16   24.81    1.92
  -3 -13  16   24.81    1.89
   3 -13  16   27.01    1.90
   3  13  17    4.40    0.88
  -3  13  17    4.79    0.86
  -3  13  17    3.56    0.86
   3  13  17    3.89    0.82
   3 -13  17    3.19    0.74
  -3 -13  17    5.35    0.95
  -3  13 -17    3.36    0.72
  -3 -13  17    3.32    0.80
  -3  13  18    2.25    0.58
   3  13  18    2.71    0.69
  -3  13  18    2.44    0.66
   3  13  18    1.93    0.71
   3 -13  18    1.89    0.55
  -3  13 -18    2.63    0.61
  -3 -13  18    2.47    0.64
  -3 -13  18    2.20    0.62
   3  13  19    9.41    0.90
  -3  13  19    6.52    0.93
  -3  13  19    6.59    0.76
   3  13  19    7.90    1.00
  -3 -13  19    8.35    0.96
   3 -13  19    6.80    0.89
  -3  13  20    0.12    0.27
  -3  13  20    0.62    0.37
   3  13  20    0.84    0.45
   3 -13  20    0.57    0.37
  -3 -13  20    0.24    0.31
  -3 -13  20    1.05    0.46
  -3  13  21   39.45    1.58
   3  13  21   41.89    1.69
   3 -13  21   42.32    1.56
  -3 -14   0   -0.24    0.36
   3  14   0    0.00    0.34
   3  14   0   -0.33    0.65
  -3  14   0   -0.55    0.76
  -3  14   0    0.95    0.54
   3  14   1   15.45    1.18
  -3  14  -1   10.53    0.97
  -3  14   1   10.84    0.96
  -3 -14   1   12.43    1.03
  -3 -14  -1   10.13    0.92
   3  14  -1   10.33    0.94
   3  14   1   10.02    1.48
  -3  14   1    9.36    1.38
  -3  14  -1   10.13    1.37
   3  14  -1   10.08    1.39
  -3  14   1   12.81    1.56
  -3  14  -1   11.97    1.55
  -3 -14   2    5.28    1.01
  -3  14   2    4.64    0.96
   3  14  -2    4.92    0.67
   3  14   2    4.24    0.66
  -3  14  -2    4.65    0.67
  -3  14   2    5.15    0.68
  -3 -14  -2    5.18    0.65
   3  14   2    4.09    1.06
  -3  14   2    4.52    1.06
   3  14  -2    6.46    1.16
  -3  14  -2    5.45    1.08
  -3  14  -2    4.51    1.08
  -3  14   2    4.73    0.93
  -3  14   3   21.92    1.94
  -3 -14   3   21.69    1.90
   3  14   3   21.96    1.41
  -3  14  -3   20.66    1.34
   3  14  -3   20.36    1.32
  -3  14   3   20.74    1.33
  -3  14   3   19.63    1.93
   3  14  -3   22.23    1.98
   3  14   3   19.44    2.02
  -3  14  -3   19.86    1.88
  -3  14  -3   19.96    1.97
  -3  14   4   19.52    1.87
  -3 -14   4   22.03    1.91
  -3  14  -4   18.79    1.28
   3  14  -4   19.74    1.29
  -3 -14   4   20.03    1.33
  -3  14   4   20.13    1.32
   3  14   4   19.09    1.34
   3  14  -4   20.40    1.84
   3  14   4   17.06    1.90
  -3  14  -4   18.28    1.78
  -3  14   4   17.41    1.81
  -3  14  -4   18.58    1.89
  -3  14   5   35.25    2.51
  -3 -14   5   36.86    2.50
  -3  14   5   40.12    1.82
  -3  14  -5   35.96    1.76
   3  14   5   37.65    1.87
  -3 -14   5   35.52    1.73
   3  14   5   34.60    2.64
  -3  14   5   32.35    2.45
  -3  14  -5   32.99    2.32
  -3  14  -5   33.34    2.51
  -3  14   6    7.58    1.22
  -3 -14   6    6.18    1.08
  -3  14   6    6.29    1.11
  -3  14   6    9.73    0.93
   3  14   6    7.78    0.93
  -3 -14   6    8.82    0.92
   3  14   6    5.97    1.22
  -3  14   6    8.83    1.32
  -3  14  -6    6.93    1.10
   3  14  -6    5.59    1.10
  -3  14  -6    7.67    1.27
  -3  14   7    3.50    0.87
  -3 -14   7    3.92    0.88
  -3  14   7    1.37    0.67
  -3  14   7    2.48    0.78
   3  14   7    1.63    0.78
  -3  14   7    2.68    0.85
  -3  14  -7    1.90    0.65
   3  14  -7    2.28    0.69
  -3  14  -7    2.46    0.74
  -3  14   8    2.10    0.78
  -3 -14   8    0.68    0.54
  -3  14   8    1.09    0.60
   3  14   8    1.24    0.64
   3  14   8    0.84    0.65
  -3  14   8    0.96    0.66
  -3  14   8    2.22    0.80
  -3  14  -8    1.11    0.62
   3  14  -8    1.89    0.78
  -3  14   9   34.37    2.54
  -3  14   9   36.62    2.55
  -3 -14   9   37.43    2.52
  -3  14   9   40.76    2.54
   3  14   9   34.38    2.56
  -3  14   9   40.60    2.57
   3  14   9   38.12    2.52
  -3  14  -9   34.10    2.49
   3  14  -9   38.63    2.61
  -3  14  10   16.61    1.82
  -3 -14  10   15.31    1.66
  -3  14  10   16.21    1.76
  -3  14  10   17.47    1.69
   3  14  10   17.03    1.74
   3  14  10   15.30    1.77
  -3  14  10   17.72    1.69
  -3  14 -10   15.17    1.68
   3  14 -10   16.84    1.71
  -3  14  11    3.13    0.87
  -3  14  11    3.06    0.88
  -3 -14  11    3.92    0.98
   3  14  11    2.43    0.79
   3  14  11    3.88    0.96
  -3  14  11    3.99    0.88
  -3  14 -11    2.56    0.74
  -3 -14  11    3.15    0.87
  -3  14  12  136.48    4.81
  -3  14  12  135.44    4.80
  -3 -14  12  134.85    4.63
  -3  14 -12  131.38    4.59
   3  14  12  140.07    4.83
   3  14  12  146.05    4.82
  -3 -14  12  140.78    4.65
  -3  14  13   24.80    2.07
  -3  14  13   26.59    2.13
  -3 -14  13   26.24    2.08
   3  14  13   26.08    2.05
  -3  14 -13   27.01    2.08
   3  14  13   31.35    2.24
  -3 -14  13   27.55    2.05
   3 -14  13   28.30    2.01
  -3  14  14    9.34    1.32
  -3  14  14    8.80    1.28
  -3  14 -14    9.34    1.25
   3  14  14    9.38    1.24
   3  14  14    8.97    1.28
  -3 -14  14    8.53    1.18
  -3 -14  14    8.81    1.24
   3 -14  14   10.12    1.23
  -3  14  15    1.44    0.72
  -3  14  15    0.41    0.56
   3  14  15    0.10    0.56
   3  14  15    0.34    0.46
   3 -14  15   -0.15    0.48
  -3 -14  15    0.29    0.59
  -3  14 -15    0.25    0.53
  -3 -14  15    0.79    0.52
  -3  14  16   19.84    1.68
   3  14  16   21.55    1.70
  -3  14  16   19.03    1.60
  -3  14 -16   20.07    1.57
   3  14  16   20.58    1.69
  -3 -14  16   22.01    1.65
  -3 -14  16   20.54    1.67
   3 -14  16   22.23    1.62
  -3  14  17    0.92    0.56
   3  14  17    0.92    0.53
  -3  14  17    0.98    0.55
   3  14  17    0.92    0.59
  -3 -14  17    0.84    0.49
   3 -14  17    1.11    0.52
  -3  14 -17    0.84    0.45
  -3 -14  17    0.95    0.48
  -3  14  18    1.13    0.50
  -3  14  18    1.26    0.46
   3  14  18    1.86    0.53
   3  14  18    1.77    0.63
   3 -14  18    1.92    0.56
  -3  14 -18    1.33    0.44
  -3 -14  18    1.89    0.57
   3  14  19   17.84    1.07
  -3  14  19   15.50    1.16
  -3  14  19   15.83    1.04
   3  14  19   16.51    1.25
  -3 -14  19   15.22    1.13
   3 -14  19   16.68    1.14
  -3 -14  19   15.95    1.10
  -3  14  20    1.18    0.36
   3  14  20    1.83    0.46
  -3 -14  20    1.53    0.35
   3 -14  20    2.22    0.43
  -3 -15   0    1.47    0.42
   3  15   0    0.48    0.65
  -3  15   0   -0.44    0.75
  -3  15   0   -0.11    0.58
   3  15   1    1.52    0.50
   3  15  -1    1.03    0.68
   3  15   1    0.50    0.67
  -3  15  -1    0.72    0.63
  -3  15   1    0.29    0.69
  -3  15  -1    0.82    0.60
  -3  15   1    0.04    0.61
  -3  15   2   16.28    1.67
  -3  15  -2   12.75    1.55
  -3  15   2   15.76    1.76
   3  15   2   13.40    1.70
   3  15  -2   13.48    1.64
  -3  15  -2   14.29    1.68
  -3  15   2   16.31    1.75
  -3  15   3  149.92    5.00
  -3 -15   3  151.54    4.92
  -3  15   3  139.37    5.04
   3  15   3  131.98    5.09
  -3  15  -3  133.48    4.77
   3  15  -3  141.76    4.90
  -3  15  -3  147.98    5.28
  -3  15   4    5.29    1.13
  -3 -15   4    4.96    1.01
   3  15   4    4.07    1.12
  -3  15  -4    5.34    1.04
  -3  15   4    6.65    1.18
   3  15  -4    4.55    0.99
   3  15  -4    5.30    1.19
  -3  15  -4    4.50    1.08
  -3  15   5  105.47    4.29
  -3 -15   5  108.01    4.20
  -3  15  -5  101.77    4.10
   3  15   5   98.66    4.45
  -3  15   5   98.59    4.25
  -3  15  -5  101.80    4.36
   3  15  -5   93.47    4.23
  -3 -15   6    3.22    0.81
  -3  15   6    3.51    0.93
   3  15   6    3.27    0.99
  -3  15   6    4.81    0.99
  -3  15  -6    2.48    0.79
  -3  15   6    3.99    1.02
   3  15  -6    3.82    1.05
  -3  15  -6    3.30    0.92
  -3  15   7    4.72    1.08
   3  15   7    4.07    1.07
  -3  15  -7    3.81    0.89
  -3  15   7    5.30    1.03
  -3  15   7    4.11    1.00
  -3  15  -7    3.73    0.90
   3  15  -7    3.96    1.04
  -3  15   8   61.57    3.33
  -3 -15   8   60.56    3.15
  -3  15   8   60.99    3.22
   3  15   8   57.71    3.35
  -3  15   8   64.16    3.27
  -3  15   8   60.33    3.13
  -3  15  -8   55.63    3.17
   3  15  -8   59.20    3.26
  -3  15   9   20.67    1.96
  -3 -15   9   19.05    1.81
  -3  15   9   20.09    1.88
  -3  15   9   20.32    1.81
   3  15   9   17.59    1.89
  -3  15   9   20.65    1.85
   3  15   9   21.17    1.86
  -3  15  -9   18.42    1.86
   3  15  -9   18.75    1.85
  -3  15  10   77.63    3.70
  -3 -15  10   77.14    3.50
  -3  15  10   80.65    3.68
  -3  15  10   87.44    3.60
   3  15  10   75.58    3.66
  -3  15  10   83.78    3.49
   3  15  10   85.82    3.66
  -3  15 -10   75.59    3.57
   3  15 -10   80.36    3.57
  -3 -15  10   81.66    3.51
  -3  15  11   21.78    2.00
  -3  15  11   21.30    1.92
  -3 -15  11   20.33    1.83
   3  15  11   20.75    1.95
  -3  15 -11   19.07    1.83
   3  15  11   20.97    1.84
  -3 -15  11   22.87    1.87
   3  15 -11   20.32    1.73
  -3 -15  12    4.79    0.98
  -3  15  12    5.48    1.14
  -3  15  12    5.48    1.10
   3  15  12    5.98    1.07
   3  15  12    6.50    1.10
  -3  15 -12    5.30    1.06
  -3 -15  12    5.47    0.98
   3 -15  12    6.80    1.04
  -3  15  13   18.75    1.80
  -3  15  13   18.77    1.74
   3  15  13   19.03    1.73
  -3  15 -13   17.52    1.66
   3  15  13   19.15    1.71
  -3 -15  13   20.84    1.72
   3 -15  13   19.35    1.64
  -3 -15  13   16.99    1.60
  -3  15  14   57.67    2.84
  -3  15  14   55.95    2.80
   3  15  14   58.15    2.71
   3  15  14   55.75    2.73
  -3  15 -14   50.85    2.56
  -3 -15  14   57.96    2.69
  -3 -15  14   55.73    2.72
   3 -15  14   56.39    2.58
  -3  15  15  112.58    3.76
  -3  15  15  117.22    3.81
   3  15  15  121.58    3.93
  -3  15 -15  111.28    3.56
   3  15  15  116.85    3.79
  -3 -15  15  119.08    3.67
  -3 -15  15  112.11    3.67
   3 -15  15  121.30    3.56
  -3  15  16   23.68    1.66
   3  15  16   25.72    1.74
  -3  15  16   24.50    1.68
   3  15  16   26.23    1.76
  -3  15 -16   24.02    1.59
  -3 -15  16   24.83    1.61
  -3 -15  16   25.62    1.71
   3 -15  16   25.33    1.59
   3  15  17   13.69    1.20
  -3  15  17   12.37    1.12
  -3  15  17   11.38    1.08
   3  15  17   12.84    1.19
  -3  15 -17   12.17    1.05
   3 -15  17   12.91    1.07
  -3 -15  17   11.71    1.11
  -3  15  18   67.27    2.19
  -3  15 -18   63.71    1.87
   3  15  18   70.21    2.41
  -3 -15  18   66.64    2.28
   3 -15  18   71.34    2.17
   3  15  19   14.64    1.01
  -3 -15  19   14.20    0.95
  -3 -15  19   13.97    0.89
  -3  16   0   -0.23    0.74
   3  16   0   -0.90    0.80
  -3  16   0   -0.09    0.66
  -3  16  -1    0.18    0.81
  -3  16   1    0.95    0.69
   3  16  -1    0.66    0.63
   3  16   1    2.48    0.81
  -3  16  -1   -0.29    0.82
  -3  16   1    0.63    0.54
  -3  16  -2   -0.56    0.69
  -3  16   2    0.06    0.64
   3  16  -2    0.35    0.58
  -3  16  -2   -0.86    0.84
  -3  16   2   -0.08    0.58
  -3  16   3    3.20    0.82
   3  16   3    3.59    0.99
  -3  16  -3    3.39    0.91
  -3  16   3    4.21    1.00
   3  16  -3    4.96    1.00
  -3  16  -3    4.07    0.97
   3  16  -3    4.11    1.08
  -3  16   4    4.88    1.04
  -3 -16   4    2.07    0.65
   3  16   4    1.97    0.80
  -3  16  -4    2.08    0.80
  -3  16   4    1.49    0.63
  -3  16  -4    2.10    0.85
   3  16  -4    1.98    0.82
  -3 -16   5   22.82    1.92
  -3  16   5   21.98    1.97
  -3  16  -5   19.90    1.86
  -3  16   5   20.52    1.96
   3  16   5   18.90    1.99
  -3  16  -5   22.49    2.05
   3  16  -5   19.18    1.95
  -3  16   6    9.38    1.40
  -3 -16   6    8.47    1.20
  -3  16  -6    9.10    1.26
  -3  16   6    9.42    1.33
   3  16   6    8.97    1.41
  -3  16   6    9.21    1.38
  -3  16  -6    7.58    1.25
   3  16  -6    8.36    1.38
  -3  16   7   25.00    2.17
  -3 -16   7   23.18    1.94
   3  16   7   20.95    2.07
  -3  16   7   24.21    2.09
  -3  16   7   22.79    2.01
  -3  16  -7   21.40    1.98
   3  16  -7   22.26    2.06
  -3 -16   8    1.44    0.71
  -3  16   8    1.49    0.77
  -3  16   8    1.13    0.67
  -3  16   8    2.14    0.77
   3  16   8    1.97    0.79
  -3  16  -8    1.43    0.70
   3  16  -8    2.13    0.83
  -3 -16   9    0.27    0.57
  -3  16   9    0.09    0.70
   3  16   9    0.37    0.62
  -3  16   9   -0.05    0.56
  -3  16   9    0.22    0.51
  -3  16  -9    0.42    0.62
   3  16  -9    1.48    0.71
  -3 -16   9   -0.39    0.59
  -3  16  10    7.95    1.25
  -3 -16  10    7.67    1.15
  -3  16  10    8.45    1.16
   3  16  10    6.76    1.19
  -3  16  10    8.21    1.12
   3  16  10    8.83    1.17
   3  16 -10   10.35    1.33
  -3 -16  10    7.98    1.08
  -3  16 -10    5.93    1.09
  -3  16  11    2.44    0.91
  -3 -16  11    1.62    0.70
   3  16  11    2.46    0.75
   3  16  11    2.42    0.79
  -3  16 -11    1.81    0.71
   3  16 -11    1.52    0.68
  -3 -16  11    2.23    0.70
  -3  16  12    1.60    0.78
   3  16  12    2.46    0.74
   3  16  12    1.38    0.61
  -3 -16  12    1.18    0.57
  -3 -16  12    1.72    0.67
  -3  16 -12    2.37    0.76
  -3  16  13   12.95    1.40
  -3  16 -13   13.65    1.37
   3  16  13   14.98    1.43
   3  16  13   14.90    1.43
   3 -16  13   15.40    1.31
  -3 -16  13   14.82    1.36
  -3 -16  13   13.03    1.33
   3  16  14    1.35    0.64
  -3  16  14    1.33    0.67
   3  16  14    1.66    0.62
   3 -16  14    1.62    0.52
  -3 -16  14    1.21    0.56
  -3 -16  14    1.28    0.50
  -3  16 -14    0.80    0.53
  -3  16  15   10.00    1.14
   3  16  15   10.37    1.18
   3  16  15    9.60    1.07
  -3  16 -15   10.03    1.05
  -3 -16  15   10.25    1.03
   3 -16  15   11.12    1.01
  -3 -16  15    9.56    1.06
   3  16  16   10.06    1.04
  -3  16  16    8.79    0.96
  -3  16 -16    8.11    0.87
   3  16  16    9.29    0.96
  -3 -16  16    9.66    1.00
   3 -16  16    9.63    0.86
  -3  16  17    2.60    0.57
   3  16  17    2.33    0.57
   3  16  17    2.27    0.51
   3 -16  17    1.70    0.38
  -3  16 -17    2.17    0.47
  -3 -16  17    1.79    0.50
  -3  16  18   27.36    1.20
   3  16  18   29.42    1.32
  -3 -16  18   26.95    1.25
  -3 -16  18   27.40    1.22
  -3  17   0   -0.50    0.74
   3  17   0    0.39    0.62
  -3  17   0    0.49    0.63
   3  17  -1    4.84    1.06
  -3  17  -1    4.70    1.01
  -3  17   1    5.01    1.10
   3  17   1    5.34    1.06
  -3  17  -1    6.03    1.13
  -3  17   1    6.15    1.09
   3  17  -1    6.12    1.29
  -3  17  -2    5.47    1.07
  -3  17   2    5.97    1.17
   3  17   2    5.88    1.17
  -3  17   2    8.76    1.31
   3  17  -2    7.77    1.39
  -3  17  -2    7.20    1.23
  -3  17   3   26.02    1.98
  -3  17   3   19.59    1.92
   3  17   3   20.88    2.04
  -3  17  -3   27.20    2.16
  -3  17  -3   24.04    2.12
   3  17  -3   21.60    2.11
  -3  17   4    1.39    0.65
  -3  17  -4    1.33    0.76
  -3  17   4    1.47    0.66
   3  17   4    1.07    0.74
  -3  17  -4    1.66    0.81
   3  17  -4    0.40    0.72
  -3 -17   5    2.97    0.78
  -3  17   5    2.30    0.71
  -3  17   5    3.22    0.92
  -3  17  -5    2.60    0.76
  -3  17   5    2.67    0.87
   3  17   5    2.18    0.89
  -3  17  -5    2.85    0.90
   3  17  -5    1.80    0.72
  -3  17   6    9.09    1.34
  -3 -17   6    9.66    1.22
   3  17   6    8.55    1.34
  -3  17   6    9.31    1.34
  -3  17   6    8.51    1.27
  -3  17  -6   10.16    1.39
   3  17  -6    9.69    1.41
  -3  17   7  104.46    4.10
  -3 -17   7  108.69    3.90
   3  17   7   99.51    4.16
  -3  17   7  109.03    4.06
  -3  17   7  107.73    4.10
  -3  17  -7   99.06    4.02
   3  17  -7  100.67    4.12
  -3  17   8   10.21    1.36
  -3 -17   8    9.81    1.23
  -3  17   8    9.79    1.27
  -3  17   8    9.65    1.29
   3  17   8    9.02    1.35
  -3  17  -8    9.70    1.34
   3  17  -8    9.00    1.26
  -3 -17   9    1.53    0.64
  -3  17   9    2.00    0.81
  -3  17   9    1.18    0.60
  -3  17   9    1.26    0.54
   3  17   9    1.46    0.74
  -3  17  -9    1.82    0.73
   3  17  -9    2.54    0.82
  -3  17  10    2.49    0.82
  -3  17  10    2.51    0.69
  -3  17  10    2.44    0.63
   3  17  10    2.09    0.74
   3  17 -10    1.77    0.54
  -3 -17  10    1.58    0.55
  -3  17 -10    1.68    0.65
  -3  17  11    4.42    0.96
   3  17  11    3.68    0.88
   3  17  11    5.05    0.85
  -3  17 -11    4.70    0.92
   3  17 -11    3.70    0.72
  -3 -17  11    4.97    0.87
  -3 -17  11    4.47    0.75
  -3  17  12   36.07    2.18
   3  17  12   33.65    2.14
  -3  17 -12   32.41    2.02
   3  17  12   37.34    1.99
  -3 -17  12   36.70    1.89
  -3 -17  12   33.94    1.99
  -3  17  13    0.66    0.59
   3  17  13    0.63    0.55
   3  17  13    0.21    0.42
  -3  17 -13    0.25    0.45
  -3 -17  13    0.53    0.48
  -3 -17  13    1.07    0.44
  -3  17  14   -0.42    0.49
   3  17  14    0.29    0.50
   3  17  14    0.50    0.46
  -3  17 -14    0.08    0.41
  -3 -17  14    0.35    0.43
  -3  17  15    0.24    0.42
   3  17  15    0.53    0.45
   3  17  15    1.31    0.45
  -3 -17  15    0.56    0.42
  -3  17 -15    0.31    0.38
   3  17  16    0.32    0.36
  -3  17  16    0.23    0.35
   3  17  16    0.27    0.29
  -3 -17  16    0.13    0.33
  -3  17 -16    0.53    0.30
  -3  17  17    6.74    0.63
  -3 -17  17    6.89    0.62
  -3 -17  17    6.77    0.62
  -3  18   0   -0.15    0.68
   3  18   0   -0.04    0.74
  -3  18   0   -0.31    0.57
  -3  18   1    7.75    1.24
  -3  18  -1    6.72    1.21
  -3  18   1    9.82    1.27
  -3  18  -1    6.25    1.10
   3  18  -1    7.43    1.34
   3  18   1    7.69    1.33
  -3  18   2   37.49    2.54
  -3  18  -2   37.23    2.46
   3  18   2   38.16    2.61
  -3  18  -2   37.73    2.50
  -3  18   2   41.54    2.45
   3  18  -2   35.03    2.63
   3  18   2   37.24    2.68
   3  18   3   31.82    2.38
  -3  18  -3   32.69    2.28
  -3  18   3   34.24    2.41
  -3  18  -3   32.50    2.36
   3  18  -3   33.79    2.56
   3  18   3   33.44    2.52
  -3  18   4    3.19    0.77
  -3  18   4    3.42    0.92
  -3  18   4    2.31    0.84
  -3  18  -4    4.34    0.98
   3  18   4    4.19    1.03
   3  18  -4    2.87    0.93
  -3  18  -4    3.31    0.87
   3  18   4    4.22    1.09
  -3  18   5   44.20    2.49
  -3  18   5   38.62    2.51
   3  18   5   39.17    2.64
  -3  18   5   41.65    2.54
  -3  18  -5   39.73    2.54
   3  18  -5   38.26    2.59
   3  18   5   40.16    2.67
  -3  18   6    0.41    0.55
  -3 -18   6   -0.19    0.50
  -3  18   6    0.07    0.55
  -3  18   6    0.05    0.58
   3  18   6    0.91    0.76
  -3  18  -6    0.25    0.57
   3  18  -6    0.17    0.60
   3  18   6    0.54    0.61
  -3  18   7    6.06    1.02
   3  18   7    4.66    1.03
  -3  18   7    4.38    0.89
  -3  18   7    4.92    0.98
  -3  18  -7    4.30    0.99
   3  18  -7    5.33    1.03
   3  18   7    5.02    0.98
  -3  18   8   24.12    1.85
   3  18   8   20.91    1.82
  -3  18   8   21.93    1.73
  -3  18  -8   19.48    1.76
  -3  18   8   24.29    1.77
   3  18  -8   21.35    1.76
   3  18   8   23.70    1.85
  -3  18   9   15.83    1.50
  -3  18   9   14.75    1.31
  -3  18  -9   12.39    1.39
  -3  18   9   14.16    1.33
   3  18   9   14.06    1.40
  -3 -18   9   13.81    1.31
   3  18  -9   13.30    1.36
  -3  18  10    9.09    1.17
   3  18  10    9.54    1.18
  -3  18  10    8.00    0.93
  -3  18 -10    8.29    1.11
   3  18 -10    8.77    1.05
   3  18  10   10.71    1.11
  -3 -18  10    9.67    1.08
   3  18  11    4.60    0.88
  -3  18  11    6.08    0.96
   3  18 -11    4.94    0.75
  -3 -18  11    5.37    0.82
  -3  18 -11    4.89    0.83
  -3  18  12    0.44    0.51
   3  18  12    0.80    0.50
  -3  18 -12    0.93    0.50
  -3 -18  12    0.74    0.44
   3  18  13   12.67    1.17
  -3  18  13   11.48    1.10
  -3  18 -13   11.30    1.05
  -3 -18  13   10.99    0.99
  -3  18  14    0.07    0.41
   3  18  14    0.08    0.40
  -3  18 -14    0.00    0.35
  -3 -18  14   -0.09    0.37
   3  18  15    6.41    0.71
  -3  18  15    6.59    0.71
  -3  18 -15    6.13    0.61
  -3 -18  15    6.27    0.63
  -3  19   0    0.29    0.61
   3  19   0   -0.04    0.75
  -3  19   0    0.04    0.49
  -3  19   1    3.35    0.91
  -3  19  -1    3.92    0.92
  -3  19   1    3.76    0.80
  -3  19  -1    3.10    0.79
   3  19  -1    4.60    1.10
   3  19   1    3.06    1.02
  -3  19   2   43.87    2.57
  -3  19   2   43.98    2.60
  -3  19  -2   41.67    2.45
  -3  19  -2   43.20    2.49
   3  19   2   41.95    2.68
   3  19  -2   42.49    2.70
   3  19   3   32.63    2.05
  -3  19   3   26.98    2.06
  -3  19   3   29.60    2.14
  -3  19  -3   28.03    2.01
  -3  19  -3   28.97    2.08
   3  19  -3   28.96    2.22
   3  19   3   28.00    2.21
   3  19   4    1.63    0.70
  -3  19   4    0.80    0.65
  -3  19   4    0.43    0.57
   3  19  -4    1.01    0.62
   3  19  -4    0.34    0.77
  -3  19  -4    0.25    0.62
   3  19   4    0.95    0.71
  -3  19   5   61.22    2.61
   3  19   5   63.21    2.82
  -3  19   5   54.51    2.70
  -3  19   5   56.56    2.79
   3  19  -5   53.16    2.84
   3  19   5   58.70    2.96
  -3  19  -5   54.82    2.78
  -3  19   6   98.35    3.31
   3  19   6   95.64    3.44
  -3  19  -6   87.20    3.41
  -3  19   6   94.10    3.36
  -3  19   6   91.33    3.41
   3  19  -6   87.07    3.48
   3  19   6   91.94    3.58
  -3  19   7   28.23    1.80
   3  19   7   28.49    1.91
  -3  19   7   26.82    1.83
  -3  19   7   26.90    1.74
  -3  19  -7   25.70    1.85
  -3 -19   7   27.21    1.66
   3  19  -7   25.39    1.85
   3  19   7   28.43    1.93
  -3  19   8   21.53    1.57
   3  19   8   20.20    1.60
  -3  19  -8   19.15    1.59
  -3  19   8   22.07    1.48
  -3  19   8   18.64    1.44
   3  19  -8   17.91    1.48
  -3 -19   8   20.23    1.40
   3  19   8   19.88    1.53
  -3  19   9   38.06    2.01
   3  19   9   37.20    2.04
  -3  19   9   36.41    1.84
  -3  19  -9   34.28    1.99
   3  19   9   40.11    1.96
   3  19  -9   34.63    1.88
  -3 -19   9   35.80    1.79
   3  19  10    1.70    0.62
  -3  19  10    0.97    0.50
  -3  19 -10    1.28    0.56
   3  19 -10    0.80    0.41
  -3 -19  10    1.48    0.48
   3  19  11   63.35    2.43
  -3  19  11   63.55    2.37
  -3  19 -11   61.00    2.34
   3  19 -11   55.76    1.84
  -3 -19  11   61.83    2.12
   3  19  12    3.96    0.67
  -3  19  12    3.65    0.62
  -3  19 -12    4.37    0.67
  -3 -19  12    4.12    0.59
   3  19  13   42.33    1.71
  -3  19  13   39.91    1.63
  -3  19 -13   38.79    1.57
  -3 -19  13   39.17    1.42
   3  19  14    0.07    0.26
  -3  20   0    0.51    0.67
  -3  20   0    0.05    0.59
  -3  20   0    0.43    0.40
   3  20   0   -0.04    0.64
  -3  20  -1    2.24    0.73
  -3  20   1    2.72    0.84
  -3  20   1    2.53    0.72
   3  20  -1    2.17    0.75
  -3  20   1    3.22    0.65
  -3  20  -1    2.56    0.66
   3  20   1    2.23    0.79
  -3  20   2    1.56    0.67
   3  20  -2    2.54    0.70
  -3  20   2    2.31    0.72
   3  20   2    0.93    0.67
  -3  20  -2    2.06    0.62
   3  20  -2    2.17    0.77
  -3  20   3    8.23    1.10
  -3  20   3    7.78    1.04
  -3  20  -3    8.05    1.04
   3  20  -3    9.15    1.01
   3  20  -3    9.19    1.25
   3  20   3    8.48    1.22
   3  20   4   23.79    1.51
  -3  20   4   19.97    1.58
  -3  20  -4   20.29    1.57
  -3  20   4   20.17    1.54
   3  20  -4   19.94    1.69
   3  20   4   20.02    1.64
   3  20   5    1.24    0.53
  -3  20   5    1.14    0.54
  -3  20   5   -0.35    0.49
  -3  20  -5    0.50    0.49
   3  20  -5    0.12    0.56
   3  20   5   -0.34    0.62
  -3  20   6    0.71    0.45
   3  20   6    0.85    0.51
  -3  20   6    0.19    0.43
  -3  20   6    0.31    0.43
   3  20   6    0.74    0.53
  -3  20  -6    0.43    0.47
   3  20  -6    0.54    0.55
  -3  20   7    3.47    0.60
   3  20   7    3.93    0.72
  -3  20   7    2.78    0.56
  -3  20   7    3.11    0.64
   3  20  -7    2.79    0.68
  -3  20  -7    3.41    0.73
   3  20   7    3.18    0.63
   3  20   8    5.55    0.80
  -3  20   8    4.57    0.69
   3  20   8    4.32    0.65
  -3  20  -8    4.64    0.77
   3  20  -8    3.71    0.65
  -3  20   9    2.08    0.52
   3  20   9    2.63    0.57
  -3  20  -9    2.29    0.58
   3  20  -9    2.24    0.49
   3  20  10    5.71    0.73
  -3  20  10    5.31    0.66
  -3  20 -10    4.74    0.67
   3  20  11    1.66    0.42
  -3  20  11    1.53    0.40
   3  20  11    1.99    0.42
  -3  20 -11    1.37    0.37
   3  21   0    0.24    0.42
  -3  21   0    0.05    0.48
   3  21   0    0.29    0.47
  -3  21   1   -0.10    0.46
  -3  21  -1    0.37    0.50
   3  21  -1    0.52    0.44
   3  21   1    0.24    0.46
  -3  21  -1    0.15    0.35
   3  21  -1    0.28    0.49
   3  21   1   -0.11    0.50
  -3  21  -2   24.90    1.65
   3  21  -2   23.85    1.33
  -3  21   2   23.67    1.52
  -3  21  -2   23.08    1.38
   3  21  -2   23.73    1.66
   3  21   2   22.78    1.60
  -3  21   3    0.04    0.41
  -3  21  -3    0.65    0.55
  -3  21  -3    0.49    0.44
   3  21  -3    0.98    0.59
   3  21   3   -0.17    0.43
  -3  21  -4    5.53    0.87
  -3  21  -4    4.83    0.72
  -3  21   4    4.51    0.67
   3  21  -4    4.99    0.81
   3  21   4    4.38    0.73
  -3  21  -5    1.17    0.57
  -3  21   5    0.51    0.33
   3  21  -5    1.12    0.51
   3  21   5    1.50    0.52
  -3  21  -5    1.29    0.47
  -3  21  -6    1.30    0.56
  -3  21  -6    0.74    0.38
   3  21  -6    0.60    0.40
   3  21   6    0.52    0.37
  -3  21  -7    4.54    0.70
   3  21  -7    3.51    0.58
  -3  21  -7    3.45    0.58
   3  21   8    5.69    0.67
  -3  21  -8    5.52    0.65
  -3  21  -8    6.11    0.71
  -3  21  -9    5.10    0.58
  -3  22   0   -0.29    0.40
   3  22   0   -0.12    0.34
  -3  22   1    7.66    0.73
  -3  22  -1    7.64    0.78
   3  22  -1    8.48    0.86
   3  22   1    8.12    0.81
   3  22   2    1.25    0.41
  -3  22  -2    1.25    0.42
   3  22  -2    1.13    0.42
   3  22   2    0.82    0.39
  -3  22  -3    2.84    0.53
   3  22   3    2.85    0.49
   3  22  -3    3.14    0.54
   3  22   3    3.19    0.50
  -3  22  -4    2.16    0.48
   3  22   4    1.47    0.41
   3  22  -4    1.64    0.42
  -4   0   0 2935.93    9.15
  -4   0   1    0.70    0.27
  -4   0  -1    1.66    0.32
  -4   0   2  600.02    4.29
  -4   0  -2  594.04    4.26
  -4   0   3    1.34    0.28
  -4   0   3    0.88    0.21
  -4   0  -3    1.22    0.27
  -4   0  -4  120.01    1.99
  -4   0   4  118.72    1.98
  -4   0   4  120.29    1.75
  -4   0  -5    0.42    0.25
  -4   0   5    0.39    0.17
  -4   0  -6   11.10    0.65
  -4   0   6   10.70    0.51
  -4   0   7    1.22    0.27
  -4   0   7    1.34    0.29
  -4   0  -7    0.97    0.26
  -4   0   7    0.68    0.17
   4   0   8  393.43    4.67
  -4   0  -8  401.43    3.87
   4   0   9    4.53    0.64
  -4   0   9    2.20    0.46
   4   0  10   13.99    1.00
  -4   0 -10   13.05    0.73
   4   0  11    0.94    0.48
  -4   0  11    1.68    0.42
  -4   0 -11    1.79    0.31
  -4   0  12  100.99    2.45
   4   0  12   95.96    2.64
   4   0  13    0.55    0.42
  -4   0  13    2.77    0.52
   4   0  14    1.66    0.52
  -4   0  14    2.93    0.84
   4   0  14    1.90    0.72
  -4   0  14    1.21    0.67
  -4   0  15    0.46    0.50
  -4   0  15    1.36    0.71
  -4   0 -15   -0.46    0.57
   4   0  15    0.95    0.63
  -4   0  16 1257.18   14.02
  -4   0  16 1162.71   13.71
   4   0  16 1205.08   10.22
  -4   0 -16 1190.11   12.78
   4   0  16 1111.11   13.55
   4   0  16 1154.52   13.74
  -4   0  17    0.79    0.50
   4   0  17    0.97    0.66
   4   0  17    0.30    0.53
  -4   0  18  196.55    5.73
   4   0  18  187.59    5.56
  -4   0  19    1.70    0.81
  -4   0  19    1.86    0.87
   4   0  19   -0.15    0.64
  -4   0  20  257.00    6.27
  -4   0  20  274.29    6.13
   4   0  20  256.31    6.26
  -4   0  21    2.13    0.87
  -4   0  21    1.14    0.69
   4   0  21    0.85    0.76
  -4   0  22   35.77    1.98
   4   0  22   32.11    2.09
  -4   0  22   34.48    2.12
  -4   0  23    1.24    0.53
  -4   0  23    0.67    0.51
   4   0  23    0.05    0.45
  -4   0  24  119.05    3.07
   4   0  24  127.39    3.27
   4   0  24  125.74    3.36
   4   0  25    0.79    0.49
  -4  -1   0   22.26    0.83
  -4  -1   0   22.00    0.83
  -4   1   0   21.83    0.82
  -4  -1   1  561.95    4.15
  -4  -1  -1  569.30    4.01
  -4  -1  -1  558.22    4.16
  -4  -1   1  557.73    4.02
  -4   1  -1  560.96    4.13
  -4   1   1  552.01    3.95
  -4  -1   2  372.91    3.44
  -4  -1   2  371.34    3.23
  -4  -1  -2  353.36    3.34
  -4   1  -2  367.10    3.39
  -4   1   2  352.94    3.08
  -4  -1  -3  342.40    3.33
  -4  -1   3  346.76    3.36
  -4  -1   3  338.41    3.03
  -4   1  -3  341.70    3.30
  -4  -1   4  698.59    4.30
  -4   1  -4  686.15    4.78
  -4   1   4  698.57    4.22
  -4  -1   5 2490.79    9.33
  -4  -1   5 2571.63    8.10
  -4  -1  -5 2625.67    9.41
  -4   1  -5 2621.35    9.53
  -4   1   5 2728.97    8.15
  -4  -1   6  357.59    3.61
  -4  -1  -6  352.75    3.51
  -4  -1   6  351.83    2.95
  -4   1  -6  358.40    3.59
  -4   1   6  358.78    3.64
  -4  -1   6  362.89    3.45
  -4  -1   7   58.21    1.50
   4  -1   7   56.68    1.71
  -4  -1  -7   59.74    1.48
  -4  -1   7   57.09    1.16
  -4   1  -7   55.39    1.44
  -4   1   7   60.27    1.15
  -4  -1   7   56.79    1.43
  -4   1   7   54.46    1.49
  -4  -1   8 1218.88    6.89
   4  -1   8 1266.82    8.21
  -4  -1   8 1301.39    7.11
  -4   1   8 1259.89    7.41
  -4  -1  -8 1257.63    6.84
  -4   1  -8 1258.48    6.90
  -4  -1   9 1914.93    8.70
   4   1   9 1945.10   10.73
  -4   1   9 1891.54    9.42
   4  -1   9 1903.75   10.53
  -4  -1  -9 1923.13    8.57
  -4   1  -9 1953.55    8.74
  -4  -1  10  444.89    4.30
   4   1  10  446.41    5.28
  -4   1  10  457.38    4.87
  -4  -1  10  473.31    4.76
  -4   1 -10  460.70    4.32
  -4  -1 -10  468.91    4.32
   4  -1  10  445.03    5.29
  -4   1  11  840.90    6.87
   4   1  11  856.57    7.60
   4  -1  11  847.42    7.54
  -4  -1  11  896.60    6.78
  -4  -1 -11  880.32    5.96
  -4   1 -11  876.63    6.00
  -4  -1  12  126.14    2.67
   4  -1  12  121.02    2.94
  -4   1  12  127.91    2.80
  -4  -1  12  126.67    2.57
   4   1  13  630.05    6.90
  -4   1  13  653.14    6.58
  -4  -1  13  704.60    6.51
   4  -1  13  656.13    7.06
  -4  -1  13  729.03    6.38
  -4   1  14   70.32    3.27
   4   1  14   66.74    2.34
   4  -1  14   66.76    2.34
  -4   1 -14   72.41    3.19
   4   1  14   72.35    3.36
   4   1  14   69.97    3.30
   4  -1  14   69.35    3.31
  -4  -1  14   72.66    3.46
  -4   1  14   70.61    3.42
  -4  -1  15  434.51    8.24
  -4   1  15  416.33    8.09
   4  -1  15  417.00    5.93
   4   1  15  423.42    5.96
  -4   1 -15  419.03    7.72
  -4  -1 -15  413.37    7.46
   4   1  15  413.21    8.10
   4   1  15  418.32    8.16
   4  -1  15  423.17    8.25
  -4  -1  16   18.92    1.85
  -4   1  16   22.11    1.93
  -4   1  16   22.08    1.98
   4   1  16   20.40    1.37
   4  -1  16   19.87    1.38
  -4   1 -16   17.77    1.63
   4   1  16   21.02    1.93
   4  -1  16   18.34    1.87
  -4   1  17   25.41    2.11
  -4  -1  17   30.44    2.16
  -4  -1  17   24.80    2.05
   4   1  17   24.79    2.06
   4  -1  17   24.12    2.06
  -4  -1  18   10.33    1.43
  -4   1  18   10.15    1.38
  -4   1  18   12.77    1.56
   4   1  18   10.07    1.37
   4  -1  18   11.50    1.47
   4  -1  18    9.98    1.38
  -4   1  19  204.96    5.59
  -4  -1  19  216.42    5.50
  -4   1  19  189.99    5.58
  -4  -1  19  202.18    5.70
   4   1  19  187.90    5.53
   4  -1  19  188.81    5.56
  -4  -1  20   95.74    3.82
  -4   1  20  101.07    3.83
  -4  -1  20  104.50    3.70
  -4   1  20   98.70    3.94
   4   1  20   94.59    3.84
   4  -1  20   95.59    3.87
  -4  -1  21  329.55    6.75
  -4   1  21  325.82    6.50
  -4  -1  21  346.28    6.34
   4   1  21  315.92    6.69
   4  -1  21  321.85    6.80
  -4   1  21  331.67    6.87
  -4   1  22   87.47    3.14
   4  -1  22   86.05    3.36
  -4  -1  22   87.93    3.30
  -4   1  22   87.47    3.34
   4   1  22   85.98    3.33
  -4   1  23  123.21    3.36
   4  -1  23  126.15    3.77
  -4   1  23  123.42    3.62
  -4  -1  23  124.95    3.54
   4   1  23  123.21    3.68
  -4   1  24   18.11    1.13
  -4   1  24   18.53    1.29
  -4  -1  24   17.99    1.21
   4   1  24   19.20    1.30
   4   1  24   19.00    1.34
   4  -1  24   18.25    1.34
   4   1  25  112.04    2.88
   4  -1  25  104.02    2.62
  -4  -2   0   37.49    1.09
  -4   2   0   38.34    1.09
  -4  -2   0   37.13    1.10
  -4  -2   1  209.78    2.60
  -4  -2  -1  213.34    2.51
  -4  -2   1  212.53    2.56
  -4  -2  -1  208.87    2.61
  -4   2   1  215.11    1.22
  -4   2  -1  205.21    2.56
  -4   2   1  201.27    2.43
  -4  -2   2   68.12    1.54
  -4  -2  -2   69.73    1.42
  -4  -2  -2   73.24    1.57
  -4   2  -2   70.69    1.53
  -4   2   2   68.96    1.40
  -4  -2   2   68.87    1.46
  -4  -2   3 1157.86    6.33
  -4  -2  -3 1212.57    5.74
  -4  -2   3 1207.67    5.97
  -4   2  -3 1229.24    6.40
  -4   2   3 1168.92    5.61
  -4  -2  -3 1217.85    6.41
  -4  -2   4 1125.03    6.33
  -4  -2  -4 1094.58    6.11
  -4   2  -4 1105.56    6.15
  -4   2   4 1118.22    5.38
  -4  -2   5  355.41    3.64
  -4  -2   5  346.99    3.13
  -4  -2  -5  349.88    3.52
  -4   2  -5  351.69    3.56
  -4   2   5  356.37    3.00
  -4  -2   6  837.27    5.67
   4  -2   6  842.37    6.20
  -4  -2   6  843.88    4.77
  -4  -2  -6  810.60    5.43
  -4   2  -6  842.21    5.59
  -4   2   6  881.65    4.61
  -4  -2   6  868.03    5.20
  -4   2   6  850.19    5.77
  -4  -2   7  236.58    3.07
   4  -2   7  250.02    3.51
  -4  -2   7  244.82    2.49
  -4  -2  -7  232.54    2.93
  -4   2  -7  235.96    3.00
  -4   2   7  260.91    2.45
  -4   2   7  236.63    3.15
  -4  -2   7  245.68    2.87
   4  -2   8    1.53    0.46
  -4  -2   8    0.84    0.29
  -4  -2  -8    0.42    0.25
  -4   2  -8    1.23    0.33
  -4  -2   9  155.89    2.58
   4  -2   9  155.90    3.02
  -4  -2  -9  160.13    2.51
  -4   2   9  160.85    2.83
  -4   2  -9  160.71    2.57
  -4  -2   9  167.76    2.63
  -4  -2  10  234.99    3.22
   4   2  10  235.98    3.91
  -4   2  10  234.79    3.59
   4  -2  10  229.36    3.78
  -4  -2 -10  236.07    3.07
  -4   2 -10  235.43    3.15
   4   2  11   13.58    1.02
  -4   2  11    9.02    0.79
  -4  -2  11   11.75    0.78
   4  -2  11    8.17    0.81
  -4  -2 -11   11.19    0.70
  -4   2 -11    8.59    0.64
  -4  -2  11    9.91    0.74
   4   2  12    2.42    0.56
   4  -2  12    1.98    0.46
  -4  -2  12    3.21    0.48
  -4  -2  12    2.59    0.44
   4   2  13  222.14    4.14
  -4   2  13  224.85    3.92
   4  -2  13  222.62    4.13
  -4  -2  13  236.59    3.76
  -4   2  14   11.94    1.43
  -4   2  14   10.85    1.34
   4   2  14    9.96    0.97
  -4   2  14    9.38    0.89
   4  -2  14   10.08    0.97
  -4  -2  14   11.38    0.87
  -4   2 -14   11.18    1.32
   4   2  14    8.47    1.19
   4  -2  14    9.03    1.28
  -4   2  14   10.76    1.42
  -4   2  15  156.87    5.02
  -4   2  15  148.56    4.82
   4   2  15  146.21    3.51
   4  -2  15  149.35    3.55
  -4   2 -15  154.10    4.72
  -4  -2 -15  142.02    4.37
   4   2  15  139.40    4.71
  -4  -2  15  162.03    4.92
   4  -2  15  145.78    4.87
  -4   2  16   14.85    1.65
  -4   2  16   15.40    1.66
  -4  -2  16   14.12    1.57
   4   2  16   14.75    1.20
   4  -2  16   15.14    1.20
  -4   2 -16   13.79    1.50
   4   2  16   15.59    1.64
  -4  -2  16   16.28    1.63
   4  -2  16   15.39    1.67
  -4   2  17    4.39    0.92
  -4   2  17    5.64    1.11
  -4  -2  17    4.44    0.96
  -4   2 -17    7.87    1.08
   4  -2  17    5.05    1.04
   4   2  17    3.68    0.91
  -4  -2  17    7.03    1.08
  -4   2  18   88.18    3.84
  -4   2  18   91.74    3.88
  -4  -2  18   88.65    3.83
   4   2  18   83.07    3.69
  -4  -2  18  100.96    3.88
   4  -2  18   86.45    3.86
  -4   2  19   35.16    2.38
  -4  -2  19   34.52    2.37
  -4   2  19   37.02    2.52
   4   2  19   31.58    2.31
   4  -2  19   34.56    2.41
   4  -2  19   33.77    2.41
  -4   2  20   12.18    1.43
  -4  -2  20    9.58    1.30
   4   2  20    7.88    1.20
   4  -2  20    9.51    1.31
  -4   2  20    9.48    1.31
  -4   2  21    1.37    0.79
  -4  -2  21    1.67    0.75
  -4   2  21    0.67    0.51
   4   2  21    0.50    0.64
   4  -2  21    0.65    0.65
  -4   2  22   24.21    1.72
   4  -2  22   23.94    1.83
  -4   2  22   25.11    1.85
  -4  -2  22   26.94    1.84
   4   2  22   23.35    1.79
  -4   2  23   14.35    1.21
   4  -2  23   14.11    1.32
  -4  -2  23   14.14    1.20
  -4   2  23   13.61    1.30
   4   2  23   14.49    1.29
   4   2  23   15.19    1.34
  -4   2  24    4.79    0.65
   4   2  24    5.86    0.88
  -4   2  24    5.11    0.78
  -4  -2  24    4.70    0.67
   4   2  24    4.46    0.68
   4  -2  24    4.54    0.76
   4   2  25   15.33    1.08
   4  -2  25   14.58    1.00
   4   3   0 3503.39    7.46
  -4   3   0 3500.45   10.50
  -4  -3  -1  381.44    3.46
   4   3  -1  377.73    2.04
   4   3   1  380.43    2.76
  -4   3   1  391.17    2.22
  -4   3  -1  376.44    3.54
  -4   3   1  381.46    3.42
  -4  -3   1  369.63    3.54
  -4  -3  -2  517.97    3.95
   4   3   2  512.11    3.55
  -4   3  -2  524.52    4.23
  -4   3   2  509.30    3.89
  -4   3   2  539.20    2.38
  -4  -3   2  492.17    4.19
   4  -3   3   17.31    0.80
  -4   3  -3   18.10    0.85
  -4   3   3   16.57    0.72
   4   3   3   17.46    0.72
  -4  -3   3   17.39    0.85
  -4  -3  -4 3002.53    9.05
   4  -3   4 3001.11   10.62
  -4  -3  -4 2968.81   10.40
  -4   3  -4 3021.10   10.55
  -4   3   4 2967.93    9.03
   4   3   4 3049.75    9.91
   4  -3   5   17.16    0.87
  -4  -3  -5   16.93    0.83
  -4   3  -5   16.16    0.83
  -4   3   5   16.41    0.69
  -4  -3   5   16.23    0.84
   4  -3   6 1415.41    7.99
  -4   3   6 1462.43    6.16
  -4   3  -6 1420.71    7.47
  -4  -3  -6 1371.71    7.16
  -4  -3   6 1357.09    7.55
  -4  -3   6 1451.70    6.64
  -4   3   6 1429.52    7.72
   4  -3   7   89.32    2.12
  -4  -3   7   89.46    1.62
  -4  -3  -7   87.52    1.85
  -4   3  -7   89.28    1.91
  -4  -3   7   84.53    1.92
  -4   3   7   88.20    1.99
  -4  -3   7   93.14    1.73
  -4   3   8 1840.55    9.47
   4  -3   8 1892.33   10.08
  -4  -3  -8 1864.57    8.60
  -4  -3   8 1937.23    7.25
  -4   3  -8 1896.03    8.87
  -4  -3   8 1855.79    9.08
  -4  -3   9   49.28    1.51
  -4   3   9   52.22    1.67
  -4  -3   9   56.20    1.50
   4  -3   9   51.15    1.74
  -4  -3  -9   52.88    1.47
  -4   3  -9   51.77    1.50
  -4  -3  10  708.26    5.79
   4   3  10  678.09    6.68
   4  -3  10  703.35    6.64
  -4  -3 -10  724.71    5.47
  -4   3  10  680.75    6.28
  -4   3 -10  709.89    5.62
  -4  -3  11  179.79    2.98
   4   3  11  180.80    3.56
   4  -3  11  176.54    3.46
  -4  -3 -11  189.67    2.81
  -4   3 -11  184.00    2.92
  -4   3  11  180.78    3.36
  -4  -3  11  186.06    3.20
  -4  -3  12  967.42    6.99
   4   3  12  910.89    8.18
   4  -3  12  932.18    8.23
  -4   3  12  923.02    7.85
  -4  -3  12  961.35    7.50
   4   3  13  212.96    4.06
  -4   3  13  215.18    3.93
   4  -3  13  217.19    4.08
  -4  -3  13  226.15    3.75
   4   3  13  227.05    5.83
  -4   3  14  696.08   10.26
  -4   3  14  732.61   10.75
   4  -3  14  679.24    7.40
   4   3  14  663.10    7.31
  -4   3  14  674.44    7.19
  -4  -3  14  711.70    6.85
  -4   3 -14  697.11   10.10
   4   3  14  687.12   10.34
  -4  -3  14  758.58   10.56
   4  -3  14  688.48   10.43
  -4   3  14  717.00   10.86
  -4  -3  14  709.06   10.69
   4   3  15    2.60    0.54
   4  -3  15    2.33    0.58
  -4   3  15    4.77    1.08
  -4   3  15    2.84    0.87
   4  -3  15    3.66    0.97
   4   3  15    1.45    0.70
  -4   3 -15    2.92    0.80
  -4  -3  15    2.37    0.70
  -4   3  16   72.11    3.49
  -4   3  16   67.53    3.33
  -4  -3  16   68.52    3.34
   4   3  16   73.66    2.55
   4  -3  16   70.89    2.49
  -4   3 -16   80.23    3.46
   4   3  16   66.64    3.32
  -4  -3  16   76.26    3.44
   4  -3  16   65.75    3.35
  -4   3  17    4.26    0.94
  -4  -3  17    4.93    0.97
  -4   3  17    4.53    0.92
   4  -3  17    4.50    1.06
   4   3  17    3.17    0.90
  -4  -3  17    2.92    0.75
  -4   3 -17    4.63    0.90
  -4   3  18  280.20    6.79
  -4  -3  18  296.40    6.88
  -4   3  18  287.63    6.90
   4   3  18  275.30    6.67
   4  -3  18  276.78    6.82
  -4   3  19   10.55    1.35
  -4  -3  19   10.77    1.37
  -4   3  19   11.22    1.46
  -4  -3  19   10.71    1.31
   4  -3  19   11.23    1.44
   4   3  19   11.01    1.40
  -4   3  20   88.50    3.65
  -4  -3  20   91.68    3.63
   4  -3  20   87.13    3.71
   4  -3  20   87.28    3.70
  -4   3  20   85.91    3.66
   4   3  20   82.95    3.52
  -4  -3  21   21.74    1.72
  -4   3  21   19.99    1.70
   4  -3  21   20.07    1.76
  -4   3  21   20.13    1.76
   4   3  21   20.10    1.71
  -4   3  22  259.81    5.55
   4   3  22  287.35    5.35
   4  -3  22  267.81    5.84
  -4  -3  22  277.52    5.53
   4   3  22  272.40    5.78
   4   3  22  261.96    5.62
  -4   3  22  269.27    5.76
  -4   3  23    6.83    0.86
   4  -3  23    7.33    0.98
  -4   3  23    8.17    1.00
  -4  -3  23    6.77    0.84
   4   3  23    8.96    1.00
  -4   3  24  196.61    3.79
   4   3  24  220.30    4.38
   4  -3  24  207.63    4.26
  -4  -3  24  201.94    3.46
   4   3  24  216.40    3.98
   4   3  25    1.09    0.41
   4  -3  25    0.79    0.33
  -4   4   0  766.88    3.89
  -4   4   0  743.41    5.02
   4   4   0  757.96    3.93
  -4  -4   0  744.10    5.13
   4  -4  -1  129.04    1.54
  -4   4   1  131.63    1.52
   4   4  -1  127.18    1.50
  -4   4   1  129.69    2.08
   4   4   1  127.33    1.75
  -4  -4   1  125.85    2.18
  -4  -4  -1  122.61    2.05
   4  -4   2 1098.81    5.75
  -4   4  -2 1118.90    6.39
  -4   4   2 1097.66    5.98
  -4   4   2 1109.43    4.25
  -4  -4   2 1086.24    6.52
   4   4   2 1138.44    5.59
  -4  -4  -2 1114.21    5.99
  -4  -4  -3  828.99    5.05
   4   4   3  827.13    5.02
   4  -4   3  814.85    5.19
  -4   4  -3  818.47    5.60
  -4   4   3  818.34    5.07
  -4   4   3  840.21    3.62
  -4  -4   3  842.04    5.84
  -4  -4  -4   73.82    1.48
  -4   4   4   77.95    1.12
   4   4   4   72.65    1.60
   4  -4   4   74.47    1.67
  -4   4  -4   73.67    1.73
  -4   4   4   72.20    1.50
  -4  -4   4   74.90    1.80
  -4  -4  -5   67.80    1.38
   4  -4   5   66.25    1.68
   4   4   5   73.70    1.70
  -4   4  -5   68.00    1.69
  -4   4   5   67.51    1.42
  -4  -4   5   67.96    1.74
  -4   4   5   67.80    1.69
   4  -4   6  168.46    2.76
  -4  -4  -6  156.84    2.51
  -4   4  -6  170.20    2.68
  -4   4   6  176.55    2.27
   4   4   6  165.64    2.67
  -4  -4   6  168.21    2.77
  -4   4   6  168.29    2.74
  -4  -4   6  177.13    2.23
   4  -4   7  356.29    4.17
  -4  -4  -7  354.69    3.81
  -4   4  -7  365.38    3.98
  -4   4   7  393.42    3.32
  -4  -4   7  382.69    3.42
  -4  -4   7  372.40    4.19
   4   4   7  358.80    4.13
  -4   4   7  358.31    4.13
  -4   4   8   10.03    0.77
  -4  -4   8   11.97    0.65
   4  -4   8   10.85    0.82
  -4  -4  -8   10.84    0.71
  -4   4  -8   10.34    0.72
  -4  -4   8   10.72    0.77
   4  -4   9  427.89    5.00
  -4  -4  -9  438.92    4.32
  -4   4   9  427.87    4.91
  -4   4  -9  437.54    4.49
  -4  -4   9  435.34    4.65
  -4   4  10   18.71    1.10
   4  -4  10   17.67    1.10
  -4  -4 -10   18.70    0.91
  -4   4 -10   18.32    0.96
  -4  -4  10   17.85    0.99
  -4  -4  11  255.79    3.66
   4   4  11  255.90    4.27
  -4   4  11  242.97    3.98
   4  -4  11  248.93    4.12
  -4   4 -11  255.49    3.53
  -4  -4  11  250.46    3.83
  -4  -4  12   33.56    1.36
   4   4  12   30.58    1.54
   4  -4  12   33.27    1.58
  -4  -4  12   32.65    1.46
  -4   4  13  215.22    5.60
  -4   4  13  216.46    5.83
   4   4  13  203.65    4.02
  -4   4  13  212.00    3.99
   4  -4  13  207.80    4.00
  -4  -4  13  205.43    3.68
  -4   4 -13  217.96    5.63
   4   4  13  207.71    5.68
  -4   4  13  220.65    5.93
   4  -4  13  205.60    5.62
  -4  -4  13  224.56    5.89
  -4   4  14  150.00    4.83
  -4   4  14  156.76    5.08
   4   4  14  152.09    3.54
  -4   4  14  150.69    3.47
   4  -4  14  155.53    3.55
  -4  -4  14  155.79    3.29
  -4  -4 -14  150.16    4.50
  -4   4 -14  153.01    4.81
   4   4  14  151.00    4.94
   4  -4  14  163.98    5.11
  -4  -4  14  159.46    5.07
  -4   4  15   41.50    2.61
  -4   4  15   45.44    2.80
   4   4  15   43.95    1.96
   4  -4  15   44.95    1.96
  -4   4 -15   46.05    2.67
   4   4  15   43.24    2.69
  -4  -4  15   44.82    2.68
   4  -4  15   42.49    2.68
  -4   4  16   65.41    3.27
  -4   4  16   69.08    3.46
   4   4  16   69.39    2.46
   4  -4  16   67.67    2.45
  -4   4 -16   68.95    3.24
   4   4  16   60.97    3.21
  -4  -4  16   67.63    3.28
   4  -4  16   67.69    3.37
  -4   4  17  123.00    4.62
  -4   4  17  123.92    4.53
  -4  -4  17  126.30    4.52
  -4   4 -17  131.75    4.41
  -4  -4  17  130.73    4.56
   4  -4  17  126.17    4.60
   4   4  17  117.77    4.42
  -4  -4  18   75.42    3.45
  -4   4  18   69.73    3.46
  -4   4 -18   70.37    3.14
  -4  -4  18   68.67    3.29
   4  -4  18   65.82    3.37
  -4   4  18   65.73    3.33
   4   4  18   63.74    3.22
  -4   4  19   68.07    3.32
  -4  -4  19   69.88    3.25
  -4  -4  19   71.13    3.24
  -4   4  19   63.65    3.24
   4  -4  19   67.53    3.32
   4   4  19   64.30    3.15
  -4  -4  20    0.69    0.57
  -4   4  20   -0.27    0.63
  -4   4  20    0.72    0.63
   4   4  20    0.30    0.55
   4   4  20    0.67    0.54
   4  -4  20    0.72    0.71
  -4   4  21   10.23    1.28
  -4  -4  21   12.06    1.29
  -4   4  21   11.44    1.37
   4  -4  21   11.54    1.35
   4   4  21   12.05    1.35
   4   4  21   11.55    1.31
   4  -4  21   11.06    1.38
  -4  -4  22    1.47    0.57
  -4   4  22    1.60    0.69
  -4   4  22    2.21    0.65
   4   4  22    3.05    0.71
   4  -4  22    1.46    0.66
   4   4  22    1.32    0.59
  -4  -4  23    0.16    0.34
  -4   4  23    0.33    0.38
  -4   4  23    0.27    0.46
   4   4  23    0.23    0.44
   4   4  23    0.38    0.34
   4  -4  23    0.82    0.47
   4   4  23    0.26    0.40
   4   4  24   45.24    1.89
  -4   4  24   38.58    1.72
   4  -4  24   42.40    1.90
   4   4  24   42.20    1.69
   4  -4  25    4.78    0.58
   4  -5   0 1917.61    6.00
   4   5   0 1914.36    6.98
  -4   5   0 1913.15    8.42
  -4  -5   0 1935.80    8.67
   4   5  -1 1443.48    5.75
   4  -5   1 1445.53    5.84
  -4   5   1 1506.49    5.83
   4   5   1 1478.81    6.46
  -4   5  -1 1425.81    7.46
  -4   5   1 1468.38    7.28
  -4  -5   1 1447.92    7.67
  -4  -5  -1 1512.00    7.52
   4   5  -2 2243.19    6.83
   4  -5   2 2194.51    7.89
  -4   5   2 2292.41    6.98
  -4   5  -2 2292.10    9.58
  -4   5   2 2289.15    8.95
   4   5   2 2230.61    8.25
  -4  -5   2 2210.98    9.67
  -4  -5  -2 2270.94    9.01
   4  -5   3 1801.76    7.62
  -4   5  -3 1746.90    8.52
  -4   5   3 1846.54    7.95
  -4   5   3 1846.37    6.25
   4   5   3 1761.06    7.80
  -4  -5   3 1835.28    8.98
  -4  -5  -3 1800.86    7.72
  -4   5   4  297.52    2.54
  -4  -5  -4  293.99    3.06
   4  -5   4  294.20    3.28
  -4   5   4  292.22    3.14
  -4  -5   4  296.11    3.67
   4   5   4  286.10    3.26
  -4  -5  -5  371.82    3.34
   4   5   5  360.00    3.86
  -4   5   5  383.57    2.95
   4  -5   5  354.34    3.84
  -4   5  -5  368.98    4.03
  -4   5   5  367.68    3.50
  -4  -5   5  351.33    4.11
  -4   5   5  349.30    3.98
  -4  -5   5  388.15    3.06
  -4  -5  -6  667.96    4.31
   4  -5   6  643.06    5.39
   4   5   6  623.48    5.33
  -4   5  -6  621.08    5.34
  -4   5   6  660.49    4.65
  -4  -5   6  640.85    5.59
  -4   5   6  622.47    5.45
  -4   5   7  433.18    4.71
   4   5   7  431.42    4.67
  -4   5  -7  444.54    4.56
   4  -5   7  437.59    4.68
  -4  -5   7  436.82    4.73
  -4  -5  -8  122.26    2.34
  -4   5   8  122.80    2.60
  -4   5  -8  120.61    2.43
   4  -5   8  118.03    2.54
   4   5   8  118.44    2.55
  -4  -5   8  116.36    2.48
  -4   5   9 1780.41   10.31
   4  -5   9 1763.69   10.22
  -4  -5  -9 1856.63    9.10
  -4   5  -9 1874.54    9.69
  -4  -5   9 1776.93    9.88
  -4   5  10  395.11    5.03
   4  -5  10  398.09    5.04
  -4   5 -10  408.71    4.59
  -4  -5  10  395.00    4.69
   4   5  11  310.89    4.78
   4  -5  11  322.14    4.70
  -4   5  11  311.40    4.60
  -4   5 -11  333.47    4.24
  -4  -5  11  328.86    4.30
   4   5  12  233.76    4.22
  -4   5  12  235.79    4.16
   4  -5  12  234.56    4.14
  -4   5  13 1078.79   12.13
  -4   5  13 1073.50   13.12
  -4   5  13 1070.58   12.59
  -4  -5  13 1128.42   12.66
  -4   5  13  998.88    8.82
   4  -5  13  985.28    8.74
   4   5  13  973.09    8.82
  -4   5 -13 1053.63   12.59
  -4  -5 -13 1011.26   11.76
  -4   5  13 1061.64   12.42
   4  -5  13 1023.99   12.66
  -4  -5  13 1122.76   13.22
   4   5  13 1016.95   12.73
  -4  -5  14  414.43    7.81
  -4   5  14  373.33    7.61
  -4   5  14  396.77    7.37
  -4   5  14  378.42    7.97
   4  -5  14  383.71    5.56
   4   5  14  382.90    5.62
  -4   5  14  389.02    7.60
  -4  -5 -14  369.84    7.14
  -4   5 -14  389.80    7.74
   4  -5  14  377.33    7.79
  -4  -5  14  393.93    7.93
   4   5  14  365.51    7.65
  -4   5  15  260.51    6.43
  -4   5  15  267.59    6.78
  -4  -5  15  300.93    6.69
   4   5  15  276.04    4.84
   4  -5  15  278.79    4.88
  -4   5 -15  271.50    6.52
  -4  -5  15  296.13    6.52
  -4  -5  15  273.08    6.57
   4  -5  15  258.67    6.53
   4   5  15  256.13    6.48
  -4   5  16  120.56    4.59
  -4  -5  16  135.72    4.50
  -4   5 -16  127.03    4.43
  -4  -5  16  136.23    4.45
  -4   5  16  118.55    4.43
  -4  -5  16  125.22    4.51
   4  -5  16  120.87    4.51
   4   5  16  116.62    4.38
  -4  -5  17  158.54    4.99
  -4   5  17  148.01    5.08
  -4   5 -17  164.81    4.97
  -4   5  17  143.78    4.88
  -4  -5  17  170.87    4.93
  -4  -5  17  154.50    4.97
   4  -5  17  146.19    4.97
   4   5  17  145.66    4.86
  -4  -5  18  102.82    3.97
  -4   5  18   93.23    4.01
  -4   5 -18  101.73    3.77
  -4   5  18   91.79    3.88
  -4  -5  18   98.56    3.94
   4  -5  18   93.62    3.96
   4   5  18   89.88    3.78
  -4   5  19    5.55    1.09
  -4   5  19    6.38    1.14
  -4  -5  19    8.31    1.17
   4  -5  19    5.21    1.10
  -4  -5  19    6.93    1.12
   4   5  19    7.53    1.18
   4   5  19    6.26    1.10
  -4   5  20   17.00    1.64
  -4  -5  20   19.72    1.63
  -4   5  20   17.70    1.69
   4  -5  20   19.44    1.79
   4   5  20   18.78    1.69
   4   5  20   16.95    1.55
  -4  -5  21   19.11    1.51
  -4   5  21   14.97    1.47
   4  -5  21   16.51    1.58
   4  -5  21   16.59    1.60
  -4   5  21   16.89    1.59
   4   5  21   17.80    1.57
   4   5  22   88.06    3.14
  -4   5  22   76.00    2.99
   4   5  22   84.50    2.97
   4  -5  22   81.01    3.12
  -4   5  22   79.64    3.08
  -4  -5  22   85.36    2.81
   4   5  22   81.70    3.02
  -4   5  23   13.05    1.14
   4   5  23   13.11    1.14
   4   5  23   15.15    1.13
   4  -5  23   14.00    1.24
   4   5  23   13.77    1.14
  -4   5  24   66.39    2.20
   4   5  24   73.26    2.14
   4  -5  24   70.67    2.35
   4   5  24   69.64    2.00
   4  -5  25   46.75    1.57
   4   6   0   68.90    1.46
  -4   6   0   69.96    1.44
  -4   6   0   68.96    1.71
  -4  -6   0   66.37    1.71
   4   6  -1   62.70    1.35
  -4   6  -1   62.16    1.42
  -4   6   1   61.78    1.32
  -4   6  -1   61.67    1.64
  -4   6   1   61.90    1.60
  -4  -6   1   63.62    1.69
  -4  -6  -1   62.03    1.60
   4   6   1   60.59    1.43
   4  -6   2 1615.31    6.63
   4   6   2 1598.24    7.47
  -4   6   2 1577.65    6.49
  -4   6  -2 1639.59    8.50
  -4   6   2 1625.31    7.98
  -4  -6   2 1590.78    8.56
   4   6  -2 1562.56    6.57
  -4  -6  -2 1554.18    7.79
   4  -6   3   47.50    1.25
  -4   6  -3   48.21    1.51
  -4   6   3   51.36    1.42
   4   6   3   47.23    1.35
  -4   6   3   47.47    1.12
  -4  -6   3   46.97    1.52
  -4  -6  -3   48.08    1.35
   4  -6   4   51.92    1.38
  -4   6  -4   45.71    1.50
  -4   6   4   50.96    1.41
   4   6   4   45.52    1.39
  -4  -6   4   47.34    1.54
  -4   6   4   49.64    1.16
  -4  -6  -4   46.95    1.29
  -4   6   4   49.40    1.52
  -4  -6  -5  122.08    2.00
  -4   6   5  123.15    1.86
   4  -6   5  120.52    2.22
  -4   6  -5  119.03    2.43
  -4   6   5  124.37    2.19
   4   6   5  120.23    2.32
  -4   6   5  122.40    2.42
  -4  -6  -6  297.63    3.01
   4   6   6  273.70    3.65
   4  -6   6  272.55    3.57
  -4   6  -6  275.68    3.75
  -4   6   6  292.78    3.30
  -4  -6   6  299.53    3.99
  -4   6   6  271.28    3.72
  -4   6   7   47.80    1.63
   4   6   7   44.93    1.55
   4  -6   7   44.45    1.53
  -4   6  -7   47.01    1.58
  -4  -6   7   45.18    1.60
  -4   6   8  237.98    3.74
   4  -6   8  245.56    3.67
   4   6   8  246.63    3.76
  -4   6  -8  243.49    3.60
  -4  -6   8  237.89    3.70
  -4   6   9   47.66    1.77
  -4  -6  -9   50.10    1.57
   4  -6   9   47.87    1.71
  -4   6  -9   53.86    1.74
   4   6   9   47.57    1.75
  -4  -6   9   47.03    1.68
  -4   6  10  168.49    3.39
  -4  -6 -10  179.19    2.96
   4  -6  10  169.51    3.30
  -4   6 -10  174.00    3.14
  -4  -6  10  167.82    3.19
   4   6  11   13.65    1.07
  -4   6  11   14.80    1.09
   4  -6  11   13.16    1.01
  -4   6 -11   14.81    0.96
  -4  -6  11   14.44    0.99
  -4   6  12  208.90    5.42
  -4   6  12  220.32    5.66
  -4  -6  12  222.01    5.70
  -4   6  12  213.34    5.84
   4   6  12  202.40    4.02
  -4   6  12  203.47    3.99
   4  -6  12  201.17    3.84
  -4  -6  12  209.91    3.63
  -4   6 -12  213.33    5.65
  -4   6  12  210.88    5.62
   4  -6  12  208.80    5.68
   4   6  12  216.01    5.78
  -4   6  13  107.02    3.91
  -4  -6  13  105.63    4.00
  -4   6  13  102.69    3.99
  -4   6  13  107.06    4.22
  -4  -6  13  111.80    2.65
   4   6  13  104.89    2.95
  -4   6  13  108.10    2.98
   4  -6  13  103.57    2.85
  -4   6  13  107.85    4.09
  -4  -6 -13  100.09    3.78
  -4   6 -13  109.60    4.13
   4  -6  13  101.28    4.05
  -4  -6  13  116.60    4.25
   4   6  13  102.06    4.11
  -4   6  14   50.94    2.74
  -4  -6  14   56.38    2.95
  -4   6  14   48.01    2.88
   4   6  14   50.04    2.07
   4  -6  14   50.75    2.05
  -4   6 -14   46.27    2.73
  -4   6  14   50.94    2.84
   4  -6  14   46.01    2.81
  -4   6  14   51.79    2.88
   4   6  14   49.39    2.88
  -4   6  15    9.57    1.27
  -4   6  15   10.99    1.51
  -4  -6  15   10.10    1.31
   4   6  15   12.02    1.05
   4  -6  15   10.88    1.02
  -4   6  15    9.72    1.27
  -4   6 -15   11.59    1.44
  -4   6  15    9.96    1.39
  -4  -6  15   10.73    1.39
   4  -6  15    9.67    1.34
   4   6  15    9.88    1.36
  -4   6  16   72.46    3.61
  -4  -6  16   84.40    3.59
  -4   6  16   80.53    3.32
  -4   6 -16   78.67    3.53
   4  -6  16   76.19    3.58
  -4  -6  16   82.28    3.52
  -4  -6  16   74.15    3.49
  -4   6  16   74.56    3.51
   4   6  16   71.97    3.48
   4   6  16   71.62    3.46
  -4   6  17    4.81    1.03
  -4  -6  17    3.32    0.83
  -4   6  17    4.23    1.05
   4  -6  17    3.34    0.93
   4   6  17    2.88    0.82
  -4   6 -17    3.05    0.82
  -4  -6  17    4.16    0.91
   4   6  17    4.29    0.99
  -4  -6  17    4.32    0.98
  -4   6  18    1.15    0.68
  -4  -6  18    0.09    0.54
  -4   6  18    0.84    0.65
   4  -6  18    0.94    0.72
   4   6  18    0.01    0.54
  -4   6 -18    0.42    0.47
  -4  -6  18    0.65    0.53
  -4  -6  18    0.57    0.60
   4   6  18    0.76    0.62
  -4  -6  19   16.61    1.57
  -4   6  19   12.61    1.47
  -4   6  19   14.19    1.54
  -4  -6  19   14.50    1.51
  -4  -6  19   15.72    1.42
   4  -6  19   14.93    1.59
   4   6  19   14.16    1.55
  -4  -6  20    9.43    1.14
  -4   6  20    7.94    1.11
   4   6  20   10.63    1.23
  -4  -6  20    8.37    1.10
   4  -6  20    9.71    1.28
  -4   6  20    9.25    1.25
   4   6  20   10.05    1.25
  -4   6  21    3.72    0.84
  -4   6  21    2.65    0.70
  -4  -6  21    3.48    0.72
   4   6  21    3.67    0.77
   4   6  21    3.85    0.80
   4   6  21    3.09    0.72
   4  -6  21    2.92    0.80
   4   6  22   22.29    1.50
  -4   6  22   17.05    1.43
   4   6  22   21.50    1.55
   4  -6  22   19.54    1.54
   4   6  22   21.27    1.52
   4   6  23    0.12    0.34
  -4   6  23    0.28    0.37
   4   6  23    0.28    0.35
   4  -6  23    0.54    0.48
   4   6  23    0.06    0.38
  -4   6  24    2.20    0.49
   4  -6  24    2.52    0.51
   4   7   0  180.08    2.54
  -4   7   0  186.73    2.56
  -4   7   0  190.99    3.01
  -4  -7   0  187.34    2.96
  -4   7  -1 1613.84    7.72
   4   7   1 1584.02    7.73
  -4   7   1 1601.79    7.34
  -4   7  -1 1505.97    8.52
  -4   7   1 1506.99    8.36
  -4  -7   1 1563.30    8.72
  -4  -7  -1 1569.49    8.41
   4   7  -1 1552.62    7.31
  -4   7  -2  481.69    4.35
   4   7   2  477.07    4.41
  -4   7   2  495.32    4.00
  -4   7  -2  475.33    4.83
  -4   7   2  475.03    4.57
   4   7  -2  460.05    3.91
  -4  -7   2  473.88    4.89
  -4  -7  -2  473.73    4.51
   4   7   3 1026.62    6.65
  -4   7  -3 1033.53    7.24
  -4   7   3  995.11    6.62
  -4   7   3 1036.50    5.76
  -4  -7   3  999.38    7.26
  -4  -7  -3 1028.97    6.50
  -4   7   3 1006.03    6.73
   4  -7   4   45.97    1.29
  -4   7  -4   41.73    1.51
  -4   7   4   43.29    1.38
  -4   7   4   43.18    1.19
  -4  -7   4   45.40    1.58
  -4   7   4   43.19    1.45
  -4   7   5  732.21    4.92
   4  -7   5  713.51    5.39
  -4   7  -5  734.05    6.32
  -4   7   5  726.52    5.58
   4   7   5  720.29    5.92
  -4  -7   5  725.70    6.35
  -4  -7  -5  745.90    5.19
  -4   7   5  701.31    5.96
  -4   7   6   26.20    1.23
   4  -7   6   27.89    1.14
  -4   7  -6   28.67    1.29
  -4   7   6   29.89    1.15
  -4  -7   6   28.07    1.30
   4   7   6   26.51    1.20
   4   7   7  704.60    6.32
   4  -7   7  722.46    6.01
  -4   7   7  707.81    6.40
  -4   7  -7  714.34    6.39
  -4  -7   7  697.41    6.39
  -4   7   8   14.29    0.98
   4   7   8   14.85    1.01
  -4   7  -8   14.45    0.98
  -4  -7   8   13.81    0.95
  -4  -7  -9 1809.11    9.69
   4  -7   9 1795.85   10.35
  -4   7  -9 1771.89   10.35
  -4  -7   9 1779.18   10.60
   4  -7  10  221.27    3.79
  -4   7  10  217.18    3.93
  -4   7 -10  223.94    3.74
   4   7  10  213.28    3.90
  -4  -7  10  224.87    3.82
  -4   7  11 1440.95   14.38
  -4  -7  11 1488.04   14.81
  -4   7  11 1460.42   15.20
  -4  -7  11 1499.54   14.80
   4   7  11 1438.73   10.56
  -4   7  11 1396.13   10.37
   4  -7  11 1441.80   10.02
  -4   7 -11 1455.67    9.51
  -4  -7  11 1427.77    9.71
  -4   7 -11 1498.44   14.94
  -4   7  11 1459.32   14.97
   4   7  11 1466.37   15.04
   4   7  11 1481.62   15.35
  -4   7  12   44.50    2.64
  -4   7  12   47.46    2.87
  -4  -7  12   49.35    2.77
   4   7  12   45.34    1.97
  -4   7  12   47.07    1.98
   4  -7  12   44.86    1.86
  -4  -7  12   51.35    1.87
  -4   7 -12   52.84    2.86
  -4   7  12   45.26    2.74
   4   7  12   54.63    3.02
   4   7  12   49.02    2.88
   4  -7  12   46.39    2.74
   4   7  12   48.49    2.81
  -4   7  12   49.77    2.80
  -4   7  13 1570.56   15.20
  -4  -7  13 1613.35   15.75
  -4   7  13 1544.71   16.22
   4   7  13 1627.51   11.63
  -4   7  13 1566.69   11.50
   4  -7  13 1579.49   11.18
  -4  -7  13 1654.11   10.46
  -4   7  13 1553.63   15.81
  -4   7 -13 1580.81   15.71
   4   7  13 1683.77   16.73
  -4   7  13 1651.74   15.90
   4   7  13 1543.22   16.06
   4  -7  13 1561.10   15.89
   4   7  13 1559.38   15.91
  -4  -7  14  123.27    4.43
  -4   7  14  121.22    4.62
  -4   7  14  115.16    4.13
   4   7  14  129.73    3.35
   4  -7  14  125.66    3.23
  -4   7 -14  120.96    4.39
  -4   7  14  121.35    4.48
  -4   7  14  119.91    4.41
   4   7  14  116.45    4.47
   4  -7  14  118.14    4.43
   4   7  14  114.85    4.36
  -4  -7  15   24.17    2.00
  -4   7  15   22.44    1.83
  -4   7  15   26.98    2.25
  -4   7 -15   22.80    1.95
  -4   7  15   23.03    1.98
  -4  -7  15   25.15    2.06
   4  -7  15   22.38    1.98
   4   7  15   25.31    2.11
  -4   7  15   21.61    1.93
   4   7  15   22.84    1.98
  -4  -7  16    2.40    0.74
  -4   7  16    3.61    0.82
  -4   7  16    1.06    0.56
  -4   7  16    2.24    0.82
   4  -7  16    1.96    0.70
  -4   7 -16    5.07    0.97
  -4  -7  16    4.07    0.90
  -4  -7  16    1.97    0.79
   4   7  16    2.23    0.79
  -4   7  17  151.35    5.14
  -4   7  17  156.90    4.49
  -4   7 -17  155.26    4.83
  -4   7  17  135.86    4.65
  -4  -7  17  146.83    4.83
   4  -7  17  148.51    4.95
   4   7  17  142.30    4.84
  -4  -7  17  155.69    4.75
  -4  -7  18    0.52    0.49
  -4   7  18    0.75    0.58
  -4   7  18    1.99    0.71
   4  -7  18    1.14    0.71
  -4   7 -18    1.44    0.54
  -4  -7  18    1.22    0.63
  -4  -7  18    0.41    0.52
   4   7  18    3.30    0.88
  -4   7  19   55.62    2.99
  -4  -7  19   59.59    2.77
  -4   7 -19   61.48    2.76
  -4  -7  19   62.14    2.96
  -4  -7  19   60.78    2.77
  -4   7  19   58.63    2.93
   4  -7  19   58.34    2.99
   4   7  19   55.14    2.88
  -4   7  20    0.50    0.56
  -4  -7  20    0.60    0.47
  -4   7  20   -0.13    0.70
   4  -7  20    0.77    0.60
  -4  -7  20    1.45    0.53
  -4  -7  20    1.22    0.39
   4   7  20    1.32    0.58
  -4   7  21   39.93    2.29
   4   7  21   43.81    2.33
   4  -7  21   43.00    2.35
   4   7  21   44.12    2.28
  -4   7  22   10.16    1.13
   4   7  22   10.78    1.08
   4  -7  22   10.43    1.13
   4   7  22   11.84    1.10
   4   7  23  162.73    3.46
   4  -7  23  153.90    3.62
   4   7  23  160.82    3.28
  -4   7  24   34.52    1.48
   4  -7  24   36.83    1.53
   4   8   0 1794.08    8.70
  -4   8   0 1790.02    8.59
  -4   8   0 1783.65    9.64
  -4  -8   0 1795.07    9.61
   4   8   1  128.68    2.40
  -4   8  -1  126.30    2.33
  -4   8   1  124.04    2.22
  -4   8  -1  127.40    2.64
  -4   8   1  124.18    2.54
  -4  -8   1  129.06    2.65
  -4  -8  -1  125.51    2.50
   4   8  -1  124.21    2.28
  -4   8  -2  263.24    3.45
   4   8   2  266.21    3.52
  -4   8  -2  264.75    3.84
  -4   8   2  263.00    3.62
   4   8  -2  256.75    3.21
  -4  -8   2  262.26    3.81
  -4  -8  -2  259.23    3.52
  -4   8   2  262.80    3.50
   4   8   3   11.81    0.79
  -4   8  -3    9.73    0.81
  -4   8   3    9.82    0.62
  -4  -8   3   11.60    0.88
  -4  -8  -3    9.82    0.70
  -4   8   3    9.79    0.74
  -4  -8  -4    2.06    0.37
   4   8   4    2.45    0.44
  -4   8   4    1.93    0.41
  -4   8   4    4.35    0.54
  -4   8  -4    2.35    0.49
  -4  -8   4    4.67    0.60
  -4   8   5  730.31    5.33
  -4   8   5  677.73    6.10
  -4   8  -5  682.12    6.46
   4   8   5  696.55    6.18
  -4   8   5  748.97    5.98
  -4  -8   5  668.00    6.36
  -4  -8  -5  743.42    5.48
  -4   8   6  406.71    4.03
  -4   8   6  387.25    4.75
   4  -8   6  415.79    4.39
  -4   8  -6  388.25    4.89
   4   8   6  394.20    4.77
  -4  -8   6  385.90    4.91
   4   8   7  163.52    3.19
  -4   8   7  165.82    3.23
  -4   8  -7  168.29    3.27
  -4  -8   7  160.00    3.20
  -4   8   8  131.25    2.98
   4   8   8  135.21    3.00
   4  -8   8  140.43    2.84
  -4   8  -8  138.55    3.00
  -4  -8   8  137.73    2.99
  -4   8   9  248.16    4.18
   4   8   9  251.76    4.24
   4  -8   9  261.79    4.02
  -4   8  -9  258.86    4.12
  -4  -8   9  246.01    4.07
  -4  -8  10   25.29    2.00
  -4   8  10   26.65    2.04
  -4   8  10   26.92    2.10
  -4  -8  10   26.00    2.02
  -4   8  10   25.33    1.42
  -4  -8 -10   28.78    1.29
   4  -8  10   25.85    1.35
   4   8  10   25.33    1.42
  -4   8 -10   26.66    1.38
  -4  -8  10   24.82    1.33
  -4   8 -10   27.36    2.09
  -4   8  10   28.98    2.18
   4   8  10   26.70    2.10
  -4   8  11   60.03    3.06
  -4  -8  11   61.27    3.10
  -4   8  11   66.34    3.32
   4   8  11   60.66    2.24
  -4   8  11   61.73    2.25
   4  -8  11   60.49    2.09
  -4   8 -11   61.97    2.08
  -4  -8  11   64.04    2.13
   4   8  11   59.75    2.22
  -4   8 -11   64.45    3.20
   4   8  11   62.15    3.27
  -4   8  11   62.33    3.22
   4   8  11   58.46    3.13
  -4   8  11   65.23    3.12
   4  -8  11   59.69    3.09
  -4   8  12  203.85    5.62
  -4   8  12  209.92    5.98
  -4  -8  12  220.29    5.88
   4   8  12  227.50    4.38
  -4   8  12  216.44    4.27
   4  -8  12  225.02    4.10
  -4  -8  12  220.22    3.96
   4   8  12  229.38    6.28
  -4   8  12  211.07    5.92
  -4   8 -12  216.22    5.86
  -4   8  12  224.40    5.87
   4   8  12  214.03    6.05
   4  -8  12  212.48    5.86
  -4   8  13  224.72    5.87
  -4   8  13  224.30    6.30
  -4  -8  13  238.90    6.21
   4   8  13  264.85    4.76
   4  -8  13  242.51    4.39
  -4  -8  13  253.05    4.20
  -4   8 -13  234.41    6.14
   4   8  13  253.48    6.62
  -4   8  13  223.83    6.17
  -4   8  13  239.06    6.13
   4   8  13  227.75    6.25
   4  -8  13  231.77    6.17
  -4  -8  14   89.12    3.80
  -4   8  14   83.80    3.59
  -4   8  14   84.88    3.88
  -4   8 -14   86.23    3.74
   4   8  14  100.27    4.12
  -4   8  14   80.73    3.72
  -4   8  14   81.99    3.66
   4   8  14   81.85    3.76
   4  -8  14   85.37    3.78
  -4   8  15   52.81    2.81
  -4  -8  15   57.89    3.05
  -4   8  15   52.69    3.11
  -4   8 -15   53.52    2.95
  -4   8  15   54.53    2.97
  -4  -8  15   52.84    2.96
   4   8  15   52.17    3.02
   4  -8  15   52.69    2.98
  -4   8  16    4.12    0.94
  -4   8  16    4.83    0.90
  -4  -8  16    5.87    1.02
  -4   8  16    4.33    1.04
  -4   8 -16    6.81    1.13
   4  -8  16    5.09    1.05
  -4  -8  16    6.02    1.03
  -4  -8  16    4.25    0.93
   4   8  16    3.40    0.91
  -4   8  17   25.59    2.13
  -4   8  17   27.04    1.90
  -4   8 -17   26.64    2.02
  -4   8  17   24.37    2.01
   4  -8  17   28.68    2.18
   4   8  17   24.44    2.05
  -4  -8  17   28.11    2.16
  -4  -8  17   29.85    2.11
  -4   8  18   78.72    3.03
  -4   8  18   77.80    3.57
  -4  -8  18   89.31    3.40
  -4   8 -18   81.16    3.33
  -4  -8  18   79.54    3.28
  -4  -8  18   74.85    3.36
  -4   8  18   71.49    3.28
   4  -8  18   77.10    3.46
   4   8  18   76.51    3.44
  -4   8  19   46.99    2.71
  -4  -8  19   56.07    2.55
  -4   8 -19   53.73    2.53
  -4  -8  19   48.07    2.57
  -4  -8  19   50.60    2.49
  -4   8  19   47.64    2.61
   4  -8  19   48.55    2.68
   4   8  19   48.22    2.62
  -4   8  20    6.01    1.03
   4   8  20    5.18    1.02
   4  -8  20    5.72    1.00
  -4  -8  20    6.50    0.97
  -4  -8  20    5.21    0.77
   4   8  20    5.28    0.86
  -4   8  21    5.78    0.95
   4   8  21    6.67    0.95
   4  -8  21    5.88    0.97
   4   8  21    5.81    0.87
  -4   8  22   17.50    1.37
   4   8  22   20.08    1.42
   4  -8  22   22.86    1.51
   4   8  22   18.52    1.28
  -4   8  23    0.97    0.47
   4   8  23    0.59    0.34
   4  -8  23    0.95    0.44
  -4   8  24    1.70    0.40
   4  -8  24    0.81    0.34
  -4   9   0 7389.30   18.71
  -4   9   0 7435.09   18.47
[truncated: 429,732 more chars]
