# Supplementary material for: Crystal structure and Hirshfeld surface analysis of the ortho­rhom­bic polymorph of a ZnII complex with 3,5-di­nitro­benzoic acid and ethyl­enedi­amine
Source: Acta Crystallogr E Crystallogr Commun. 2020 Jun 19;76(Pt 7):1113–6. doi: 10.1107/S2056989020007938 (PMC7336800; doi:10.1107/S2056989020007938)
Supplement: Supplementary file 2 [file e-76-01113-Isup2.hkl]

data_I                                                                          
_shelx_title ' e00247_xxvii+4eda_a.res in Pbca'                                 
_shelx_refln_list_code          4                                               
_shelx_F_calc_maximum      402.68                                               
_exptl_crystal_F_000      2224.00                                               
_reflns_d_resolution_high  0.7944                                               
                                                                                
loop_                                                                           
 _space_group_symop_operation_xyz                                               
 'x, y, z'                                                                      
 '-x+1/2, -y, z+1/2'                                                            
 '-x, y+1/2, -z+1/2'                                                            
 'x+1/2, -y+1/2, -z'                                                            
 '-x, -y, -z'                                                                   
 'x-1/2, y, -z-1/2'                                                             
 'x, -y-1/2, z-1/2'                                                             
 '-x-1/2, y-1/2, z'                                                             
                                                                                
_cell_length_a    10.2680                                                       
_cell_length_b    18.2656                                                       
_cell_length_c    21.6737                                                       
_cell_angle_alpha  90.000                                                       
_cell_angle_beta   90.000                                                       
_cell_angle_gamma  90.000                                                       
                                                                                
_shelx_F_squared_multiplier     1.000                                           
                                                                                
loop_                                                                           
 _refln_index_h                                                                 
 _refln_index_k                                                                 
 _refln_index_l                                                                 
 _refln_F_squared_calc                                                          
 _refln_F_squared_meas                                                          
 _refln_F_squared_sigma                                                         
 _refln_observed_status                                                         
   2   0   0     122773.60     120644.53      4036.29 o                         
   4   0   0      33554.24      33352.33       103.94 o                         
   6   0   0      44106.79      39916.19       146.90 o                         
   8   0   0       2740.34       2552.90        35.94 o                         
  10   0   0          1.47         -0.32         6.63 o                         
  12   0   0        926.16        904.99        21.26 o                         
   2   1   0        507.81        602.55        10.45 o                         
   4   1   0        190.42        232.04         5.03 o                         
   6   1   0        616.98        588.02        12.37 o                         
   8   1   0        671.73        684.68        13.23 o                         
  10   1   0         28.19         25.65        10.58 o                         
  12   1   0         88.45        103.22         5.39 o                         
   0   2   0      30812.45      31861.61       964.82 o                         
   2   2   0      17060.87      17256.85       148.84 o                         
   4   2   0        469.71        396.97         6.65 o                         
   6   2   0       2451.04       2416.72        25.15 o                         
   8   2   0       4915.65       4553.83        34.32 o                         
  10   2   0        281.68        240.73        14.85 o                         
  12   2   0        602.78        607.40        14.52 o                         
   2   3   0      52728.91      55092.66       273.47 o                         
   4   3   0      39435.32      40046.65        69.53 o                         
   6   3   0          9.66         10.63         5.26 o                         
   8   3   0       3703.46       3563.42        30.61 o                         
  10   3   0       4767.27       4456.67        60.59 o                         
  12   3   0         68.20         67.77         6.37 o                         
   0   4   0     162148.64     161945.33       168.28 o                         
   4   4   0       8031.24       8092.61        57.71 o                         
   6   4   0       9848.47       9680.46        49.21 o                         
   8   4   0        378.25        371.50        10.13 o                         
  10   4   0        109.82        107.93         8.32 o                         
  12   4   0        197.60        216.69         8.39 o                         
   4   5   0      20822.69      21051.24        45.81 o                         
   6   5   0        252.44        286.09        22.07 o                         
   8   5   0       1962.41       1924.71        22.83 o                         
  10   5   0        531.16        529.75        17.63 o                         
  12   5   0        331.72        351.97        12.66 o                         
   0   6   0      10245.55      10167.34        33.13 o                         
   2   6   0      71047.17      76910.05       573.91 o                         
   4   6   0        564.86        724.29         8.24 o                         
   6   6   0      11767.19      11239.83        83.37 o                         
   8   6   0       4071.01       4023.12        69.31 o                         
  10   6   0         59.69         61.28         6.52 o                         
  12   6   0        959.05        976.55        19.88 o                         
   2   7   0      22882.95      24721.80        66.25 o                         
   4   7   0       1902.28       1963.93        20.12 o                         
   6   7   0         87.99        116.43         7.90 o                         
   8   7   0       2239.65       2116.56        36.56 o                         
  10   7   0        266.59        250.25        12.59 o                         
  12   7   0        800.23        852.47        13.85 o                         
   0   8   0      12836.46      12228.81        69.80 o                         
   2   8   0       7877.66       7665.46        45.67 o                         
   4   8   0      18387.98      19448.15        49.39 o                         
   6   8   0      14766.90      14232.67       113.73 o                         
   8   8   0       1253.91       1230.75        26.96 o                         
  10   8   0         63.28         60.57         5.99 o                         
  12   8   0        486.24        569.16        19.08 o                         
   2   9   0      50029.88      50624.68       161.30 o                         
   4   9   0      84798.09      88316.86       272.78 o                         
   6   9   0        230.89        277.63        17.65 o                         
   8   9   0       2306.65       2154.04        30.85 o                         
  10   9   0        791.30        873.31        19.88 o                         
   0  10   0        378.25        372.11        14.33 o                         
   2  10   0         32.83         41.05         6.53 o                         
   4  10   0      14913.22      15438.07        53.49 o                         
   6  10   0        258.22        293.48         8.00 o                         
   8  10   0        282.76        263.91        11.06 o                         
  10  10   0          2.62          5.18         2.76 o                         
   2  11   0       3067.47       2888.56        29.85 o                         
   4  11   0       7322.67       7166.01        35.50 o                         
   6  11   0       1162.96       1155.43        24.16 o                         
   8  11   0         66.42         77.81         6.29 o                         
  10  11   0         36.27         46.19         5.44 o                         
   0  12   0      62761.30      59527.00       207.73 o                         
   2  12   0       2239.20       2122.15        56.89 o                         
   4  12   0       9252.50       9376.66        84.76 o                         
   6  12   0       9720.45       9269.67        79.36 o                         
   8  12   0        766.35        770.57        17.70 o                         
  10  12   0          5.97          1.52         2.80 o                         
   2  13   0       1624.97       1536.79        28.39 o                         
   4  13   0       2386.45       2497.20        57.03 o                         
   6  13   0       1527.80       1323.98        29.60 o                         
   8  13   0        308.60        296.28        10.66 o                         
  10  13   0         71.61         65.18         8.11 o                         
   0  14   0       8973.98       8688.95       470.70 o                         
   2  14   0       1062.64       1035.72        37.26 o                         
   4  14   0       2068.06       2118.98        59.02 o                         
   6  14   0      11308.52      10898.22        98.44 o                         
   8  14   0       1720.95       1761.58        28.41 o                         
  10  14   0        222.20        245.13        12.75 o                         
   2  15   0       2859.25       2834.89        29.71 o                         
   4  15   0       2157.13       2068.02        65.05 o                         
   6  15   0       2849.95       2836.99        40.08 o                         
   8  15   0        146.76        169.65        10.69 o                         
   0  16   0       1199.07       1345.98        53.05 o                         
   2  16   0         74.37         50.20         6.64 o                         
   4  16   0         14.25         18.47         4.54 o                         
   6  16   0        127.22        122.10         8.75 o                         
   8  16   0          0.19          7.26         4.63 o                         
   2  17   0       2071.52       2073.89        50.53 o                         
   4  17   0       1419.78       1408.07        35.72 o                         
   6  17   0        674.89        652.89        17.09 o                         
   8  17   0        425.79        362.90        11.23 o                         
   0  18   0        443.39        481.76        31.50 o                         
   2  18   0       1634.50       1586.85        34.83 o                         
   4  18   0        193.88        196.98        10.88 o                         
   6  18   0       1687.34       1709.36        65.78 o                         
   2  19   0        114.55        119.43         9.05 o                         
   4  19   0         19.33         26.17         4.85 o                         
   6  19   0         54.86         53.44         6.18 o                         
   0  20   0       3286.46       3464.61        51.13 o                         
   2  20   0        546.42        610.72        17.21 o                         
   4  20   0        207.02        244.41        12.88 o                         
   6  20   0        947.04       1058.35        31.03 o                         
   2  21   0        113.23        144.75         6.04 o                         
   4  21   0        519.08        537.62        12.47 o                         
   0  22   0        342.09        358.42        10.17 o                         
   2  22   0         80.28         79.78         4.96 o                         
   1   1   1         33.94         68.50         1.39 o                         
   2   1   1      15074.62      15301.03       158.18 o                         
   3   1   1       5240.96       5188.52        33.50 o                         
   4   1   1       6425.91       5986.77        19.32 o                         
   5   1   1         94.23        143.47         3.95 o                         
   6   1   1      10192.85      10181.51        42.14 o                         
   7   1   1         11.54         10.79         2.31 o                         
   8   1   1       3557.76       3475.01        21.06 o                         
   9   1   1        108.12        102.04         7.07 o                         
  10   1   1       1367.65       1294.56        23.77 o                         
  11   1   1         75.70         82.38         6.23 o                         
  12   1   1        679.90        767.21         9.55 o                         
   0   2   1      11828.27      11976.48       199.63 o                         
   1   2   1         20.25         25.44         3.68 o                         
   2   2   1      22135.78      23133.28        96.60 o                         
   3   2   1         36.96         38.38         1.43 o                         
   4   2   1       2052.53       2235.49        16.76 o                         
   5   2   1        599.79        561.62         6.59 o                         
   6   2   1       7172.52       6651.71        51.37 o                         
   7   2   1         60.23         58.81         3.91 o                         
   8   2   1       4418.60       4140.91        23.12 o                         
   9   2   1        224.11        178.23         9.02 o                         
  10   2   1         94.31         99.39         6.94 o                         
  11   2   1         12.48         14.78         3.35 o                         
  12   2   1        885.36        994.02        13.17 o                         
   1   3   1       3821.71       3924.19        40.48 o                         
   2   3   1       5121.67       5004.59        46.42 o                         
   3   3   1        434.75        500.22         4.23 o                         
   4   3   1       3666.30       4045.59        19.16 o                         
   5   3   1         74.15         75.89         4.94 o                         
   6   3   1       1115.33       1066.78        12.50 o                         
   7   3   1        201.32        199.23         5.84 o                         
   8   3   1        217.65        195.53         4.99 o                         
   9   3   1         38.28         42.61         4.97 o                         
  10   3   1        146.31        133.94         8.14 o                         
  11   3   1         43.89         38.71         4.19 o                         
  12   3   1          1.09          9.80         2.51 o                         
   0   4   1      20620.76      20598.84       243.60 o                         
   1   4   1        584.87        698.34         7.18 o                         
   2   4   1       2363.76       2213.21        11.18 o                         
   3   4   1        770.13        626.56         3.85 o                         
   4   4   1       1097.06       1351.71         9.53 o                         
   5   4   1         33.66         27.01         6.07 o                         
   6   4   1      19835.37      18844.02       150.40 o                         
   7   4   1        719.42        698.94        12.64 o                         
   8   4   1       8765.81       8343.58        77.21 o                         
   9   4   1        798.11        690.07        17.24 o                         
  10   4   1          0.12          0.65         2.54 o                         
  11   4   1        125.33        131.71         5.99 o                         
  12   4   1       1190.21       1308.91        17.46 o                         
   1   5   1      31973.87      32594.17       293.29 o                         
   2   5   1       1181.70       1343.54        23.15 o                         
   3   5   1       5083.58       5181.44        34.93 o                         
   4   5   1      15741.45      15932.36       104.14 o                         
   5   5   1        580.89        619.51         8.78 o                         
   6   5   1         57.29         72.94         4.27 o                         
   7   5   1          3.55         10.06         2.46 o                         
   8   5   1        109.18        105.15         4.04 o                         
   9   5   1        456.91        475.23        12.13 o                         
  10   5   1       4265.26       4224.75        36.84 o                         
  11   5   1          0.67         -1.93         2.82 o                         
  12   5   1        105.81         97.60         4.98 o                         
   0   6   1       1221.39       1180.33         9.86 o                         
   1   6   1        964.47       1115.34         5.43 o                         
   2   6   1      10316.21      11194.22        43.22 o                         
   3   6   1        653.25        747.18         5.36 o                         
   4   6   1        710.50        653.94         5.55 o                         
   5   6   1        550.22        516.78         9.60 o                         
   6   6   1        857.06        850.73         9.59 o                         
   7   6   1        195.83        192.76         4.21 o                         
   8   6   1       1545.66       1507.00        15.73 o                         
   9   6   1        212.09        232.29         8.44 o                         
  10   6   1         30.80         41.02         3.97 o                         
  11   6   1        146.81        151.29         6.62 o                         
  12   6   1        128.50        148.85         5.16 o                         
   1   7   1       2534.21       2665.68        19.67 o                         
   2   7   1         18.15         27.87         2.38 o                         
   3   7   1       2741.70       2832.69        13.20 o                         
   4   7   1      17588.12      17006.96       123.29 o                         
   5   7   1       1007.93       1077.45        13.95 o                         
   6   7   1        680.98        684.78        10.75 o                         
   7   7   1          2.62         11.15         1.55 o                         
   8   7   1        415.55        408.22        11.17 o                         
   9   7   1        174.83        167.84         7.20 o                         
  10   7   1       2618.25       2697.08        31.77 o                         
  11   7   1          1.24          2.02         2.35 o                         
  12   7   1          6.37          7.77         1.56 o                         
   0   8   1       4384.77       4165.52        61.33 o                         
   1   8   1        428.52        442.22         6.45 o                         
   2   8   1       2835.63       2996.52        22.98 o                         
   3   8   1         10.50         21.00         2.22 o                         
   4   8   1       1348.03       1330.38         9.07 o                         
   5   8   1       2225.20       2280.57        25.83 o                         
   6   8   1       5070.87       4924.99        41.44 o                         
   7   8   1        349.93        342.77         5.39 o                         
   8   8   1       1606.39       1632.34        20.24 o                         
   9   8   1         25.56         25.52         3.58 o                         
  10   8   1         47.57         48.66         4.37 o                         
  11   8   1          6.96          5.75         2.07 o                         
  12   8   1        393.82        424.94        11.58 o                         
   1   9   1        150.62        136.60         4.54 o                         
   2   9   1        413.83        325.02         6.30 o                         
   3   9   1       8080.56       8576.87        61.15 o                         
   4   9   1       3382.46       3423.63        20.89 o                         
   5   9   1        102.76        108.50         3.86 o                         
   6   9   1         32.85         38.96         2.34 o                         
   7   9   1       1256.75       1200.90         9.91 o                         
   8   9   1         34.23         51.17         4.12 o                         
   9   9   1        190.57        192.69         7.52 o                         
  10   9   1         26.30         43.05         5.85 o                         
  11   9   1          0.40          0.98         2.10 o                         
   0  10   1      24537.71      23641.13        87.04 o                         
   1  10   1        462.61        471.40         8.01 o                         
   2  10   1       8239.98       8085.97        47.35 o                         
   3  10   1       5028.27       5149.87        22.52 o                         
   4  10   1       1161.40       1083.15         9.01 o                         
   5  10   1        405.78        406.82         6.13 o                         
   6  10   1       8820.39       8538.90        42.73 o                         
   7  10   1         15.62         13.93         2.58 o                         
   8  10   1       4025.65       4043.86        29.68 o                         
   9  10   1          0.02          2.99         2.52 o                         
  10  10   1         10.10          5.35         2.11 o                         
  11  10   1         80.38         79.31         4.31 o                         
   1  11   1        231.33        245.90         7.21 o                         
   2  11   1      10349.44       9795.27        45.16 o                         
   3  11   1         35.69         38.95         2.82 o                         
   4  11   1        161.15        164.27         6.67 o                         
   5  11   1       1690.50       1778.21        14.66 o                         
   6  11   1        785.81        853.55        15.68 o                         
   7  11   1          2.74          4.34         2.54 o                         
   8  11   1       1095.00       1090.07        18.45 o                         
   9  11   1         35.02         44.25         4.04 o                         
  10  11   1         99.98        118.33         5.30 o                         
  11  11   1        203.05        240.91         7.84 o                         
   0  12   1       2649.09       2487.78        38.91 o                         
   1  12   1       1086.16       1090.50        13.60 o                         
   2  12   1       1318.21       1211.43        16.85 o                         
   3  12   1       3955.73       3878.46        26.44 o                         
   4  12   1        419.32        468.09         7.10 o                         
   5  12   1         40.40         46.02         2.77 o                         
   6  12   1       1844.86       1853.32        26.96 o                         
   7  12   1        113.25        109.15         5.57 o                         
   8  12   1        676.78        681.25        11.77 o                         
   9  12   1          7.94          5.21         2.80 o                         
  10  12   1         10.80         20.22         2.55 o                         
  11  12   1        211.47        260.23         8.60 o                         
   1  13   1        704.25        602.20        10.75 o                         
   2  13   1       4904.59       4420.01        29.32 o                         
   3  13   1        422.14        431.65         6.73 o                         
   4  13   1       3128.96       3088.06        19.01 o                         
   5  13   1       1011.51       1022.36        14.50 o                         
   6  13   1        135.51        146.17         6.09 o                         
   7  13   1         28.41         33.47         4.17 o                         
   8  13   1        387.41        434.56         9.84 o                         
   9  13   1         40.50         36.29         3.83 o                         
  10  13   1        820.03        892.53        13.01 o                         
   0  14   1       1734.61       1741.04        24.87 o                         
   1  14   1         97.75        106.37         4.32 o                         
   2  14   1        347.97        336.88        10.76 o                         
   3  14   1        110.82        119.32         4.38 o                         
   4  14   1        674.09        668.98        10.07 o                         
   5  14   1        630.56        579.74        13.49 o                         
   6  14   1        633.00        669.54        14.37 o                         
   7  14   1         15.46         10.98         2.78 o                         
   8  14   1        417.87        429.91         9.23 o                         
   9  14   1         91.84         89.46         4.35 o                         
  10  14   1          1.34          3.44         2.30 o                         
   1  15   1        505.52        484.17         8.38 o                         
   2  15   1        451.86        434.64         8.00 o                         
   3  15   1          7.10          7.75         2.45 o                         
   4  15   1        289.68        310.24         9.63 o                         
   5  15   1        629.93        605.33        15.17 o                         
   6  15   1       1707.32       1746.52        22.21 o                         
   7  15   1        552.42        550.31        11.79 o                         
   8  15   1        438.69        499.96        12.11 o                         
   9  15   1        107.82        126.50         7.48 o                         
   0  16   1       6000.14       5592.11       115.67 o                         
   1  16   1         55.76         65.22         5.59 o                         
   2  16   1       1460.61       1412.41        35.17 o                         
   3  16   1         12.13          8.06         2.97 o                         
   4  16   1        280.51        275.88         9.49 o                         
   5  16   1         26.05         24.28         3.65 o                         
   6  16   1       1938.47       2034.76        22.94 o                         
   7  16   1         77.82         69.48         4.31 o                         
   8  16   1        643.67        640.71        12.33 o                         
   1  17   1       1497.46       1460.92        24.25 o                         
   2  17   1         95.30        114.62         6.20 o                         
   3  17   1         50.65         57.52         4.37 o                         
   4  17   1        157.35        170.41         7.38 o                         
   5  17   1        474.68        460.44        12.42 o                         
   6  17   1        122.28        103.38         5.77 o                         
   7  17   1          0.24         -0.62         2.02 o                         
   8  17   1          7.70         12.85         2.69 o                         
   0  18   1       2007.79       1986.14        44.42 o                         
   1  18   1         14.78         10.95         3.12 o                         
   2  18   1       1631.28       1696.87        26.20 o                         
   3  18   1         66.06         81.08         5.33 o                         
   4  18   1        257.44        281.70         8.51 o                         
   5  18   1         49.91         42.85         3.91 o                         
   6  18   1        168.78        221.15         7.96 o                         
   7  18   1        237.71        207.47         7.50 o                         
   1  19   1          1.47          4.21         2.75 o                         
   2  19   1       1580.62       1634.69        21.44 o                         
   3  19   1         32.43         38.36         3.89 o                         
   4  19   1       1883.13       1997.55        24.23 o                         
   5  19   1         67.16         63.58         5.28 o                         
   6  19   1         43.82         51.61         4.34 o                         
   7  19   1        432.72        410.01        17.81 o                         
   0  20   1        205.39        208.07         9.39 o                         
   1  20   1         17.79         21.16         2.79 o                         
   2  20   1         34.47         41.42         4.39 o                         
   3  20   1         25.31         27.37         2.89 o                         
   4  20   1        189.15        190.90         6.96 o                         
   5  20   1          1.65          2.81         2.59 o                         
   6  20   1          0.81          3.60         2.27 o                         
   1  21   1          1.75          1.97         2.02 o                         
   2  21   1        552.60        573.44         8.42 o                         
   3  21   1          0.02          2.04         1.78 o                         
   4  21   1        738.42        762.66        11.73 o                         
   5  21   1          6.59          8.09         1.93 o                         
   0  22   1       2051.62       2210.92        18.83 o                         
   1  22   1         32.56         35.94         2.06 o                         
   2  22   1        209.98        217.39         4.94 o                         
   3  22   1         98.27         83.74         4.16 o                         
   0   0   2      16788.65      17599.13       151.15 o                         
   1   0   2       2543.75       2877.92        15.55 o                         
   2   0   2       4879.05       4775.98        36.75 o                         
   3   0   2      12386.16      12785.16        31.52 o                         
   4   0   2       6584.19       6383.67        32.32 o                         
   5   0   2       2575.43       2474.86        58.09 o                         
   6   0   2      74189.34      70918.29      1952.72 o                         
   7   0   2          0.01          0.31         2.14 o                         
   8   0   2       8272.16       7631.51        55.10 o                         
   9   0   2          0.40          1.73         3.79 o                         
  10   0   2       1488.98       1407.65        35.02 o                         
  11   0   2        472.41        429.30        18.25 o                         
  12   0   2       1364.91       1477.15        19.60 o                         
   1   1   2        323.90        427.19         3.22 o                         
   2   1   2        384.60        366.32         4.17 o                         
   3   1   2       8437.11       8581.16        50.58 o                         
   4   1   2       4093.81       3862.44        44.32 o                         
   5   1   2          1.82          2.31         1.19 o                         
   6   1   2       1778.38       1970.52        15.96 o                         
   7   1   2        711.16        753.92        11.96 o                         
   8   1   2        145.86        175.37         6.26 o                         
   9   1   2        774.37        751.89        18.19 o                         
  10   1   2       2426.83       2340.24        33.81 o                         
  11   1   2        305.14        305.13        11.00 o                         
  12   1   2         79.60         84.46         4.00 o                         
   0   2   2      32534.90      34504.07       236.83 o                         
   1   2   2        138.71        196.67         8.86 o                         
   2   2   2      10406.85      11074.63        82.67 o                         
   3   2   2      14106.09      14696.67        52.05 o                         
   4   2   2        676.42        737.06         6.38 o                         
   5   2   2       3257.83       3545.79        51.12 o                         
   6   2   2       4466.38       4142.01        26.68 o                         
   7   2   2       1456.57       1372.15        14.86 o                         
   8   2   2       1582.87       1457.94        13.71 o                         
   9   2   2        217.99        213.75         9.68 o                         
  10   2   2        257.76        259.17        10.84 o                         
  11   2   2          2.51          6.55         2.98 o                         
  12   2   2        674.31        740.22        11.39 o                         
   1   3   2       1058.95       1099.33        18.77 o                         
   2   3   2      29537.73      30744.64       244.35 o                         
   3   3   2       3769.35       4022.00        17.55 o                         
   4   3   2       6071.40       5565.99        60.04 o                         
   5   3   2        481.16        618.70         6.78 o                         
   6   3   2        752.75        678.01        10.39 o                         
   7   3   2        109.91        134.77         4.87 o                         
   8   3   2       5076.35       5020.70        71.77 o                         
   9   3   2        129.53        140.49         8.02 o                         
  10   3   2       3660.57       3443.83        55.08 o                         
  11   3   2        528.68        559.13        11.85 o                         
  12   3   2       1957.07       2035.74        21.29 o                         
   0   4   2       2871.17       2706.25        16.54 o                         
   1   4   2      17792.68      18794.30       119.11 o                         
   2   4   2       1058.45       1043.28        10.50 o                         
   3   4   2       2672.88       2744.56        22.18 o                         
   4   4   2      11316.76      11965.37        56.25 o                         
   5   4   2       3747.11       4100.83        19.23 o                         
   6   4   2       4982.87       4962.13        23.68 o                         
   7   4   2        182.15        178.64         5.64 o                         
   8   4   2        500.38        548.47         9.46 o                         
   9   4   2        700.36        694.20        17.28 o                         
  10   4   2         87.93        100.74         6.32 o                         
  11   4   2          7.59         13.91         2.70 o                         
  12   4   2        516.98        515.39         9.29 o                         
   1   5   2      11641.65      12117.01        47.12 o                         
   2   5   2        725.20        959.50         6.52 o                         
   3   5   2       3496.89       4089.83        27.26 o                         
   4   5   2      24241.58      24859.87       138.29 o                         
   5   5   2       2754.77       2849.09        17.90 o                         
   6   5   2        977.91       1055.13        10.30 o                         
   7   5   2         27.47         32.78         2.44 o                         
   8   5   2       3435.50       3394.67        39.66 o                         
   9   5   2       1005.64        924.19        19.84 o                         
  10   5   2       2212.05       2126.80        45.90 o                         
  11   5   2          0.33          1.20         2.68 o                         
  12   5   2         18.53         24.40         2.59 o                         
   0   6   2       8148.23       8732.53        25.64 o                         
   1   6   2       4450.87       4884.57        33.80 o                         
   2   6   2       7515.36       7565.32        22.81 o                         
   3   6   2        391.04        467.16         4.38 o                         
   4   6   2      16206.11      17290.37        99.08 o                         
   5   6   2       2928.39       2868.44        19.51 o                         
   6   6   2       5383.51       5037.09        57.22 o                         
   7   6   2         99.49        120.78         3.74 o                         
   8   6   2       8739.96       8687.34       105.46 o                         
   9   6   2         19.32         24.06         3.77 o                         
  10   6   2         58.90         62.40         4.49 o                         
  11   6   2         31.62         38.68         3.73 o                         
  12   6   2       3047.54       3420.60        22.96 o                         
   1   7   2       3554.13       3765.14        28.35 o                         
   2   7   2        228.53        163.23         3.26 o                         
   3   7   2       1739.36       1904.65        18.07 o                         
   4   7   2       5018.89       5065.41        24.93 o                         
   5   7   2          6.72         28.79         4.79 o                         
   6   7   2        746.86        705.63        10.87 o                         
   7   7   2          0.60          6.83         2.37 o                         
   8   7   2       4296.25       4035.86        50.76 o                         
   9   7   2        236.13        233.89         9.13 o                         
  10   7   2        850.01        796.54        17.37 o                         
  11   7   2         15.87         20.70         2.90 o                         
  12   7   2          4.53         11.15         2.40 o                         
   0   8   2      52173.28      53750.11       100.23 o                         
   1   8   2       3726.35       4074.70        45.80 o                         
   2   8   2       9478.34      10146.15        77.82 o                         
   3   8   2      11753.39      13007.01        62.77 o                         
   4   8   2       2948.88       2773.66        13.26 o                         
   5   8   2        104.21        143.12         3.87 o                         
   6   8   2       7259.50       6769.82        97.78 o                         
   7   8   2        326.06        316.77         5.31 o                         
   8   8   2       2179.64       2078.88        55.33 o                         
   9   8   2          0.07          0.12         2.90 o                         
  10   8   2         97.40        114.50         7.19 o                         
  11   8   2         13.83         14.26         2.56 o                         
  12   8   2        516.06        581.37        13.97 o                         
   1   9   2         49.60         56.45         8.10 o                         
   2   9   2      16179.56      15944.89        44.11 o                         
   3   9   2       1082.82       1255.92        12.20 o                         
   4   9   2       4068.75       4005.13        27.90 o                         
   5   9   2        453.97        520.12         7.52 o                         
   6   9   2         13.72         18.66         1.81 o                         
   7   9   2       2333.06       2257.80        27.32 o                         
   8   9   2       1173.40       1197.58        31.53 o                         
   9   9   2         36.41         40.11         4.17 o                         
  10   9   2       2947.54       2928.63        28.33 o                         
  11   9   2         87.11         99.69         4.63 o                         
   0  10   2       1172.50       1099.94        17.20 o                         
   1  10   2         33.11         30.47         3.46 o                         
   2  10   2       7222.14       7508.66        32.20 o                         
   3  10   2       2598.98       2725.50        22.65 o                         
   4  10   2        368.53        397.04         5.29 o                         
   5  10   2          1.79         13.87         1.76 o                         
   6  10   2       1087.86       1144.78        12.61 o                         
   7  10   2        390.67        374.34         9.88 o                         
   8  10   2         51.81         59.98         4.81 o                         
   9  10   2          1.07         -1.33         3.09 o                         
  10  10   2         67.65         69.51         5.06 o                         
  11  10   2        187.39        201.21         7.84 o                         
   1  11   2       1069.52       1094.10        14.90 o                         
   2  11   2       2121.57       2083.79        18.00 o                         
   3  11   2        379.38        460.89         7.74 o                         
   4  11   2       1427.23       1455.81        22.75 o                         
   5  11   2        156.79        171.17         3.77 o                         
   6  11   2       1289.96       1318.97        12.63 o                         
   7  11   2        539.84        491.37        10.55 o                         
   8  11   2        289.84        319.92        10.80 o                         
   9  11   2         50.94         41.64         4.63 o                         
  10  11   2        750.14        904.06        13.97 o                         
  11  11   2          0.26          0.52         1.59 o                         
   0  12   2      21861.68      20058.07       312.85 o                         
   1  12   2       2934.18       3036.71        26.33 o                         
   2  12   2       1307.88       1325.52        16.09 o                         
   3  12   2         17.99         26.58         3.63 o                         
   4  12   2        667.19        596.99         7.49 o                         
   5  12   2         26.34         37.11         2.60 o                         
   6  12   2      13391.53      12829.78       122.08 o                         
   7  12   2         52.71         61.93         4.02 o                         
   8  12   2       1535.86       1508.45        22.40 o                         
   9  12   2          2.28          1.92         2.88 o                         
  10  12   2        484.70        500.40        10.96 o                         
   1  13   2       1460.04       1373.76        17.00 o                         
   2  13   2         10.20         27.85         4.87 o                         
   3  13   2         64.83         68.62         3.35 o                         
   4  13   2          4.21         11.16         1.67 o                         
   5  13   2       2383.57       2377.34        28.14 o                         
   6  13   2        301.17        295.41         8.34 o                         
   7  13   2        221.85        257.33         8.14 o                         
   8  13   2        182.03        168.09         6.88 o                         
   9  13   2          3.86          6.19         2.55 o                         
  10  13   2          3.00         10.83         3.37 o                         
   0  14   2       9201.75       8859.33       125.09 o                         
   1  14   2         20.90         35.55         2.63 o                         
   2  14   2       2228.29       2190.91        39.45 o                         
   3  14   2         49.52         51.73         2.43 o                         
   4  14   2         24.87         45.30         7.50 o                         
   5  14   2         93.01        107.03         5.74 o                         
   6  14   2        387.62        461.30        10.12 o                         
   7  14   2          0.21          2.78         2.73 o                         
   8  14   2       1763.31       1916.91        31.59 o                         
   9  14   2         42.66         46.72         3.77 o                         
  10  14   2         18.44         29.33         3.49 o                         
   1  15   2        105.28        101.11         4.05 o                         
   2  15   2       1403.64       1421.18        22.81 o                         
   3  15   2        152.67        154.40         6.66 o                         
   4  15   2       3821.98       4053.36        55.99 o                         
   5  15   2       1577.76       1601.12        25.71 o                         
   6  15   2        175.68        206.89         6.83 o                         
   7  15   2          0.22          3.33         3.22 o                         
   8  15   2       1150.98       1192.07        24.21 o                         
   9  15   2          6.05          5.54         2.17 o                         
   0  16   2       1553.15       1567.18        44.84 o                         
   1  16   2        113.77        110.46         6.28 o                         
   2  16   2         34.36         29.15         3.88 o                         
   3  16   2          0.31         -1.76         3.05 o                         
   4  16   2       2414.49       2380.21        26.75 o                         
   5  16   2          0.40          6.19         2.70 o                         
   6  16   2         77.95        111.63         5.36 o                         
   7  16   2         13.03         12.75         2.88 o                         
   8  16   2         61.55         87.38         4.27 o                         
   9  16   2          0.64          1.58         2.74 o                         
   1  17   2        119.03        138.03         7.77 o                         
   2  17   2       1941.51       1794.75        24.29 o                         
   3  17   2         54.16         72.32         5.20 o                         
   4  17   2       2649.40       2611.32        32.28 o                         
   5  17   2         76.75         71.52         4.48 o                         
   6  17   2        172.98        172.76         6.58 o                         
   7  17   2        280.53        257.46         6.97 o                         
   8  17   2        438.41        438.01        14.62 o                         
   0  18   2       1125.52       1160.58        27.03 o                         
   1  18   2          0.85          4.37         2.93 o                         
   2  18   2        884.01        903.89        16.73 o                         
   3  18   2        379.16        399.54        10.15 o                         
   4  18   2         14.88         29.91         4.20 o                         
   5  18   2         19.23         26.02         3.63 o                         
   6  18   2        816.66        868.47        16.78 o                         
   7  18   2         81.63         71.04         5.35 o                         
   1  19   2          1.21          2.56         2.62 o                         
   2  19   2          0.47         13.46         3.48 o                         
   3  19   2        426.02        451.70        11.08 o                         
   4  19   2         15.85         23.75         3.84 o                         
   5  19   2          0.42         -2.57         2.71 o                         
   6  19   2          8.85          6.49         2.65 o                         
   7  19   2         56.70         41.38         6.53 o                         
   0  20   2       2003.89       2150.76        28.15 o                         
   1  20   2          3.68          3.30         2.37 o                         
   2  20   2       3200.21       3296.08        25.24 o                         
   3  20   2         19.39         20.45         2.95 o                         
   4  20   2         43.96         65.41         3.94 o                         
   5  20   2          1.19          1.47         2.58 o                         
   6  20   2       1017.46       1174.63        25.74 o                         
   1  21   2        150.66        163.43         4.77 o                         
   2  21   2       1282.38       1347.25        13.59 o                         
   3  21   2        236.91        249.17         6.48 o                         
   4  21   2        338.47        360.23         9.25 o                         
   5  21   2         36.63         33.16         2.69 o                         
   0  22   2         87.40         73.43         4.30 o                         
   1  22   2        137.42        148.26         4.29 o                         
   2  22   2         52.70         47.06         2.83 o                         
   3  22   2         10.60         11.67         2.16 o                         
   1   1   3      12686.41      13526.07        98.92 o                         
   2   1   3      72647.31      72560.96        63.55 o                         
   3   1   3       2292.07       2491.26        34.34 o                         
   4   1   3       3836.88       3633.70        17.24 o                         
   5   1   3       1011.98       1123.83        10.01 o                         
   6   1   3        105.84         93.09         3.60 o                         
   7   1   3        465.62        457.16         9.75 o                         
   8   1   3       5820.62       5827.83        81.28 o                         
   9   1   3        804.25        795.61        20.33 o                         
  10   1   3         73.09         74.50         8.49 o                         
  11   1   3        120.97        115.98         5.43 o                         
  12   1   3          8.89         10.58         2.07 o                         
   0   2   3      43951.99      40261.55       350.59 o                         
   1   2   3       6812.33       6624.92        46.11 o                         
   2   2   3       6832.05       7022.34        13.36 o                         
   3   2   3       3299.44       3287.39        26.24 o                         
   4   2   3      12932.49      12983.28       115.46 o                         
   5   2   3         54.16         57.32         2.80 o                         
   6   2   3      12100.20      11415.32        64.85 o                         
   7   2   3         72.88         99.00         4.81 o                         
   8   2   3        995.69        980.17        10.40 o                         
   9   2   3        169.02        166.54         7.09 o                         
  10   2   3       1827.37       1683.90        27.94 o                         
  11   2   3          0.06          2.14         2.57 o                         
  12   2   3       2367.23       2364.19        26.60 o                         
   1   3   3      24694.57      25337.05       305.80 o                         
   2   3   3        818.54        850.83         5.61 o                         
   3   3   3      15779.03      16418.71       117.62 o                         
   4   3   3        191.75        182.55         3.68 o                         
   5   3   3       2074.57       2136.96        18.65 o                         
   6   3   3        559.65        543.25         7.21 o                         
   7   3   3         31.42         38.21         3.36 o                         
   8   3   3        541.84        509.81         7.57 o                         
   9   3   3          9.67         14.12         2.79 o                         
  10   3   3       1340.13       1237.83        27.83 o                         
  11   3   3        412.27        395.60         9.91 o                         
  12   3   3          0.53          4.81         1.81 o                         
   0   4   3     121648.96     118462.37       188.11 o                         
   1   4   3        307.88        318.08         4.30 o                         
   2   4   3      12655.59      12807.72        54.14 o                         
   3   4   3        794.43        853.88         6.49 o                         
   4   4   3       9026.32       8887.77        38.27 o                         
   5   4   3        931.34        977.37         9.46 o                         
   6   4   3      12016.17      11250.67       123.68 o                         
   7   4   3        474.45        459.62         8.52 o                         
   8   4   3        743.77        725.78         9.62 o                         
   9   4   3         11.45         15.53         3.29 o                         
  10   4   3        377.73        341.71        11.03 o                         
  11   4   3         70.75         78.96         5.19 o                         
  12   4   3        639.46        654.26         9.22 o                         
   1   5   3       2460.59       2701.81        19.92 o                         
   2   5   3        400.17        361.82         4.09 o                         
   3   5   3       3325.53       3642.22        16.36 o                         
   4   5   3      19579.30      19777.46       144.77 o                         
   5   5   3        596.45        730.81         8.25 o                         
   6   5   3       2022.01       2052.22        17.81 o                         
   7   5   3        235.97        253.31         7.26 o                         
   8   5   3         23.51         33.32         2.63 o                         
   9   5   3        850.35        846.75        23.03 o                         
  10   5   3       1985.14       1882.78        32.02 o                         
  11   5   3         31.49         26.12         3.26 o                         
  12   5   3        141.60        134.16         4.59 o                         
   0   6   3      10482.21      10523.48        38.44 o                         
   1   6   3       1518.55       1555.12        12.19 o                         
   2   6   3          5.64         23.92         3.52 o                         
   3   6   3       4790.30       5410.71        15.31 o                         
   4   6   3        517.62        506.74         5.34 o                         
   5   6   3        105.33         99.85         3.84 o                         
   6   6   3       1007.04        914.90        10.40 o                         
   7   6   3       1195.00       1220.63        16.71 o                         
   8   6   3        165.83        185.19         4.60 o                         
   9   6   3          9.51          5.62         2.62 o                         
  10   6   3         42.54         34.83         4.12 o                         
  11   6   3          5.68          9.68         2.41 o                         
  12   6   3         69.36         80.43         3.77 o                         
   1   7   3      12037.74      12557.49        85.67 o                         
   2   7   3      21529.88      21456.57        50.96 o                         
   3   7   3        343.36        376.96         4.63 o                         
   4   7   3      11665.18      10953.46        66.30 o                         
   5   7   3        137.03        157.91         7.66 o                         
   6   7   3        166.80        146.08         4.22 o                         
   7   7   3          5.35         28.36         6.27 o                         
   8   7   3       6495.61       6059.93       101.78 o                         
   9   7   3         98.80        102.88         6.23 o                         
  10   7   3       2952.26       2878.20        33.17 o                         
  11   7   3          0.50          2.11         2.15 o                         
  12   7   3        155.66        180.57         6.56 o                         
   0   8   3      28334.72      28399.75        79.61 o                         
   1   8   3       2851.34       2958.61        17.28 o                         
   2   8   3       2098.54       2208.85        28.25 o                         
   3   8   3       2445.16       2686.41        15.21 o                         
   4   8   3        134.40        109.27         3.93 o                         
   5   8   3        214.92        224.49         5.22 o                         
   6   8   3       3072.22       3181.96        19.91 o                         
   7   8   3         67.20         78.26         2.87 o                         
   8   8   3         16.59         29.42         4.15 o                         
   9   8   3          0.04          0.19         3.80 o                         
  10   8   3        243.54        242.58         8.71 o                         
  11   8   3         35.13         42.15         3.09 o                         
  12   8   3        248.59        240.85        11.91 o                         
   1   9   3          1.73         37.13        10.81 o                         
   2   9   3       7031.21       7279.97        91.15 o                         
   3   9   3       1000.02        998.04         9.12 o                         
   4   9   3       6073.36       6070.01        25.98 o                         
   5   9   3        410.91        394.80         7.31 o                         
   6   9   3       2777.41       2683.04        30.22 o                         
   7   9   3       1403.56       1414.23        21.72 o                         
   8   9   3         40.08         51.39         6.87 o                         
   9   9   3         75.44         75.48         7.27 o                         
  10   9   3        295.23        311.02         9.45 o                         
  11   9   3         51.98         59.65         3.62 o                         
   0  10   3       5281.63       5065.23        87.67 o                         
   1  10   3        269.23        278.78         5.34 o                         
   2  10   3      13364.29      13383.19        50.79 o                         
   3  10   3       2803.59       2876.01        18.56 o                         
   4  10   3       5082.04       5004.23        52.43 o                         
   5  10   3          2.19         14.00         3.82 o                         
   6  10   3       4613.29       4534.47        62.70 o                         
   7  10   3        852.96        868.51        16.19 o                         
   8  10   3       1420.89       1373.91        21.85 o                         
   9  10   3        297.72        280.83        10.89 o                         
  10  10   3        186.28        181.65         6.87 o                         
  11  10   3        361.73        365.48         7.88 o                         
   1  11   3        499.42        432.09         9.49 o                         
   2  11   3       5757.12       5306.14        62.42 o                         
   3  11   3        497.85        514.65        12.68 o                         
   4  11   3        861.35        876.09        16.00 o                         
   5  11   3       3237.92       3315.89        19.58 o                         
   6  11   3        443.87        462.75         7.67 o                         
   7  11   3          0.76          8.62         2.72 o                         
   8  11   3       2476.92       2439.33        37.87 o                         
   9  11   3         22.22         18.78         3.63 o                         
  10  11   3        478.56        482.75        11.83 o                         
  11  11   3          3.66          3.99         1.58 o                         
   0  12   3      10079.73       9890.05       288.71 o                         
   1  12   3         93.47        103.40         4.49 o                         
   2  12   3         46.25         65.40         4.31 o                         
   3  12   3        577.61        554.38         9.49 o                         
   4  12   3        609.53        636.72         9.38 o                         
   5  12   3       1802.41       1790.44        16.15 o                         
   6  12   3       5949.17       5624.34        51.48 o                         
   7  12   3        494.06        481.23        11.09 o                         
   8  12   3       1024.44       1050.25        21.57 o                         
   9  12   3          0.03          0.45         2.66 o                         
  10  12   3          2.38          4.13         2.02 o                         
   1  13   3          4.75          4.02         2.44 o                         
   2  13   3       7015.50       6844.45       134.71 o                         
   3  13   3        988.57       1004.19        13.03 o                         
   4  13   3       2648.09       2579.09        19.35 o                         
   5  13   3        539.16        537.18        11.97 o                         
   6  13   3         44.57         60.45         4.54 o                         
   7  13   3        165.44        179.05         6.88 o                         
   8  13   3       2186.06       2308.34        55.20 o                         
   9  13   3          2.95          5.78         2.64 o                         
  10  13   3        469.35        493.00         9.36 o                         
   0  14   3       2422.29       2321.56        42.83 o                         
   1  14   3        468.82        426.34         7.66 o                         
   2  14   3          0.34          7.76         2.67 o                         
   3  14   3        205.09        219.44         5.23 o                         
   4  14   3        679.33        693.70        12.65 o                         
   5  14   3        302.08        289.16         8.89 o                         
   6  14   3        169.53        172.63         7.48 o                         
   7  14   3        121.07        124.73         5.61 o                         
   8  14   3         66.60         83.86         4.78 o                         
   9  14   3         57.18         62.91         4.19 o                         
  10  14   3         70.94         59.07         6.53 o                         
   1  15   3        109.44        105.65         4.14 o                         
   2  15   3        728.98        740.27        13.76 o                         
   3  15   3       1557.37       1504.11        27.94 o                         
   4  15   3       1804.31       1805.81        26.40 o                         
   5  15   3       2397.33       2422.97        26.16 o                         
   6  15   3       1002.80       1005.26        18.80 o                         
   7  15   3        291.48        292.71         8.62 o                         
   8  15   3         46.02         66.67         4.42 o                         
   9  15   3        283.13        297.88         7.43 o                         
   0  16   3       4212.97       4210.67        86.01 o                         
   1  16   3          2.59          0.42         3.10 o                         
   2  16   3       1131.63       1073.86        35.99 o                         
   3  16   3         34.19         41.59         3.81 o                         
   4  16   3       2365.12       2390.51        36.41 o                         
   5  16   3        249.03        242.48         7.81 o                         
   6  16   3       3627.99       3792.74        77.63 o                         
   7  16   3        795.31        747.51        13.66 o                         
   8  16   3        740.08        813.32        17.45 o                         
   9  16   3         37.79         35.80         5.05 o                         
   1  17   3         25.38         26.39         3.48 o                         
   2  17   3        359.65        392.06        13.33 o                         
   3  17   3        237.27        246.87        11.92 o                         
   4  17   3         51.26         70.02         4.47 o                         
   5  17   3        206.91        193.66         8.16 o                         
   6  17   3         16.03         30.35         3.38 o                         
   7  17   3         63.40         53.36         3.91 o                         
   8  17   3          7.74         10.45         2.85 o                         
   0  18   3       1132.75       1220.70        26.80 o                         
   1  18   3        105.03         82.25         4.95 o                         
   2  18   3         59.83         53.05         4.68 o                         
   3  18   3        337.19        348.28        10.38 o                         
   4  18   3        982.65       1017.33        18.37 o                         
   5  18   3         89.48         95.39         5.04 o                         
   6  18   3       1497.55       1544.05        16.77 o                         
   7  18   3          3.67          7.85         2.09 o                         
   1  19   3        514.11        493.36        10.92 o                         
   2  19   3        989.40       1084.60        22.85 o                         
   3  19   3        313.72        306.92         8.38 o                         
   4  19   3       1289.61       1363.91        19.69 o                         
   5  19   3         40.87         32.46         3.38 o                         
   6  19   3        225.04        218.29         7.62 o                         
   7  19   3         42.13         28.22         5.79 o                         
   0  20   3         37.34         48.56         4.98 o                         
   1  20   3         22.38         18.61         2.53 o                         
   2  20   3         24.60         39.15         3.50 o                         
   3  20   3         89.18         89.36         4.72 o                         
   4  20   3        184.55        196.08         6.98 o                         
   5  20   3          6.20         13.52         2.78 o                         
   6  20   3         35.73         43.98         4.51 o                         
   1  21   3          8.48          6.82         1.71 o                         
   2  21   3       1331.95       1389.67        14.40 o                         
   3  21   3          4.34          3.65         2.21 o                         
   4  21   3       1260.16       1353.53        17.05 o                         
   5  21   3         29.16         34.72         3.83 o                         
   0  22   3         43.12         50.88         5.32 o                         
   1  22   3         17.34         21.86         2.48 o                         
   2  22   3          0.92          5.14         1.88 o                         
   3  22   3         31.50         31.71         2.70 o                         
   0   0   4     115688.32     119887.47       164.02 o                         
   1   0   4        913.68        906.90         8.14 o                         
   2   0   4        929.65        772.87         5.11 o                         
   3   0   4        382.89        324.21         4.99 o                         
   4   0   4       1357.49       1264.35        11.56 o                         
   5   0   4        901.05        901.68        13.54 o                         
   6   0   4       8207.56       7704.68        44.33 o                         
   7   0   4        141.11        107.25         6.05 o                         
   8   0   4       2965.29       2929.92        47.97 o                         
   9   0   4        594.39        573.30        30.64 o                         
  10   0   4        316.16        294.82        13.73 o                         
  11   0   4        372.20        387.40        13.11 o                         
  12   0   4        145.46        190.07         8.72 o                         
   1   1   4       5682.47       5862.31        31.62 o                         
   2   1   4         20.91         25.44         2.55 o                         
   3   1   4       6692.21       6889.53        38.23 o                         
   4   1   4       7372.23       7436.95        40.14 o                         
   5   1   4       1978.65       2027.39        12.96 o                         
   6   1   4        640.30        758.94         9.90 o                         
   7   1   4        828.72        829.19        11.43 o                         
   8   1   4        244.96        212.28         4.68 o                         
   9   1   4          9.58         16.01         3.02 o                         
  10   1   4        904.29        879.22        22.22 o                         
  11   1   4        167.74        156.69         6.84 o                         
  12   1   4         18.75         20.19         2.34 o                         
   0   2   4       2295.46       2699.93        31.18 o                         
   1   2   4       3698.86       3843.74        19.55 o                         
   2   2   4      17320.09      17238.60       101.32 o                         
   3   2   4       2427.50       2495.29        16.04 o                         
   4   2   4      11158.31      11980.38        67.08 o                         
   5   2   4        174.94        145.98         4.05 o                         
   6   2   4       6106.04       5917.15        39.83 o                         
   7   2   4        373.10        348.03         6.86 o                         
   8   2   4       4431.43       4301.98        48.97 o                         
   9   2   4         15.08         15.50         2.83 o                         
  10   2   4        315.52        323.99        10.92 o                         
  11   2   4         92.56         84.69         5.21 o                         
  12   2   4         88.68         99.34         3.91 o                         
   1   3   4      27389.09      27251.99       191.05 o                         
   2   3   4       1941.19       1732.22        12.11 o                         
   3   3   4       1304.19       1522.36         7.88 o                         
   4   3   4      33425.37      33751.49       113.61 o                         
   5   3   4       3013.80       3155.22        16.18 o                         
   6   3   4      12207.00      12224.50        53.80 o                         
   7   3   4         82.27         82.01         5.74 o                         
   8   3   4       2045.85       2002.21        16.92 o                         
   9   3   4         35.94         35.05         3.63 o                         
  10   3   4       2913.37       2870.78        30.37 o                         
  11   3   4          8.49          6.04         2.55 o                         
  12   3   4         79.06         75.88         3.66 o                         
   0   4   4       3407.88       3421.89        20.02 o                         
   1   4   4        176.84        197.92         2.75 o                         
   2   4   4       2943.42       3056.89        11.44 o                         
   3   4   4          4.16          8.75         0.94 o                         
   4   4   4        696.72        787.89         6.29 o                         
   5   4   4        168.96        121.38         3.50 o                         
   6   4   4        379.42        313.51         6.98 o                         
   7   4   4       2653.13       2697.77        27.93 o                         
   8   4   4        317.26        335.03         6.24 o                         
   9   4   4        502.18        476.63        12.77 o                         
  10   4   4        297.43        306.32         8.46 o                         
  11   4   4         31.92         48.28         3.75 o                         
  12   4   4         40.55         57.83         2.97 o                         
   1   5   4       3558.47       3653.54        15.43 o                         
   2   5   4      15524.84      15076.84        95.87 o                         
   3   5   4       9378.99      10006.75        62.00 o                         
   4   5   4       3485.29       3113.14        13.41 o                         
   5   5   4         51.70         69.87         3.62 o                         
   6   5   4         75.76         73.95         6.67 o                         
   7   5   4         12.79         18.44         1.76 o                         
   8   5   4         72.91         94.93         3.53 o                         
   9   5   4         72.19         77.89         5.02 o                         
  10   5   4        506.96        566.84        13.72 o                         
  11   5   4         28.44         28.46         3.27 o                         
  12   5   4        707.49        747.08         9.95 o                         
   0   6   4       9268.96       8591.49        36.06 o                         
   1   6   4       1613.06       1773.05         9.20 o                         
   2   6   4      31485.30      31868.83        52.17 o                         
   3   6   4        366.80        447.87         6.60 o                         
   4   6   4        311.76        512.15         8.16 o                         
   5   6   4        438.96        503.28         7.25 o                         
   6   6   4       3397.46       3068.19        37.93 o                         
   7   6   4        830.22        829.92         9.94 o                         
   8   6   4       6208.19       6083.99       109.45 o                         
   9   6   4          9.33          8.75         2.83 o                         
  10   6   4        269.39        268.09         8.45 o                         
  11   6   4        345.17        339.99         8.96 o                         
  12   6   4       1149.81       1239.38        17.70 o                         
   1   7   4        131.01        154.16         2.64 o                         
   2   7   4      15644.24      16909.44        82.34 o                         
   3   7   4       2934.96       3025.53        16.96 o                         
   4   7   4        377.15        462.06         6.04 o                         
   5   7   4        303.35        367.92         7.42 o                         
   6   7   4        274.26        327.38         6.88 o                         
   7   7   4        277.92        267.85         5.01 o                         
   8   7   4        218.07        233.30        11.76 o                         
   9   7   4         35.35         32.96         3.85 o                         
  10   7   4         27.44         38.12         4.76 o                         
  11   7   4         45.35         44.57         3.31 o                         
  12   7   4         13.02         14.50         2.33 o                         
   0   8   4      14790.68      14848.54        50.34 o                         
   1   8   4        804.56        876.42        14.43 o                         
   2   8   4       4115.25       4142.89        25.16 o                         
   3   8   4        178.92        187.78         5.61 o                         
   4   8   4         24.74         31.87         4.93 o                         
   5   8   4       1409.07       1497.08        22.23 o                         
   6   8   4       5228.09       5091.46        51.05 o                         
   7   8   4        405.27        403.06         6.22 o                         
   8   8   4       1502.61       1468.25        28.65 o                         
   9   8   4        335.45        359.90        12.46 o                         
  10   8   4          6.88         15.39         3.40 o                         
  11   8   4        126.15        134.53         4.92 o                         
   1   9   4         43.81         46.10         1.81 o                         
   2   9   4       2863.25       2636.33        23.06 o                         
   3   9   4       3222.70       3622.36        22.89 o                         
   4   9   4       6851.47       6633.47        67.70 o                         
   5   9   4        655.24        725.17        14.93 o                         
   6   9   4        275.20        241.63         5.27 o                         
   7   9   4         16.29         22.53         1.99 o                         
   8   9   4        913.84        971.56        20.97 o                         
   9   9   4        112.36         91.36         6.51 o                         
  10   9   4       1552.41       1667.53        24.54 o                         
  11   9   4         59.13         65.68         3.48 o                         
   0  10   4       3319.12       3546.92        29.58 o                         
   1  10   4        232.56        241.25         5.95 o                         
   2  10   4        188.49        216.11         6.65 o                         
   3  10   4         25.39         36.57         2.56 o                         
   4  10   4       2845.61       2982.45        42.97 o                         
   5  10   4        153.66        186.08         4.10 o                         
   6  10   4        849.19        826.36        14.10 o                         
   7  10   4         67.67         59.46         4.67 o                         
   8  10   4        577.72        523.93        15.36 o                         
   9  10   4         28.01         23.11         4.00 o                         
  10  10   4         75.00         90.42         6.68 o                         
  11  10   4         13.13         21.26         2.33 o                         
   1  11   4          3.51         12.20         2.35 o                         
   2  11   4       1719.37       1424.23        15.19 o                         
   3  11   4        551.34        562.49        10.12 o                         
   4  11   4       2317.48       2190.91        26.21 o                         
   5  11   4          1.92          5.56         1.47 o                         
   6  11   4        904.39        847.13        15.19 o                         
   7  11   4         19.24         16.81         2.80 o                         
   8  11   4        235.71        316.00        10.55 o                         
   9  11   4          8.76          7.39         2.90 o                         
  10  11   4       2067.52       2125.72        31.89 o                         
  11  11   4         50.39         58.11         4.61 o                         
   0  12   4      23456.85      22246.58       944.99 o                         
   1  12   4        122.88        132.47         5.07 o                         
   2  12   4       2963.95       2855.84        30.90 o                         
   3  12   4         54.46         64.32         3.30 o                         
   4  12   4       1507.15       1422.83        12.48 o                         
   5  12   4        306.96        304.96         6.81 o                         
   6  12   4       2480.79       2367.09        54.21 o                         
   7  12   4         47.15         42.65         3.65 o                         
   8  12   4        920.53        924.38        16.71 o                         
   9  12   4         35.82         35.51         4.21 o                         
  10  12   4         28.03         48.90         3.40 o                         
   1  13   4         32.32         54.54         3.27 o                         
   2  13   4         72.38         73.85         3.33 o                         
   3  13   4         78.34         77.96         3.16 o                         
   4  13   4        146.68        159.56         5.58 o                         
   5  13   4         68.82         75.75         5.30 o                         
   6  13   4        434.53        455.97        12.65 o                         
   7  13   4         86.14        106.92         5.35 o                         
   8  13   4          5.28         10.03         2.96 o                         
   9  13   4         20.49         21.34         2.84 o                         
  10  13   4         38.98         36.50         4.20 o                         
   0  14   4       1004.26        858.52        19.53 o                         
   1  14   4        533.47        604.75        13.66 o                         
   2  14   4        408.53        356.63         6.56 o                         
   3  14   4        184.07        204.25         4.74 o                         
   4  14   4         17.44         22.68         3.49 o                         
   5  14   4        147.91        138.34         6.35 o                         
   6  14   4       2127.54       2124.80        45.06 o                         
   7  14   4        597.89        627.58        12.04 o                         
   8  14   4        734.80        778.74        17.11 o                         
   9  14   4         29.94         33.22         4.08 o                         
  10  14   4        194.37        218.47        11.38 o                         
   1  15   4        189.99        191.05         5.21 o                         
   2  15   4       2777.11       2561.75        39.15 o                         
   3  15   4         57.94         54.08         4.04 o                         
   4  15   4       2028.50       1926.81        22.94 o                         
   5  15   4        215.13        207.52         8.20 o                         
   6  15   4        691.44        697.79        14.12 o                         
   7  15   4          7.08          8.76         2.56 o                         
   8  15   4        588.48        642.76        18.80 o                         
   9  15   4         22.68         21.27         2.42 o                         
   0  16   4        140.06        166.96        11.12 o                         
   1  16   4         17.17         17.70         3.37 o                         
   2  16   4        626.49        624.65        15.57 o                         
   3  16   4         29.63         25.21         3.17 o                         
   4  16   4         39.54         52.18         4.09 o                         
   5  16   4        392.87        395.17         9.92 o                         
   6  16   4         30.86         33.03         3.63 o                         
   7  16   4        233.66        234.16         6.61 o                         
   8  16   4        209.00        211.62         8.39 o                         
   1  17   4        255.71        257.96         9.23 o                         
   2  17   4       2600.76       2420.71        34.12 o                         
   3  17   4         11.14         12.83         3.08 o                         
   4  17   4       2846.37       2804.04        62.03 o                         
   5  17   4          4.13          6.35         2.50 o                         
   6  17   4          2.55          9.25         2.52 o                         
   7  17   4         80.81         65.09         4.60 o                         
   8  17   4        281.63        318.45        10.46 o                         
   0  18   4        288.54        292.92        11.46 o                         
   1  18   4        230.16        240.83         7.35 o                         
   2  18   4        188.41        201.72         8.57 o                         
   3  18   4         42.01         36.82         3.40 o                         
   4  18   4        403.06        425.19        10.57 o                         
   5  18   4         31.52         37.53         3.54 o                         
   6  18   4        176.22        210.41         6.35 o                         
   7  18   4        178.28        176.50         4.81 o                         
   1  19   4          0.05         -0.07         2.07 o                         
   2  19   4         57.20         50.05         3.39 o                         
   3  19   4          0.25          8.03         2.60 o                         
   4  19   4          0.32         12.79         3.14 o                         
   5  19   4          9.52          6.13         2.39 o                         
   6  19   4         46.43         44.55         3.77 o                         
   7  19   4         11.56         14.42         4.42 o                         
   0  20   4        839.46        823.14        16.77 o                         
   1  20   4         13.66          7.45         2.14 o                         
   2  20   4         38.31         56.71         3.40 o                         
   3  20   4        207.06        219.74         6.81 o                         
   4  20   4        571.62        572.94        12.72 o                         
   5  20   4        162.98        152.70         5.27 o                         
   6  20   4        613.52        688.59        22.04 o                         
   1  21   4        110.30        126.82         4.25 o                         
   2  21   4        713.11        723.69        11.21 o                         
   3  21   4         63.72         50.71         3.53 o                         
   4  21   4        696.39        713.43        11.92 o                         
   0  22   4         75.62         80.91         6.44 o                         
   1  22   4         10.33          6.89         2.21 o                         
   2  22   4        449.42        475.17         9.52 o                         
   3  22   4         19.51         18.57         2.64 o                         
   1   1   5       1309.88       1412.43         7.14 o                         
   2   1   5      22805.89      22494.79       120.58 o                         
   3   1   5         72.66         87.95         2.16 o                         
   4   1   5      30624.15      29267.59       334.70 o                         
   5   1   5         10.51         13.32         1.75 o                         
   6   1   5        274.43        229.19         5.52 o                         
   7   1   5       1385.37       1452.42        19.88 o                         
   8   1   5       4338.96       4113.47        46.67 o                         
   9   1   5        665.91        656.82        18.09 o                         
  10   1   5       1208.69       1151.83        22.65 o                         
  11   1   5        224.87        203.78         7.46 o                         
  12   1   5        243.02        239.06         6.64 o                         
   0   2   5       5471.63       5676.09        23.29 o                         
   1   2   5      19285.18      18641.21       117.14 o                         
   2   2   5        289.09        307.40         2.27 o                         
   3   2   5       1209.18       1235.10         6.65 o                         
   4   2   5       3619.41       3735.13        16.27 o                         
   5   2   5       1559.96       1604.64        11.78 o                         
   6   2   5       2927.54       2666.03        31.19 o                         
   7   2   5          4.29          7.13         1.90 o                         
   8   2   5       2497.48       2387.23        26.55 o                         
   9   2   5         39.52         37.41         3.77 o                         
  10   2   5        693.90        734.88        13.88 o                         
  11   2   5        776.48        780.54        13.04 o                         
  12   2   5        125.05        138.78         5.44 o                         
   1   3   5        289.04        328.43         3.32 o                         
   2   3   5      10803.00      11478.31        43.18 o                         
   3   3   5       9343.08      10060.29        43.83 o                         
   4   3   5        164.52        174.45         3.79 o                         
   5   3   5       2361.22       2668.50        35.28 o                         
   6   3   5       1580.73       1553.30        17.29 o                         
   7   3   5        174.64        182.32         4.37 o                         
   8   3   5        243.53        255.89         9.22 o                         
   9   3   5       1102.55       1046.00        22.08 o                         
  10   3   5         74.80         64.41         4.94 o                         
  11   3   5        393.89        375.53         9.21 o                         
  12   3   5        222.87        241.21         7.72 o                         
   0   4   5      70037.81      71540.07       744.36 o                         
   1   4   5       7211.38       7469.96        26.57 o                         
   2   4   5       7079.42       7176.11        23.43 o                         
   3   4   5       2076.75       2062.71        11.00 o                         
   4   4   5        722.58        721.14         6.38 o                         
   5   4   5       2078.93       2063.31        16.14 o                         
   6   4   5      16018.38      15282.21       142.48 o                         
   7   4   5       2001.22       1895.01        25.86 o                         
   8   4   5       1597.31       1556.17        21.09 o                         
   9   4   5       1936.22       1784.17        36.32 o                         
  10   4   5          0.66          5.73         2.66 o                         
  11   4   5        397.33        404.51         9.85 o                         
  12   4   5        552.02        571.50         8.75 o                         
   1   5   5       1305.62       1358.87         9.78 o                         
   2   5   5      18512.99      18620.04       105.53 o                         
   3   5   5       1067.36       1229.60         9.80 o                         
   4   5   5       4137.23       3919.83        41.79 o                         
   5   5   5        633.73        685.33        10.06 o                         
   6   5   5        443.19        429.18         6.96 o                         
   7   5   5        642.12        670.92         8.47 o                         
   8   5   5          5.23         18.50         2.16 o                         
   9   5   5        692.56        675.15        16.96 o                         
  10   5   5       1058.71       1021.87        22.11 o                         
  11   5   5         46.53         43.44         3.47 o                         
  12   5   5        135.46        142.55         4.85 o                         
   0   6   5         10.15         15.32         2.17 o                         
   1   6   5        417.19        481.48         5.31 o                         
   2   6   5       7368.49       7538.97        37.39 o                         
   3   6   5         22.22         30.15         1.35 o                         
   4   6   5       1128.43       1285.73         8.68 o                         
   5   6   5         61.90         54.83         3.58 o                         
   6   6   5          3.22         16.81         3.34 o                         
   7   6   5         63.45         79.19         3.08 o                         
   8   6   5        383.08        393.38        10.65 o                         
   9   6   5        327.11        260.01         8.67 o                         
  10   6   5          3.46          5.78         2.21 o                         
  11   6   5        118.96        115.96         4.83 o                         
  12   6   5        230.71        261.30         6.97 o                         
   1   7   5          0.29         18.73         4.47 o                         
   2   7   5       7423.32       7422.06        47.12 o                         
   3   7   5       4106.61       4300.54        31.00 o                         
   4   7   5       8069.30       7748.03        39.27 o                         
   5   7   5        646.31        700.81        13.18 o                         
   6   7   5        441.22        418.99         6.94 o                         
   7   7   5        427.19        429.41         7.62 o                         
   8   7   5         50.11         68.67         6.28 o                         
   9   7   5        899.69        852.91        16.82 o                         
  10   7   5       2942.38       2919.52        57.65 o                         
  11   7   5          5.03          3.88         1.92 o                         
  12   7   5        497.19        555.06        15.34 o                         
   0   8   5      18163.21      17711.49       166.63 o                         
   1   8   5       2201.65       2097.64        19.73 o                         
   2   8   5       3879.18       3966.59        35.45 o                         
   3   8   5         52.33         92.24         2.54 o                         
   4   8   5       7451.21       7580.33       130.27 o                         
   5   8   5       1398.83       1439.18        22.01 o                         
   6   8   5       3823.80       3681.84        40.48 o                         
   7   8   5       2049.97       1878.85        26.65 o                         
   8   8   5       2054.31       1764.04        28.41 o                         
   9   8   5        308.76        275.28        10.96 o                         
  10   8   5        334.38        335.01         9.60 o                         
  11   8   5         71.23         66.95         3.53 o                         
   1   9   5         28.82         39.58         5.61 o                         
   2   9   5       7556.21       7972.76        86.56 o                         
   3   9   5       2409.04       2557.99        33.00 o                         
   4   9   5        960.59        933.68        15.88 o                         
   5   9   5        153.14        161.68         4.50 o                         
   6   9   5         45.04         52.41         2.67 o                         
   7   9   5       1877.56       1832.68        23.47 o                         
   8   9   5        514.05        517.53        15.45 o                         
   9   9   5         76.55         67.06         5.00 o                         
  10   9   5        540.34        589.82        18.01 o                         
  11   9   5          0.06          0.81         1.81 o                         
   0  10   5      14083.82      13409.95       311.29 o                         
   1  10   5         99.92         99.58         3.40 o                         
   2  10   5        406.98        339.59         7.73 o                         
   3  10   5        306.71        315.07         6.34 o                         
   4  10   5        374.13        387.81         9.47 o                         
   5  10   5        357.73        399.90         6.38 o                         
   6  10   5        352.57        319.55         7.62 o                         
   7  10   5        611.59        608.05        13.65 o                         
   8  10   5       1172.88       1088.87        21.95 o                         
   9  10   5        463.24        486.28        12.23 o                         
  10  10   5         51.79         67.79         5.26 o                         
  11  10   5        155.48        154.00         4.93 o                         
   1  11   5       2571.91       2550.94        42.24 o                         
   2  11   5       1650.25       1454.52        16.76 o                         
   3  11   5       1801.61       1793.60        22.31 o                         
   4  11   5       1194.17       1150.50        10.80 o                         
   5  11   5         98.47         81.87         3.13 o                         
   6  11   5       2210.93       2112.18        28.04 o                         
   7  11   5          2.28         11.55         4.18 o                         
   8  11   5       2716.65       2635.61        29.60 o                         
   9  11   5          6.06          7.25         2.61 o                         
  10  11   5        134.54        141.55         5.84 o                         
  11  11   5          8.80         12.51         2.40 o                         
   0  12   5       2143.74       2110.62        47.01 o                         
   1  12   5       1262.37       1390.00        15.92 o                         
   2  12   5       1598.73       1615.82        49.05 o                         
   3  12   5         70.78         78.25         3.02 o                         
   4  12   5        282.09        292.97         6.08 o                         
   5  12   5        114.23        116.80         4.38 o                         
   6  12   5        286.44        278.23        13.49 o                         
   7  12   5        507.22        485.36        10.99 o                         
   8  12   5        970.11        942.53        17.19 o                         
   9  12   5        139.21        148.04         6.47 o                         
  10  12   5         53.67         62.64         4.10 o                         
   1  13   5        533.21        496.92         9.42 o                         
   2  13   5       6855.76       6604.10        77.97 o                         
   3  13   5         33.35         42.81         2.47 o                         
   4  13   5       6300.18       5974.11        54.48 o                         
   5  13   5       1103.06       1112.76        22.66 o                         
   6  13   5         94.47         87.66         6.08 o                         
   7  13   5         25.70         18.12         3.08 o                         
   8  13   5       1583.18       1572.69        23.84 o                         
   9  13   5         17.83         20.24         3.19 o                         
  10  13   5       1175.58       1272.49        21.20 o                         
   0  14   5         57.02         73.16         5.15 o                         
   1  14   5         24.91         42.22         5.22 o                         
   2  14   5        316.89        322.86         6.08 o                         
   3  14   5        354.31        379.63         7.07 o                         
   4  14   5        120.32        120.32         5.92 o                         
   5  14   5       1463.35       1435.33        31.13 o                         
   6  14   5        500.65        478.58        12.47 o                         
   7  14   5         29.58         41.47         3.39 o                         
   8  14   5          0.58         11.21         3.62 o                         
   9  14   5         29.26         28.88         3.86 o                         
   1  15   5        128.22        122.89         4.27 o                         
   2  15   5        521.42        503.44        12.63 o                         
   3  15   5       1168.11       1068.70        17.00 o                         
   4  15   5          3.28         10.21         3.33 o                         
   5  15   5        155.86        162.89         6.71 o                         
   6  15   5        708.25        710.80        13.65 o                         
   7  15   5          3.97          4.16         2.26 o                         
   8  15   5        206.42        243.96         8.35 o                         
   9  15   5          2.68          4.80         2.15 o                         
   0  16   5       4159.40       3998.62        64.23 o                         
   1  16   5        879.78        864.39        18.27 o                         
   2  16   5       1909.89       1902.00        49.92 o                         
   3  16   5        235.65        220.25         7.78 o                         
   4  16   5        408.65        399.64        10.30 o                         
   5  16   5         11.02          9.61         2.71 o                         
   6  16   5       2296.13       2261.77        36.71 o                         
   7  16   5        109.32        119.40         5.13 o                         
   8  16   5        297.55        354.38        10.55 o                         
   1  17   5         74.61         72.44         5.10 o                         
   2  17   5        434.29        442.66        11.84 o                         
   3  17   5         25.60         27.11         3.00 o                         
   4  17   5        846.71        819.95        15.80 o                         
   5  17   5        503.37        490.40        11.14 o                         
   6  17   5         97.12        110.86         4.80 o                         
   7  17   5          3.98          1.43         1.95 o                         
   8  17   5         48.79         48.86         6.74 o                         
   0  18   5       1260.29       1246.13        36.28 o                         
   1  18   5        480.19        482.43        10.10 o                         
   2  18   5        367.30        371.45         8.90 o                         
   3  18   5        407.78        425.51        10.22 o                         
   4  18   5        147.94        142.75         5.75 o                         
   5  18   5          4.36          5.02         2.09 o                         
   6  18   5        870.68        870.37        13.19 o                         
   7  18   5         15.94         15.62         2.01 o                         
   1  19   5          0.45          4.74         2.18 o                         
   2  19   5         30.24         44.78         3.41 o                         
   3  19   5        524.18        607.90        13.38 o                         
   4  19   5        688.76        759.69        13.76 o                         
   5  19   5        135.56        129.23         5.61 o                         
   6  19   5          1.90          1.56         2.63 o                         
   0  20   5        171.07        181.90         6.92 o                         
   1  20   5        128.43        110.38         4.04 o                         
   2  20   5        297.57        288.52         7.90 o                         
   3  20   5          2.35          4.15         2.71 o                         
   4  20   5        103.77        129.55         4.90 o                         
   5  20   5         10.30          9.32         2.07 o                         
   1  21   5          2.46          1.30         2.10 o                         
   2  21   5         57.63         71.10         3.74 o                         
   3  21   5         10.52         11.14         2.13 o                         
   4  21   5        776.29        791.42        14.57 o                         
   0  22   5        624.92        665.68        16.40 o                         
   1  22   5        308.20        296.38         7.69 o                         
   2  22   5        454.42        447.84        10.22 o                         
   0   0   6        494.00        803.93         6.49 o                         
   1   0   6       3625.01       3910.91        19.97 o                         
   2   0   6       3449.12       4054.69        22.33 o                         
   3   0   6         90.20         81.55         2.08 o                         
   4   0   6        171.22        114.33         4.23 o                         
   5   0   6       1398.00       1542.81        21.85 o                         
   6   0   6      14097.79      14054.50       280.84 o                         
   7   0   6        281.53        291.16        12.57 o                         
   8   0   6       1691.46       1547.11        17.34 o                         
   9   0   6         49.95         60.99         6.63 o                         
  10   0   6       2701.27       2791.37        46.92 o                         
  11   0   6       1364.43       1394.72        36.78 o                         
  12   0   6        186.02        189.64         8.12 o                         
   1   1   6       1136.56       1355.82         8.33 o                         
   2   1   6       7053.11       7200.93        48.37 o                         
   3   1   6        594.08        701.19         7.91 o                         
   4   1   6       4006.59       3786.31        15.51 o                         
   5   1   6       2892.35       3196.73        28.02 o                         
   6   1   6          7.41         16.21         2.03 o                         
   7   1   6         60.87         58.11         3.08 o                         
   8   1   6       2843.85       2654.13        16.39 o                         
   9   1   6        927.53        843.41        14.24 o                         
  10   1   6       1348.96       1393.95        22.12 o                         
  11   1   6        270.46        244.17         8.22 o                         
  12   1   6         25.16         23.76         2.48 o                         
   0   2   6      12307.06      12730.70        38.32 o                         
   1   2   6        887.06        908.90         8.22 o                         
   2   2   6       3121.11       3159.87        18.36 o                         
   3   2   6        265.00        270.55         4.67 o                         
   4   2   6       9164.94       9106.33        62.05 o                         
   5   2   6       2115.48       2116.87        17.09 o                         
   6   2   6        900.74        852.01         8.68 o                         
   7   2   6       1084.95       1089.88        13.01 o                         
   8   2   6        726.85        702.53         8.95 o                         
   9   2   6        724.63        706.29        13.01 o                         
  10   2   6        367.19        352.13         8.89 o                         
  11   2   6         78.89         80.92         3.84 o                         
  12   2   6        267.55        269.38         8.06 o                         
   1   3   6        343.72        416.98         3.64 o                         
   2   3   6      44021.88      42947.55       278.96 o                         
   3   3   6       1524.28       1782.93        17.81 o                         
   4   3   6      15528.33      15398.92       126.46 o                         
   5   3   6        239.28        212.05         3.79 o                         
   6   3   6        712.29        802.11         9.71 o                         
   7   3   6        387.57        351.21         5.33 o                         
   8   3   6       4250.34       4093.50        42.02 o                         
   9   3   6        419.95        371.58         9.48 o                         
  10   3   6       1720.34       1758.79        38.19 o                         
  11   3   6        191.76        183.31         5.48 o                         
  12   3   6         32.98         45.10         3.59 o                         
   0   4   6       3807.92       4403.19        19.61 o                         
   1   4   6         19.86         37.45         3.13 o                         
   2   4   6          4.97         20.55         3.34 o                         
   3   4   6        978.05       1103.00         7.30 o                         
   4   4   6       1661.08       1792.50        17.91 o                         
   5   4   6        118.53        116.98         7.40 o                         
   6   4   6        241.45        263.15         6.21 o                         
   7   4   6         31.67         37.15         2.36 o                         
   8   4   6         50.10         66.14         3.14 o                         
   9   4   6         62.16         46.64         3.76 o                         
  10   4   6        116.60        104.82         5.04 o                         
  11   4   6        499.48        506.05         9.12 o                         
  12   4   6        338.78        332.03         7.36 o                         
   1   5   6        783.74        770.78         6.05 o                         
   2   5   6       1787.78       1461.66         8.76 o                         
   3   5   6       1696.56       1820.84        17.52 o                         
   4   5   6       6489.38       6852.53        66.74 o                         
   5   5   6        361.39        343.32         6.19 o                         
   6   5   6       1472.43       1377.58        30.88 o                         
   7   5   6        116.66        147.51         4.12 o                         
   8   5   6       4499.77       4265.36        34.39 o                         
   9   5   6        464.19        454.12        11.30 o                         
  10   5   6        448.66        462.02         9.93 o                         
  11   5   6         71.03         57.29         3.67 o                         
  12   5   6         11.48         16.35         2.35 o                         
   0   6   6      12701.09      12405.86        48.28 o                         
   1   6   6          6.68         17.64         2.40 o                         
   2   6   6       2656.07       2679.59        12.43 o                         
   3   6   6         40.52         26.96         1.30 o                         
   4   6   6       3001.55       3012.80        50.24 o                         
   5   6   6         11.75         27.97         1.80 o                         
   6   6   6      10235.05       9437.29       149.37 o                         
   7   6   6        991.71        948.66        12.58 o                         
   8   6   6        496.99        516.52        13.84 o                         
   9   6   6          0.09          3.21         2.38 o                         
  10   6   6        752.66        710.51        13.62 o                         
  11   6   6          5.81          6.58         1.83 o                         
  12   6   6       1663.81       1740.86        23.81 o                         
   1   7   6       5430.89       5598.06        42.46 o                         
   2   7   6         17.98         20.87         1.90 o                         
   3   7   6         45.45         68.40         1.91 o                         
   4   7   6        290.60        294.42         5.22 o                         
   5   7   6        577.82        574.76        13.52 o                         
   6   7   6        151.78        135.36         3.61 o                         
   7   7   6       2117.06       2007.75        23.80 o                         
   8   7   6        177.69        208.52        11.40 o                         
   9   7   6          0.60          7.49         2.56 o                         
  10   7   6        116.10        114.43         5.40 o                         
  11   7   6         18.59         19.63         2.36 o                         
   0   8   6      11895.16      11293.17       195.23 o                         
   1   8   6       1460.94       1451.16         9.63 o                         
   2   8   6       2270.23       2364.38        27.99 o                         
   3   8   6         70.21         66.36         2.78 o                         
   4   8   6       4293.04       4219.22        49.70 o                         
   5   8   6       1630.51       1751.31        46.09 o                         
   6   8   6       4367.35       4316.84        40.83 o                         
   7   8   6         95.11         98.82         3.76 o                         
   8   8   6          6.45         24.34         3.98 o                         
   9   8   6        266.84        237.76        10.23 o                         
  10   8   6         92.51         83.93         5.14 o                         
  11   8   6          0.42          1.05         1.67 o                         
   1   9   6        179.22        188.81         4.37 o                         
   2   9   6       4352.46       4317.94        22.18 o                         
   3   9   6         14.79         24.65         2.45 o                         
   4   9   6       5067.56       4790.14        28.83 o                         
   5   9   6        141.06        198.04        15.18 o                         
   6   9   6        360.77        327.84         6.83 o                         
   7   9   6        331.48        307.79         9.80 o                         
   8   9   6        724.95        748.66        16.49 o                         
   9   9   6        142.42        125.70         6.53 o                         
  10   9   6       2673.81       2699.84        48.60 o                         
  11   9   6          3.85          3.70         1.74 o                         
   0  10   6        733.78        755.07        14.59 o                         
   1  10   6       2553.15       2717.35        20.04 o                         
   2  10   6        313.14        360.14         7.48 o                         
   3  10   6         21.53         21.72         2.40 o                         
   4  10   6       1202.58       1122.33        14.54 o                         
   5  10   6        924.66        845.58         8.80 o                         
   6  10   6        225.50        219.83         5.23 o                         
   7  10   6        417.75        305.73         9.84 o                         
   8  10   6         57.80         64.78         6.24 o                         
   9  10   6        118.57        104.24         5.90 o                         
  10  10   6        225.51        214.83         7.24 o                         
  11  10   6          1.97         -0.61         2.04 o                         
   1  11   6        427.65        421.64        10.49 o                         
   2  11   6       4744.57       4478.69        31.99 o                         
   3  11   6         70.02         94.50         3.87 o                         
   4  11   6       6423.51       6311.71        42.70 o                         
   5  11   6        664.44        592.85         8.05 o                         
   6  11   6         21.88         40.70         4.10 o                         
   7  11   6        407.65        379.52        11.88 o                         
   8  11   6       3436.57       3170.88        49.40 o                         
   9  11   6         97.02         84.42         5.14 o                         
  10  11   6       1395.97       1494.95        20.84 o                         
   0  12   6       5203.32       4771.69       133.33 o                         
   1  12   6          8.22          8.72         2.63 o                         
   2  12   6        377.70        346.55         7.91 o                         
   3  12   6         17.19         23.46         3.70 o                         
   4  12   6        599.86        599.08         8.62 o                         
   5  12   6        125.15        127.47         4.36 o                         
   6  12   6       1758.12       1680.10        24.95 o                         
   7  12   6        287.35        278.86        10.16 o                         
   8  12   6         36.43         60.12         4.96 o                         
   9  12   6          6.65         11.25         2.25 o                         
  10  12   6        320.17        324.97         9.94 o                         
   1  13   6        464.61        443.00         7.30 o                         
   2  13   6        988.29        936.97        10.00 o                         
   3  13   6         86.68         91.02         3.35 o                         
   4  13   6        823.80        838.54        10.86 o                         
   5  13   6         57.79         52.14         4.08 o                         
   6  13   6        142.11        122.59         6.46 o                         
   7  13   6        370.95        335.12         9.07 o                         
   8  13   6          0.47          8.98         3.34 o                         
   9  13   6          0.44          4.02         2.26 o                         
  10  13   6         31.91         43.15         3.54 o                         
   0  14   6       5115.56       5204.41       107.21 o                         
   1  14   6       1310.22       1339.34        14.78 o                         
   2  14   6       1783.60       1723.11        16.34 o                         
   3  14   6         75.93         81.65         3.70 o                         
   4  14   6        555.69        550.98        12.19 o                         
   5  14   6        340.00        316.65         9.23 o                         
   6  14   6        909.64        927.67        16.38 o                         
   7  14   6        860.34        801.74        16.00 o                         
   8  14   6       1529.74       1613.13        35.42 o                         
   9  14   6         12.70          6.78         2.65 o                         
   1  15   6        887.29        911.50        19.18 o                         
   2  15   6       3141.79       3039.60        40.13 o                         
   3  15   6         31.83         37.66         3.44 o                         
   4  15   6        832.57        777.40        14.37 o                         
   5  15   6        162.04        128.30         5.98 o                         
   6  15   6         60.42         47.00         3.94 o                         
   7  15   6         98.03        102.58         5.66 o                         
   8  15   6        763.39        793.17        17.16 o                         
   9  15   6          6.15          5.37         2.16 o                         
   0  16   6         56.36         61.26         6.10 o                         
   1  16   6        791.10        808.05        17.54 o                         
   2  16   6          0.10          7.05         2.98 o                         
   3  16   6         88.12         92.86         4.91 o                         
   4  16   6          0.66          4.28         2.58 o                         
   5  16   6        200.47        170.43         7.12 o                         
   6  16   6       1034.60       1042.91        23.46 o                         
   7  16   6         53.84         53.51         3.90 o                         
   8  16   6        138.90        144.27         6.79 o                         
   1  17   6        113.05        105.14         5.81 o                         
   2  17   6       2986.21       2904.14        44.34 o                         
   3  17   6         86.69         97.93         5.28 o                         
   4  17   6       1261.91       1234.84        16.88 o                         
   5  17   6         91.86         92.80         5.10 o                         
   6  17   6         24.33         26.14         2.74 o                         
   7  17   6          0.68          0.99         1.94 o                         
   8  17   6        534.55        577.04        13.22 o                         
   0  18   6        579.00        605.51        17.08 o                         
   1  18   6         25.53         25.89         3.09 o                         
   2  18   6        247.74        266.43         8.10 o                         
   3  18   6          0.10          2.59         2.16 o                         
   4  18   6          2.22          4.56         2.22 o                         
   5  18   6         66.20         63.17         3.69 o                         
   6  18   6        373.86        418.93         7.35 o                         
   7  18   6         20.87         20.51         2.38 o                         
   1  19   6        106.38        122.27         4.95 o                         
   2  19   6        236.04        270.00         7.56 o                         
   3  19   6        969.73        975.22        14.17 o                         
   4  19   6        226.98        241.02         7.78 o                         
   5  19   6          0.48         -0.06         1.92 o                         
   6  19   6        247.92        248.32         7.71 o                         
   0  20   6        816.50        826.54        19.95 o                         
   1  20   6         67.16         72.59         4.20 o                         
   2  20   6        165.05        167.30         5.39 o                         
   3  20   6          1.91          5.53         1.89 o                         
   4  20   6        642.03        702.42        11.10 o                         
   5  20   6        156.87        156.22         7.91 o                         
   1  21   6          6.39          6.11         2.07 o                         
   2  21   6        195.62        186.67         5.34 o                         
   3  21   6         10.40          7.85         2.16 o                         
   4  21   6          1.61         11.58         4.53 o                         
   0  22   6        319.46        289.39        10.46 o                         
   1  22   6         91.43         95.43         4.32 o                         
   2  22   6         36.42         41.21         3.25 o                         
   1   1   7        191.48        230.58         3.44 o                         
   2   1   7      20868.80      20699.38        93.30 o                         
   3   1   7      11117.42      11909.98        85.35 o                         
   4   1   7        811.64        607.28         6.47 o                         
   5   1   7       4592.85       5017.21        35.19 o                         
   6   1   7         47.41         39.48         2.74 o                         
   7   1   7        978.41        935.05         9.63 o                         
   8   1   7       4253.36       4089.48        26.29 o                         
   9   1   7        985.68        940.87        14.89 o                         
  10   1   7       3722.92       3796.48        71.48 o                         
  11   1   7         43.24         40.12         3.67 o                         
  12   1   7        230.99        237.43         5.95 o                         
   0   2   7        699.53        836.68         5.37 o                         
   1   2   7       1063.48       1071.94         5.92 o                         
   2   2   7         83.07         64.56         2.02 o                         
   3   2   7        112.04        124.44         1.97 o                         
   4   2   7       2208.52       2582.26        29.83 o                         
   5   2   7        384.15        512.00         6.85 o                         
   6   2   7        380.47        298.22         6.16 o                         
   7   2   7         72.51         56.56         2.49 o                         
   8   2   7       2985.81       2927.88        24.38 o                         
   9   2   7        373.88        389.83         9.66 o                         
  10   2   7        233.75        256.78         7.13 o                         
  11   2   7        173.70        179.33         5.80 o                         
  12   2   7        460.49        481.09         9.36 o                         
   1   3   7       7664.08       8054.97        34.15 o                         
   2   3   7        235.59        302.06         3.07 o                         
   3   3   7      17985.66      19864.92       148.32 o                         
   4   3   7        829.97        938.44         7.40 o                         
   5   3   7       1786.61       1628.47        26.34 o                         
   6   3   7       2030.78       2047.04        28.45 o                         
   7   3   7        177.07        177.15         4.20 o                         
   8   3   7       1014.04        980.94        11.18 o                         
   9   3   7        117.80        123.74         5.59 o                         
  10   3   7        181.20        196.00         7.13 o                         
  11   3   7        118.26        120.58         4.37 o                         
  12   3   7         14.69         17.95         2.40 o                         
   0   4   7      19414.75      19596.68        57.51 o                         
   1   4   7       8373.38       9146.27        43.57 o                         
   2   4   7        146.55        112.82         2.35 o                         
   3   4   7       7569.76       9229.46        97.05 o                         
   4   4   7       3666.23       3924.52        47.89 o                         
   5   4   7       4716.12       4487.40        65.60 o                         
   6   4   7       4635.54       4296.08        73.55 o                         
   7   4   7       1593.72       1474.59        16.52 o                         
   8   4   7       1339.45       1266.83        18.76 o                         
   9   4   7        393.12        408.21         9.82 o                         
  10   4   7         34.60         38.48         3.27 o                         
  11   4   7        157.53        160.12         5.20 o                         
  12   4   7        508.20        525.80        10.09 o                         
   1   5   7       5237.31       5649.61        40.23 o                         
   2   5   7        367.25        473.00         5.28 o                         
   3   5   7       2421.82       2713.49        26.63 o                         
   4   5   7       4931.21       4639.02        22.17 o                         
   5   5   7        166.47        191.35         4.80 o                         
   6   5   7        350.76        417.08         7.74 o                         
   7   5   7        251.91        270.53         5.48 o                         
   8   5   7       1598.08       1632.79        21.36 o                         
   9   5   7         32.64         36.90         3.59 o                         
  10   5   7       1927.23       1956.51        24.08 o                         
  11   5   7        457.48        462.05         8.27 o                         
  12   5   7         32.72         38.52         2.95 o                         
   0   6   7        559.24        586.96         7.45 o                         
   1   6   7         51.34         77.44         2.51 o                         
   2   6   7       2755.12       3238.20        15.32 o                         
   3   6   7        495.11        534.74         6.03 o                         
   4   6   7        434.54        483.22         7.43 o                         
   5   6   7       1447.41       1431.32        15.22 o                         
   6   6   7        411.21        435.25         6.77 o                         
   7   6   7       1514.90       1498.40        13.39 o                         
   8   6   7         47.86         57.57         4.27 o                         
   9   6   7          4.25         10.05         2.77 o                         
  10   6   7         11.13         32.89         3.47 o                         
  11   6   7         18.07         16.91         2.28 o                         
   1   7   7       1922.45       2084.60        12.60 o                         
   2   7   7       1386.73       1161.21         8.95 o                         
   3   7   7        568.83        719.21         6.72 o                         
   4   7   7       8044.75       7570.43        39.17 o                         
   5   7   7        137.39        142.60         9.94 o                         
   6   7   7       1220.45       1210.52        11.40 o                         
   7   7   7        424.28        434.15         7.44 o                         
   8   7   7        895.87        860.78        17.74 o                         
   9   7   7         51.18         63.14         5.13 o                         
  10   7   7       1823.81       1877.40        32.37 o                         
  11   7   7        115.18        111.69         4.29 o                         
   0   8   7       2744.34       2588.01        45.66 o                         
   1   8   7      10652.30      11855.23        41.34 o                         
   2   8   7       1642.65       1599.74        14.95 o                         
   3   8   7         31.02         20.95         2.57 o                         
   4   8   7       1846.73       1736.05        17.01 o                         
   5   8   7        345.41        318.90        11.14 o                         
   6   8   7       3950.36       3725.60        34.57 o                         
   7   8   7       1549.48       1491.17        21.38 o                         
   8   8   7         33.31         60.05         7.12 o                         
   9   8   7         95.67         80.49         5.51 o                         
  10   8   7        246.57        236.25         7.14 o                         
  11   8   7        424.54        446.12         7.73 o                         
   1   9   7        338.36        409.93         6.71 o                         
   2   9   7       3985.23       4046.42        36.69 o                         
   3   9   7       1198.44       1163.78        10.68 o                         
   4   9   7       5201.26       4994.46        69.97 o                         
   5   9   7        572.61        559.62         8.55 o                         
   6   9   7          6.71         25.81         5.67 o                         
   7   9   7         93.20         80.07         5.92 o                         
   8   9   7         25.26         39.68         5.64 o                         
   9   9   7          1.19          7.69         3.31 o                         
  10   9   7        323.87        320.31         8.03 o                         
  11   9   7         57.83         72.40         3.85 o                         
   0  10   7       2334.12       3135.82        75.78 o                         
   1  10   7       2135.35       2164.99        24.22 o                         
   2  10   7        790.54        653.39         8.97 o                         
   3  10   7       2843.72       2842.62        27.26 o                         
   4  10   7       1045.50       1127.23        11.50 o                         
   5  10   7       1063.79       1053.25        11.10 o                         
   6  10   7       1985.10       2039.32        35.36 o                         
   7  10   7        592.31        541.59        14.26 o                         
   8  10   7       1303.26       1188.74        22.82 o                         
   9  10   7        184.02        161.53         6.42 o                         
  10  10   7         70.71         81.86         4.07 o                         
  11  10   7         49.21         48.51         4.50 o                         
   1  11   7         28.27         33.76         2.43 o                         
   2  11   7       1322.46       1283.28        20.19 o                         
   3  11   7        630.66        641.05         8.27 o                         
   4  11   7        561.53        619.27         7.64 o                         
   5  11   7         12.23         22.10         1.95 o                         
   6  11   7         57.88         52.85         4.17 o                         
   7  11   7         38.81         36.96         4.91 o                         
   8  11   7        354.44        343.15        10.68 o                         
   9  11   7         27.32         33.11         3.18 o                         
  10  11   7        382.08        418.08         9.81 o                         
   0  12   7        349.45        308.40        12.40 o                         
   1  12   7       1548.52       1589.08        24.35 o                         
   2  12   7        522.55        524.45         7.61 o                         
   3  12   7        437.12        403.83         6.02 o                         
   4  12   7         63.43         65.16         3.47 o                         
   5  12   7        500.49        480.84        11.56 o                         
   6  12   7        390.50        379.17        10.82 o                         
   7  12   7        232.79        238.64         9.40 o                         
   8  12   7        299.94        292.13         9.73 o                         
   9  12   7        469.92        481.36        12.11 o                         
  10  12   7        187.99        190.71         7.49 o                         
   1  13   7       1375.15       1424.15        18.78 o                         
   2  13   7       5868.78       5661.90        43.06 o                         
   3  13   7          5.24         13.25         2.22 o                         
   4  13   7       4085.67       3694.22        31.15 o                         
   5  13   7        888.73        877.58        14.17 o                         
   6  13   7        127.48        119.03         5.81 o                         
   7  13   7          1.09          5.64         3.04 o                         
   8  13   7       1021.47       1033.12        19.16 o                         
   9  13   7        604.35        629.99        13.37 o                         
  10  13   7        922.93       1062.22        25.07 o                         
   0  14   7         21.49         31.88         3.52 o                         
   1  14   7        217.37        229.75         5.20 o                         
   2  14   7        298.95        299.36         5.96 o                         
   3  14   7         25.75         26.32         2.65 o                         
   4  14   7          0.84          5.56         2.32 o                         
   5  14   7        420.04        366.16         9.84 o                         
   6  14   7        632.33        634.70        13.50 o                         
   7  14   7        130.25        116.44         7.14 o                         
   8  14   7        121.78        136.23         7.92 o                         
   9  14   7          1.35          2.90         2.35 o                         
   1  15   7          0.21          6.31         2.51 o                         
   2  15   7        738.24        707.23        12.71 o                         
   3  15   7         35.43         44.87         3.95 o                         
   4  15   7        638.14        613.10        12.63 o                         
   5  15   7          4.97         10.66         2.86 o                         
   6  15   7        195.11        162.09         6.27 o                         
   7  15   7         10.70          9.66         3.62 o                         
   8  15   7        209.89        246.73         8.16 o                         
   9  15   7         62.20         60.02         3.87 o                         
   0  16   7       4355.70       4023.35       149.09 o                         
   1  16   7          4.80          6.84         2.63 o                         
   2  16   7         91.36        101.86         5.17 o                         
   3  16   7        252.61        240.75         8.13 o                         
   4  16   7        453.19        435.56        10.46 o                         
   5  16   7         31.78         33.49         3.70 o                         
   6  16   7       1615.36       1575.18        27.26 o                         
   7  16   7        179.01        198.40         7.70 o                         
   8  16   7        233.79        263.94         8.74 o                         
   1  17   7        219.88        228.54         9.38 o                         
   2  17   7         56.71         60.84         4.12 o                         
   3  17   7       1064.81       1100.84        16.19 o                         
   4  17   7        150.88        154.08         6.20 o                         
   5  17   7         18.66         18.40         2.93 o                         
   6  17   7         10.03         14.62         2.47 o                         
   7  17   7          8.15         10.73         2.52 o                         
   0  18   7        787.78        738.82        39.63 o                         
   1  18   7          7.49          6.77         2.34 o                         
   2  18   7        215.76        188.15         7.35 o                         
   3  18   7         46.09         52.51         3.92 o                         
   4  18   7          4.59          3.83         2.12 o                         
   5  18   7          2.53          5.85         1.88 o                         
   6  18   7        143.87        146.17         4.68 o                         
   7  18   7        174.31        205.34         7.20 o                         
   1  19   7          5.83          4.99         2.44 o                         
   2  19   7        398.32        411.22         8.30 o                         
   3  19   7        258.48        286.19         6.76 o                         
   4  19   7       1039.39       1093.68        15.51 o                         
   5  19   7          0.45         -0.11         1.92 o                         
   6  19   7          3.03          3.40         1.94 o                         
   0  20   7         12.67         13.93         3.73 o                         
   1  20   7          0.29         -0.01         2.45 o                         
   2  20   7         82.74         92.11         4.42 o                         
   3  20   7         33.75         34.17         2.56 o                         
   4  20   7        428.18        391.66         7.22 o                         
   5  20   7         12.24          8.47         2.42 o                         
   1  21   7         36.12         35.33         2.65 o                         
   2  21   7        608.29        591.75         9.87 o                         
   3  21   7         40.47         40.10         3.73 o                         
   0  22   7        249.58        239.09         8.86 o                         
   1  22   7        129.49        149.30         5.71 o                         
   0   0   8      18364.03      18622.62       387.20 o                         
   1   0   8        125.99        107.89         3.56 o                         
   2   0   8       1585.53       1251.58         7.70 o                         
   3   0   8        250.58        346.63         4.55 o                         
   4   0   8       4208.97       4225.17        42.44 o                         
   5   0   8       5953.27       6052.17        33.60 o                         
   6   0   8        442.12        354.96        10.39 o                         
   7   0   8        771.40        709.42        13.93 o                         
   8   0   8        934.79        860.41        12.76 o                         
   9   0   8        490.91        495.35        15.56 o                         
  10   0   8          9.28         10.09         3.34 o                         
  11   0   8        103.57         94.94         9.90 o                         
  12   0   8        523.95        522.03        15.29 o                         
   1   1   8       1992.91       2008.84        15.16 o                         
   2   1   8       7517.52       7723.18        29.51 o                         
   3   1   8        333.98        342.67         3.38 o                         
   4   1   8      12894.02      13581.26        75.31 o                         
   5   1   8         91.94         88.40         3.25 o                         
   6   1   8        429.71        420.90         7.38 o                         
   7   1   8       1900.90       1886.63        15.57 o                         
   8   1   8        342.26        317.35         6.17 o                         
   9   1   8        128.03        129.08         6.92 o                         
  10   1   8        756.05        722.08        17.85 o                         
  11   1   8         19.33         25.33         3.05 o                         
  12   1   8         76.12         85.91         4.68 o                         
   0   2   8       3557.17       3874.44        25.22 o                         
   1   2   8        199.61        238.31         2.76 o                         
   2   2   8       2576.92       2436.31        12.63 o                         
   3   2   8        662.61        771.95         9.02 o                         
   4   2   8          0.47          9.97         2.28 o                         
   5   2   8        118.07        176.74         4.07 o                         
   6   2   8       3938.90       3669.72        50.92 o                         
   7   2   8        673.81        648.54         7.46 o                         
   8   2   8       1523.55       1450.29        16.73 o                         
   9   2   8         24.08         25.72         2.81 o                         
  10   2   8        294.76        261.18         7.09 o                         
  11   2   8         66.20         63.26         3.94 o                         
  12   2   8         42.82         56.45         3.31 o                         
   1   3   8        618.14        743.70         5.25 o                         
   2   3   8      11756.96      12153.43        65.95 o                         
   3   3   8       2323.07       2410.38        11.83 o                         
   4   3   8      20284.22      20574.43       133.86 o                         
   5   3   8          5.79         16.71         1.74 o                         
   6   3   8       2331.70       2217.01        17.38 o                         
   7   3   8        119.94        133.34         3.65 o                         
   8   3   8       4305.71       4060.10        39.12 o                         
   9   3   8        232.76        245.01         7.64 o                         
  10   3   8       2312.87       2249.34        26.05 o                         
  11   3   8        498.58        518.94        13.00 o                         
  12   3   8         47.86         47.79         2.92 o                         
   0   4   8        527.52        371.54         6.60 o                         
   1   4   8        544.77        484.78         4.36 o                         
   2   4   8          9.14         35.06         2.31 o                         
   3   4   8       1000.44       1269.09        11.62 o                         
   4   4   8         88.21        114.69         3.15 o                         
   5   4   8        201.19        231.44         5.33 o                         
   6   4   8        839.94        803.14        11.90 o                         
   7   4   8          4.65         11.33         3.64 o                         
   8   4   8          9.93         16.04         2.93 o                         
   9   4   8        432.83        412.34        10.62 o                         
  10   4   8         45.34         54.91         3.72 o                         
  11   4   8         12.29         17.12         2.30 o                         
  12   4   8        195.28        181.84         6.64 o                         
   1   5   8        641.42        700.85         9.23 o                         
   2   5   8      10100.12       9587.38        42.69 o                         
   3   5   8       1127.44       1081.36        16.99 o                         
   4   5   8       1362.80       1264.54        10.71 o                         
   5   5   8        490.09        480.45         7.82 o                         
   6   5   8        277.15        316.66         5.88 o                         
   7   5   8        238.36        248.25         5.34 o                         
   8   5   8        387.64        360.84         9.64 o                         
   9   5   8          9.65         11.88         2.73 o                         
  10   5   8        791.43        768.70        12.34 o                         
  11   5   8        209.45        239.56         6.37 o                         
   0   6   8      21667.72      20832.52        69.67 o                         
   1   6   8        182.17        183.79         3.88 o                         
   2   6   8       9058.60       9105.42        32.68 o                         
   3   6   8         63.47         73.87         5.44 o                         
   4   6   8       2631.08       2562.91        18.43 o                         
   5   6   8        679.78        697.81        14.26 o                         
   6   6   8       8168.01       7954.42        71.82 o                         
   7   6   8        706.75        659.08         8.43 o                         
   8   6   8        901.18        843.51        16.99 o                         
   9   6   8        438.76        393.07        10.54 o                         
  10   6   8          0.10          3.69         1.98 o                         
  11   6   8         31.10         33.54         2.55 o                         
   1   7   8       1874.49       2008.23        14.09 o                         
   2   7   8       3176.86       3244.56        15.59 o                         
   3   7   8       1418.09       1458.17         9.87 o                         
   4   7   8        130.67        151.05         5.16 o                         
   5   7   8         94.49         97.00         3.54 o                         
   6   7   8        950.45        891.40        10.25 o                         
   7   7   8        103.59         97.62         3.66 o                         
   8   7   8         20.95         27.17         3.49 o                         
   9   7   8        503.17        490.15        12.42 o                         
  10   7   8          2.02          9.81         2.82 o                         
  11   7   8         38.71         39.67         2.90 o                         
   0   8   8        419.54        442.68         8.90 o                         
   1   8   8       1230.34       1353.33        17.11 o                         
   2   8   8       2751.04       2663.63        17.28 o                         
   3   8   8        523.81        497.07         6.44 o                         
   4   8   8       1395.16       1443.18        14.21 o                         
   5   8   8       2223.65       2180.09        20.62 o                         
   6   8   8       2609.07       2473.03        20.97 o                         
   7   8   8         24.41         29.82         3.26 o                         
   8   8   8       1441.64       1341.06        22.00 o                         
   9   8   8        293.61        290.75         9.73 o                         
  10   8   8         11.23         10.59         2.21 o                         
  11   8   8         16.87         22.95         2.98 o                         
   1   9   8       2791.41       2632.23        21.83 o                         
   2   9   8       6180.82       5790.34        46.64 o                         
   3   9   8        147.57        195.67         4.25 o                         
   4   9   8       5523.42       5080.91        71.75 o                         
   5   9   8         42.74         49.22         2.37 o                         
   6   9   8          1.05         22.29         5.10 o                         
   7   9   8         20.37         26.94         4.18 o                         
   8   9   8       1802.91       1549.54        26.56 o                         
   9   9   8        107.27        106.62         5.95 o                         
  10   9   8       1366.89       1367.24        17.25 o                         
  11   9   8         39.81         44.24         5.74 o                         
   0  10   8       1880.37       1785.58        29.99 o                         
   1  10   8         29.16         40.58         4.17 o                         
   2  10   8        178.44        191.91         7.67 o                         
   3  10   8         25.78         34.08         2.46 o                         
   4  10   8         23.53         38.23         4.09 o                         
   5  10   8        369.16        358.96         7.03 o                         
   6  10   8        436.25        387.69        10.28 o                         
   7  10   8        852.32        772.36        16.94 o                         
   8  10   8        208.56        208.47         8.72 o                         
   9  10   8          3.12          7.00         2.22 o                         
  10  10   8        211.35        201.80         6.35 o                         
  11  10   8         10.33         11.79         3.58 o                         
   1  11   8          0.05          9.14         2.41 o                         
   2  11   8       5819.65       5842.96       153.68 o                         
   3  11   8       1529.08       1567.85        13.46 o                         
   4  11   8       6866.96       6393.94        50.83 o                         
   5  11   8          9.77         15.50         2.48 o                         
   6  11   8        533.23        482.94        10.66 o                         
   7  11   8        100.27         79.99         5.41 o                         
   8  11   8        657.42        640.88        14.45 o                         
   9  11   8         18.53         20.95         3.05 o                         
  10  11   8       2176.22       2323.22        26.28 o                         
   0  12   8       5375.91       5164.58        67.41 o                         
   1  12   8        243.30        225.63         4.55 o                         
   2  12   8        835.75        783.56         8.79 o                         
   3  12   8         22.28         20.91         1.68 o                         
   4  12   8        208.46        250.24         6.14 o                         
   5  12   8        708.02        614.41        12.02 o                         
   6  12   8        402.61        385.38        10.14 o                         
   7  12   8        922.47        863.95        17.26 o                         
   8  12   8        683.06        693.53        16.25 o                         
   9  12   8          5.80          9.77         2.60 o                         
  10  12   8          1.73          4.68         2.23 o                         
   1  13   8        101.45        109.39         3.62 o                         
   2  13   8         21.17         39.77         2.40 o                         
   3  13   8        101.83        114.14         3.55 o                         
   4  13   8        259.73        257.73         8.42 o                         
   5  13   8         74.22         74.93         4.82 o                         
   6  13   8        420.47        362.42        11.55 o                         
   7  13   8        442.48        433.62        13.47 o                         
   8  13   8         49.84         46.39         4.79 o                         
   9  13   8          0.09         -0.25         2.31 o                         
   0  14   8       2569.51       2420.10        29.85 o                         
   1  14   8        131.85        120.64         3.92 o                         
   2  14   8        363.82        399.26         9.58 o                         
   3  14   8         12.55         13.54         2.31 o                         
   4  14   8        333.21        321.60         8.71 o                         
   5  14   8        733.31        657.04        13.95 o                         
   6  14   8       1068.55        994.45        18.31 o                         
   7  14   8         82.48        100.97         6.54 o                         
   8  14   8        355.85        386.42        10.86 o                         
   9  14   8         76.62         71.69         5.23 o                         
   1  15   8        128.49        137.50         6.32 o                         
   2  15   8       2156.25       2060.02        33.00 o                         
   3  15   8        643.30        633.30        12.04 o                         
   4  15   8       1672.95       1565.30        20.72 o                         
   5  15   8       1114.80       1052.49        17.09 o                         
   6  15   8         78.83         79.17         4.97 o                         
   7  15   8         22.21         12.09         2.98 o                         
   8  15   8       1130.32       1154.42        16.62 o                         
   9  15   8         15.74         14.93         2.21 o                         
   0  16   8        110.46        128.89         8.07 o                         
   1  16   8         26.84         39.18         3.65 o                         
   2  16   8          7.03         13.74         2.69 o                         
   3  16   8         18.17         17.40         2.96 o                         
   4  16   8          7.22         12.79         2.81 o                         
   5  16   8          9.49          6.14         2.53 o                         
   6  16   8          1.19          5.96         2.80 o                         
   7  16   8         59.50         48.68         4.17 o                         
   8  16   8        266.03        294.96         8.81 o                         
   1  17   8         16.17         28.14         4.98 o                         
   2  17   8       1425.89       1374.88        23.76 o                         
   3  17   8         99.62        101.20         5.16 o                         
   4  17   8       1922.05       1931.52        19.08 o                         
   5  17   8        365.71        340.30         8.72 o                         
   6  17   8        461.24        453.77        13.44 o                         
   7  17   8          1.04          1.70         1.93 o                         
   0  18   8        707.26        737.26        25.19 o                         
   1  18   8          4.29          4.29         2.26 o                         
   2  18   8        114.28        125.79         5.43 o                         
   3  18   8        242.82        235.34         7.12 o                         
   4  18   8        487.92        510.60        10.41 o                         
   5  18   8         95.43        103.73         4.11 o                         
   6  18   8        441.20        456.65         8.46 o                         
   7  18   8         65.21         55.71         4.43 o                         
   1  19   8         35.67         35.17         3.82 o                         
   2  19   8         38.67         50.02         3.48 o                         
   3  19   8        217.61        210.85         5.61 o                         
   4  19   8        178.36        222.63         6.31 o                         
   5  19   8         23.45         22.94         2.24 o                         
   6  19   8        267.47        259.81        11.69 o                         
   0  20   8        389.48        397.39        12.43 o                         
   1  20   8        244.87        265.80         7.16 o                         
   2  20   8        315.22        327.00         8.31 o                         
   3  20   8         47.15         47.87         3.32 o                         
   4  20   8         21.22         21.16         1.81 o                         
   1  21   8         32.72         33.42         2.48 o                         
   2  21   8        115.99        142.94         5.37 o                         
   3  21   8         59.38         60.71         4.11 o                         
   1   1   9       2294.82       2446.57        12.80 o                         
   2   1   9      52415.32      50778.15       359.87 o                         
   3   1   9       3351.64       3505.70        14.01 o                         
   4   1   9      20876.30      20977.27        90.72 o                         
   5   1   9       1246.72       1334.25        12.22 o                         
   6   1   9       2043.30       1986.60        15.18 o                         
   7   1   9        293.86        306.51         5.14 o                         
   8   1   9       2500.09       2338.43        28.87 o                         
   9   1   9       2181.55       2139.23        40.86 o                         
  10   1   9       3449.96       3514.37        93.11 o                         
  11   1   9          9.76         12.14         2.27 o                         
  12   1   9        295.70        307.15         7.69 o                         
   0   2   9      10194.06       9894.57        43.73 o                         
   1   2   9      26927.80      27901.96       174.28 o                         
   2   2   9      12328.95      12246.60        58.17 o                         
   3   2   9        217.60        265.27         4.20 o                         
   4   2   9       1521.50       1693.67        13.69 o                         
   5   2   9       1838.36       2082.91        15.46 o                         
   6   2   9       2733.68       2501.31        20.79 o                         
   7   2   9       1050.62       1005.89         9.64 o                         
   8   2   9       1931.56       1855.32        26.70 o                         
   9   2   9         66.89         63.56         4.62 o                         
  10   2   9         45.00         54.86         3.51 o                         
  11   2   9         22.99         20.70         2.85 o                         
  12   2   9        399.84        440.88         8.88 o                         
   1   3   9      11433.09      11553.60        63.44 o                         
   2   3   9        161.82        144.87         3.92 o                         
   3   3   9        286.06        353.27         6.13 o                         
   4   3   9        451.15        552.13         7.43 o                         
   5   3   9          3.03          5.84         2.06 o                         
   6   3   9         29.02         31.42         2.33 o                         
   7   3   9          9.05         14.18         4.29 o                         
   8   3   9         94.30        102.36         5.39 o                         
   9   3   9         42.60         51.22         3.74 o                         
  10   3   9         21.72         29.56         3.12 o                         
  11   3   9        142.32        127.40         5.53 o                         
  12   3   9         15.54         10.49         3.01 o                         
   0   4   9      55805.16      56862.22       429.33 o                         
   1   4   9       3099.71       3289.96        25.21 o                         
   2   4   9       5351.73       5450.82        39.47 o                         
   3   4   9       4570.93       4937.87        61.58 o                         
   4   4   9       4620.01       4605.41        23.32 o                         
   5   4   9          4.93         47.98        18.05 o                         
   6   4   9       7971.81       7859.45        77.82 o                         
   7   4   9       2230.79       2163.41        29.20 o                         
   8   4   9        950.08        898.76        16.25 o                         
   9   4   9        752.07        720.93        14.02 o                         
  10   4   9        176.21        197.65         7.04 o                         
  11   4   9        332.45        345.79         8.61 o                         
   1   5   9          0.05         47.09        14.24 o                         
   2   5   9       8042.11       8158.33        48.27 o                         
   3   5   9       1384.65       1553.34        10.99 o                         
   4   5   9      19682.12      19716.96       244.41 o                         
   5   5   9       5048.27       4982.11        28.55 o                         
   6   5   9        490.41        534.81         8.53 o                         
   7   5   9        816.64        798.65         9.48 o                         
   8   5   9       2299.00       2152.41        23.49 o                         
   9   5   9         92.97        104.53         5.72 o                         
  10   5   9       1629.20       1635.50        19.20 o                         
  11   5   9        139.06        149.21         4.88 o                         
   0   6   9       3924.56       3873.15        39.93 o                         
   1   6   9        471.32        529.97         9.14 o                         
   2   6   9        605.02        608.43         6.76 o                         
   3   6   9       1390.80       1272.40        12.98 o                         
   4   6   9        432.65        517.78         9.52 o                         
   5   6   9         23.95         27.26         4.66 o                         
   6   6   9        676.04        732.29         9.74 o                         
   7   6   9        264.93        225.25         4.87 o                         
   8   6   9        364.29        338.74         8.81 o                         
   9   6   9        563.17        531.29        10.30 o                         
  10   6   9          2.43          4.18         1.80 o                         
  11   6   9          3.40          4.31         1.70 o                         
   1   7   9       1407.28       1459.01        18.34 o                         
   2   7   9      10192.17       9710.91        63.06 o                         
   3   7   9      12399.51      12726.42        98.38 o                         
   4   7   9      19900.29      19421.60        84.40 o                         
   5   7   9       1883.49       1805.59        12.92 o                         
   6   7   9        915.90        901.36        11.14 o                         
   7   7   9        625.76        679.06        14.35 o                         
   8   7   9       1349.35       1360.08        28.23 o                         
   9   7   9         50.68         67.23         3.91 o                         
  10   7   9       1536.31       1578.27        17.44 o                         
  11   7   9        224.58        255.02         5.67 o                         
   0   8   9      13953.56      14263.60       215.56 o                         
   1   8   9        522.10        550.83         7.28 o                         
   2   8   9       4964.94       5166.68        30.46 o                         
   3   8   9       3259.63       3386.07        54.78 o                         
   4   8   9       2758.26       2680.72        29.90 o                         
   5   8   9         42.21         24.55         2.03 o                         
   6   8   9       2669.42       2514.89        30.87 o                         
   7   8   9        439.92        422.79        10.61 o                         
   8   8   9        517.50        454.48        12.92 o                         
   9   8   9        420.82        439.17         9.73 o                         
  10   8   9         46.98         56.82         3.57 o                         
  11   8   9          4.63          3.70         2.86 o                         
   1   9   9        892.99        964.91        14.76 o                         
   2   9   9       2165.21       2183.71        49.38 o                         
   3   9   9        319.47        292.73         5.80 o                         
   4   9   9       3107.95       3022.63        24.21 o                         
   5   9   9        839.10        794.55         8.87 o                         
   6   9   9          1.85         23.10         3.74 o                         
   7   9   9         25.92         25.01         3.53 o                         
   8   9   9        275.79        310.46         9.55 o                         
   9   9   9        113.95        110.78         5.95 o                         
  10   9   9         21.82         29.09         3.03 o                         
  11   9   9          0.17          0.40         2.27 o                         
   0  10   9       8176.16       7780.81        56.93 o                         
   1  10   9        636.57        614.40        10.21 o                         
   2  10   9       6822.37       6707.83        36.25 o                         
   3  10   9         75.12         75.05         2.74 o                         
   4  10   9         25.58         28.62         2.04 o                         
   5  10   9       2326.38       2277.72        35.53 o                         
   6  10   9       5236.00       4680.53        45.15 o                         
   7  10   9        292.19        321.60        10.03 o                         
   8  10   9       1824.73       1729.57        21.70 o                         
   9  10   9        195.56        190.40         6.51 o                         
  10  10   9          4.11         11.71         2.42 o                         
   1  11   9        416.89        483.75         7.79 o                         
   2  11   9       2499.40       2478.48        16.06 o                         
   3  11   9       2359.01       2304.01        16.48 o                         
   4  11   9       2093.39       2037.77        22.08 o                         
   5  11   9         23.57         32.06         3.28 o                         
   6  11   9        945.32        908.05        14.48 o                         
   7  11   9        464.86        403.76        11.01 o                         
   8  11   9         24.01         33.27         4.15 o                         
   9  11   9        318.55        349.44        10.50 o                         
  10  11   9        261.01        303.76         7.57 o                         
   0  12   9        919.80        853.25        11.81 o                         
   1  12   9        529.57        557.86         6.78 o                         
   2  12   9        483.37        469.91         6.97 o                         
   3  12   9         30.89         33.76         2.18 o                         
   4  12   9        446.18        451.92        11.33 o                         
   5  12   9       1168.74       1070.91        16.85 o                         
   6  12   9        329.68        350.44         9.74 o                         
   7  12   9         35.91         37.78         4.76 o                         
   8  12   9         20.67         28.71         4.26 o                         
   9  12   9         15.11         15.49         2.86 o                         
  10  12   9         57.73         63.05         3.35 o                         
   1  13   9        944.67        930.45         9.60 o                         
   2  13   9       9597.56       9308.51       105.50 o                         
   3  13   9        769.33        719.23        11.41 o                         
   4  13   9       5125.00       4695.94        44.41 o                         
   5  13   9        652.12        599.86        13.56 o                         
   6  13   9        121.89        104.00         7.26 o                         
   7  13   9          5.63          7.84         3.42 o                         
   8  13   9        887.49        906.84        17.07 o                         
   9  13   9         84.50         79.68         4.51 o                         
   0  14   9       1765.75       1674.09        27.41 o                         
   1  14   9       1177.45       1151.59        16.18 o                         
   2  14   9        224.11        224.67         6.92 o                         
   3  14   9        393.23        393.53         8.93 o                         
   4  14   9         20.25         19.59         2.76 o                         
   5  14   9         96.58        106.21         5.89 o                         
   6  14   9        465.63        455.53        13.90 o                         
   7  14   9          0.40          1.51         2.91 o                         
   8  14   9        707.61        735.92        14.27 o                         
   9  14   9         95.89        109.21         5.46 o                         
   1  15   9          8.75         11.80         2.50 o                         
   2  15   9       1628.09       1601.78        27.48 o                         
   3  15   9        219.26        207.43         6.54 o                         
   4  15   9       1040.85        996.92        15.56 o                         
   5  15   9          6.58          5.57         2.99 o                         
   6  15   9          0.20          0.96         3.11 o                         
   7  15   9        106.15         81.94         5.48 o                         
   8  15   9        494.73        502.77        10.63 o                         
   0  16   9       4548.53       4426.80       123.05 o                         
   1  16   9        653.21        673.16        16.13 o                         
   2  16   9        783.14        788.75        13.99 o                         
   3  16   9          0.06          2.89         2.23 o                         
   4  16   9        615.22        617.60        12.21 o                         
   5  16   9          0.33          0.61         2.83 o                         
   6  16   9        984.64       1017.67        18.10 o                         
   7  16   9        425.38        451.20        10.69 o                         
   8  16   9        139.21        165.47         5.34 o                         
   1  17   9          1.66          7.53         2.81 o                         
   2  17   9        209.56        192.72         7.56 o                         
   3  17   9         14.54         17.20         2.69 o                         
   4  17   9        549.73        515.62         9.36 o                         
   5  17   9        220.18        230.50         8.23 o                         
   6  17   9          0.78          0.93         1.98 o                         
   7  17   9         19.06         16.54         2.27 o                         
   0  18   9       1532.73       1478.64        46.17 o                         
   1  18   9         66.27         75.33         4.76 o                         
   2  18   9        107.50        128.10         5.39 o                         
   3  18   9        135.14        148.26         5.44 o                         
   4  18   9          0.21          6.40         2.47 o                         
   5  18   9         16.11         18.81         2.49 o                         
   6  18   9        260.28        255.78         6.23 o                         
   1  19   9        177.87        168.58         6.86 o                         
   2  19   9       1046.57       1014.60        14.01 o                         
   3  19   9        379.90        386.41         7.66 o                         
   4  19   9       1031.31       1010.40        19.35 o                         
   5  19   9         32.22         20.73         2.22 o                         
   0  20   9        315.03        307.65        12.50 o                         
   1  20   9         13.23         14.04         2.24 o                         
   2  20   9         67.60         64.32         3.84 o                         
   3  20   9         27.35         24.33         2.82 o                         
   4  20   9          1.24          6.60         2.76 o                         
   1  21   9         14.12         11.03         1.61 o                         
   2  21   9        245.08        267.31         7.71 o                         
   3  21   9         56.38         53.70         6.11 o                         
   0   0  10      13447.03      13065.80        72.40 o                         
   1   0  10      22672.50      25659.62       144.19 o                         
   2   0  10       4124.34       3517.40        26.57 o                         
   3   0  10        125.28        129.92         3.41 o                         
   4   0  10        120.21        141.02         6.21 o                         
   5   0  10        313.99        402.38         9.15 o                         
   6   0  10       4897.21       4549.08        40.16 o                         
   7   0  10         59.84         72.27         3.57 o                         
   8   0  10       4160.14       3787.31       110.83 o                         
   9   0  10        424.37        400.34        15.71 o                         
  10   0  10         93.38        105.80         6.38 o                         
  11   0  10        117.41         97.46         8.26 o                         
  12   0  10        662.59        656.85        21.94 o                         
   1   1  10       4838.73       5183.37        22.84 o                         
   2   1  10       1716.91       1663.19        11.68 o                         
   3   1  10        619.43        697.26         5.46 o                         
   4   1  10       5322.27       4861.00        41.39 o                         
   5   1  10          3.33         13.76         4.83 o                         
   6   1  10       2734.89       2728.75        20.18 o                         
   7   1  10        145.47        136.89         3.39 o                         
   8   1  10         13.57         26.82         3.46 o                         
   9   1  10         21.16         26.35         2.65 o                         
  10   1  10        864.41        923.05        22.85 o                         
  11   1  10          4.68         10.41         2.54 o                         
  12   1  10         70.01         66.88         4.07 o                         
   0   2  10      35314.36      35699.21      1023.50 o                         
   1   2  10        826.48        888.97        10.40 o                         
   2   2  10       1390.11       1730.71        12.06 o                         
   3   2  10        268.83        285.24         4.38 o                         
   4   2  10       2293.04       2479.95        14.71 o                         
   5   2  10        769.29        854.73         9.48 o                         
   6   2  10        461.92        440.62         5.96 o                         
   7   2  10        159.86        146.59         3.65 o                         
   8   2  10       1143.93       1071.01        19.33 o                         
   9   2  10         91.63         81.42         4.61 o                         
  10   2  10         48.83         54.44         4.40 o                         
  11   2  10          0.18          1.01         1.91 o                         
   1   3  10       2728.87       2853.43        26.63 o                         
   2   3  10      29604.48      29021.26       233.13 o                         
   3   3  10       8901.07       9162.58        95.29 o                         
   4   3  10       7893.91       7500.83        64.21 o                         
   5   3  10       2477.49       2586.83        16.73 o                         
   6   3  10        495.33        470.98         6.48 o                         
   7   3  10          3.91          8.97         1.42 o                         
   8   3  10        741.12        704.35        13.14 o                         
   9   3  10        224.30        202.56         7.80 o                         
  10   3  10       1718.93       1701.62        20.48 o                         
  11   3  10        213.44        190.33         6.35 o                         
   0   4  10         25.05         17.26         3.07 o                         
   1   4  10        572.22        793.28         7.21 o                         
   2   4  10       1697.08       1732.36        15.41 o                         
   3   4  10       5461.75       5990.87        65.22 o                         
   4   4  10        186.35        192.54         4.73 o                         
   5   4  10        101.25        137.08         4.89 o                         
   6   4  10       2121.30       2062.77        23.57 o                         
   7   4  10         15.48         19.78         1.69 o                         
   8   4  10         24.97         26.54         2.90 o                         
   9   4  10         67.10         72.66         4.14 o                         
  10   4  10         39.33         47.73         3.79 o                         
  11   4  10          0.05          2.44         1.86 o                         
   1   5  10       1350.53       1551.34        14.99 o                         
   2   5  10       6824.34       7052.72        68.20 o                         
   3   5  10       1735.09       1659.74        12.48 o                         
   4   5  10       4597.81       4237.88        30.19 o                         
   5   5  10       1153.51       1162.03        12.51 o                         
   6   5  10         54.67         61.22         2.52 o                         
   7   5  10        885.38        851.30        12.82 o                         
   8   5  10       1673.87       1581.87        17.47 o                         
   9   5  10         52.07         50.52         3.52 o                         
  10   5  10       1357.01       1337.49        16.73 o                         
  11   5  10        200.09        209.76         5.97 o                         
   0   6  10       2827.14       2389.83        20.86 o                         
   1   6  10       1520.66       1537.29        13.02 o                         
   2   6  10       4857.54       4406.83        26.12 o                         
   3   6  10        379.77        432.47         5.49 o                         
   4   6  10       1914.19       1819.14        20.74 o                         
   5   6  10         19.52         17.32         2.50 o                         
   6   6  10       7308.07       7066.10        68.39 o                         
   7   6  10          6.33          8.82         1.97 o                         
   8   6  10       1684.17       1692.91        19.35 o                         
   9   6  10        197.00        198.37         6.30 o                         
  10   6  10          0.15          9.91         2.23 o                         
  11   6  10         21.11         22.13         2.09 o                         
   1   7  10         51.59         52.85         2.69 o                         
   2   7  10          1.33         15.28         1.95 o                         
   3   7  10       4223.76       4297.92        26.91 o                         
   4   7  10       2342.53       2327.82        20.39 o                         
   5   7  10         81.18        107.42         3.56 o                         
   6   7  10        546.27        563.71         7.75 o                         
   7   7  10         57.09         62.11         3.80 o                         
   8   7  10        364.41        344.19         8.19 o                         
   9   7  10        138.94        126.96         5.04 o                         
  10   7  10         40.68         37.68         3.50 o                         
  11   7  10         26.27         22.15         2.36 o                         
   0   8  10       3418.99       3253.80        43.49 o                         
   1   8  10        546.73        541.92         7.47 o                         
   2   8  10       2311.50       2202.86        16.83 o                         
   3   8  10        693.84        703.31         8.21 o                         
   4   8  10        289.45        278.62         4.78 o                         
   5   8  10       2020.55       1846.42        14.67 o                         
   6   8  10       1168.27       1155.65        23.81 o                         
   7   8  10         43.61         48.97         3.69 o                         
   8   8  10        463.32        487.91        10.16 o                         
   9   8  10        431.66        407.85         9.07 o                         
  10   8  10        404.66        439.89         8.47 o                         
  11   8  10         51.09         61.55         5.02 o                         
   1   9  10         32.78         69.11         2.89 o                         
   2   9  10       7045.90       6726.88        33.81 o                         
   3   9  10       1781.25       1815.46        13.38 o                         
   4   9  10      10353.05       9892.21        50.10 o                         
   5   9  10       1657.87       1535.11        13.84 o                         
   6   9  10        680.29        615.72        12.82 o                         
   7   9  10         41.90         49.23         4.01 o                         
   8   9  10       1244.91       1120.62        16.74 o                         
   9   9  10         13.34         12.19         2.66 o                         
  10   9  10       1440.65       1456.14        18.15 o                         
   0  10  10        781.68        680.56        15.67 o                         
   1  10  10        588.60        599.48         9.32 o                         
   2  10  10        239.47        219.01         4.78 o                         
   3  10  10         15.36         18.18         1.64 o                         
   4  10  10        183.38        177.81         4.40 o                         
   5  10  10        127.90        119.14         4.13 o                         
   6  10  10         40.52         56.77         4.53 o                         
   7  10  10         95.21         93.10         5.19 o                         
   8  10  10          0.72          8.22         3.14 o                         
   9  10  10        152.18        155.80         7.21 o                         
  10  10  10          1.96          4.46         2.06 o                         
   1  11  10        105.85        106.15         3.18 o                         
   2  11  10       1076.45       1005.42        10.13 o                         
   3  11  10        700.87        644.80         9.32 o                         
   4  11  10       5706.69       5340.92        39.36 o                         
   5  11  10         38.21         40.22         3.77 o                         
   6  11  10        245.50        257.48         9.18 o                         
   7  11  10          0.98          2.34         2.96 o                         
   8  11  10        664.74        602.36        15.05 o                         
   9  11  10          2.53          5.73         2.61 o                         
  10  11  10       1147.61       1238.11        23.30 o                         
   0  12  10       2842.96       2861.65        25.43 o                         
   1  12  10       1962.37       1931.76        12.18 o                         
   2  12  10       1165.92       1192.41        11.47 o                         
   3  12  10        169.58        147.14         4.63 o                         
   4  12  10        360.27        355.34         9.83 o                         
   5  12  10         49.69         55.54         4.29 o                         
   6  12  10       1648.42       1531.93        21.44 o                         
   7  12  10        592.67        508.08        14.49 o                         
   8  12  10        697.55        705.00        13.90 o                         
   9  12  10          0.47          1.84         2.38 o                         
   1  13  10        533.40        516.43         7.24 o                         
   2  13  10         69.30         78.41         4.67 o                         
   3  13  10        399.49        400.12         9.07 o                         
   4  13  10         99.46        117.43         6.44 o                         
   5  13  10        234.66        205.32         8.08 o                         
   6  13  10        522.33        488.17        14.50 o                         
   7  13  10         10.06         12.07         3.38 o                         
   8  13  10         22.73         30.36         3.48 o                         
   9  13  10        274.70        291.97         7.64 o                         
   0  14  10       5974.31       5359.14        56.28 o                         
   1  14  10          8.02          7.38         2.22 o                         
   2  14  10        557.47        546.75         9.96 o                         
   3  14  10        168.05        173.30         6.05 o                         
   4  14  10        314.19        307.99         9.01 o                         
   5  14  10         61.96         59.55         4.20 o                         
   6  14  10       1657.34       1633.81        25.23 o                         
   7  14  10        312.70        285.11         9.95 o                         
   8  14  10        559.73        597.23        12.31 o                         
   9  14  10        156.81        171.97         5.13 o                         
   1  15  10         56.63         73.10         4.69 o                         
   2  15  10       1593.39       1538.90        18.02 o                         
   3  15  10        824.02        851.35        11.97 o                         
   4  15  10        621.39        659.83        18.44 o                         
   5  15  10         84.13         61.80         5.50 o                         
   6  15  10         37.39         30.01         4.10 o                         
   7  15  10          0.01         -0.74         2.79 o                         
   8  15  10        491.08        533.59         9.12 o                         
   0  16  10          4.95         24.06         4.44 o                         
   1  16  10         18.86         33.25         3.38 o                         
   2  16  10        128.21        112.58         6.07 o                         
   3  16  10         83.65         85.19         4.09 o                         
   4  16  10        121.05        124.97         5.48 o                         
   5  16  10        126.04        109.39         5.88 o                         
   6  16  10          9.28         17.93         3.02 o                         
   7  16  10          5.89          5.08         1.98 o                         
   1  17  10        498.94        471.09        10.32 o                         
   2  17  10       1820.33       1757.08        23.38 o                         
   3  17  10         24.82         21.78         2.55 o                         
   4  17  10        933.36        966.01        14.27 o                         
   5  17  10        369.14        387.11         8.54 o                         
   6  17  10         26.20         36.65         3.09 o                         
   7  17  10        146.66        158.01         4.56 o                         
   0  18  10        770.85        766.65        33.04 o                         
   1  18  10          7.94         16.32         2.87 o                         
   2  18  10        637.92        665.53        12.14 o                         
   3  18  10        101.60         96.48         4.30 o                         
   4  18  10         99.12         94.94         4.73 o                         
   5  18  10         31.89         34.27         2.66 o                         
   6  18  10        986.54       1038.51        13.04 o                         
   1  19  10         17.94         15.86         2.89 o                         
   2  19  10         76.93         79.77         4.12 o                         
   3  19  10         17.61         12.75         2.35 o                         
   4  19  10        283.48        294.44         6.38 o                         
   5  19  10         45.96         49.95         3.13 o                         
   0  20  10        508.71        489.98        12.34 o                         
   1  20  10         79.39         98.76         4.08 o                         
   2  20  10        410.33        398.62         7.77 o                         
   3  20  10         58.10         55.37         4.16 o                         
   4  20  10          0.89          5.41         2.90 o                         
   1  21  10         91.59         79.00         6.32 o                         
   2  21  10        173.39        168.43        10.11 o                         
   1   1  11        202.27        202.79         4.87 o                         
   2   1  11       1788.52       1503.43        16.00 o                         
   3   1  11       1485.57       1367.38         9.31 o                         
   4   1  11       9367.69       9287.48        86.56 o                         
   5   1  11        386.84        360.87         6.31 o                         
   6   1  11        393.89        385.86         5.72 o                         
   7   1  11        336.76        309.85         5.82 o                         
   8   1  11       6001.35       5594.40       101.00 o                         
   9   1  11        325.72        316.44         8.08 o                         
  10   1  11       2556.94       2506.19        63.82 o                         
  11   1  11         69.69         84.80         5.14 o                         
   0   2  11      51286.92      53098.54       762.65 o                         
   1   2  11       2473.67       2894.63        18.87 o                         
   2   2  11      15164.97      15718.42        50.82 o                         
   3   2  11        800.75       1071.30         8.95 o                         
   4   2  11        123.31        108.74         6.85 o                         
   5   2  11        328.15        339.86         7.26 o                         
   6   2  11       8285.85       8175.76        69.35 o                         
   7   2  11       1862.83       1796.69        19.11 o                         
   8   2  11       3175.23       2968.19        48.74 o                         
   9   2  11        111.05        107.67         4.97 o                         
  10   2  11         20.00         27.54         3.18 o                         
  11   2  11         23.29         25.14         2.94 o                         
   1   3  11       1900.50       2113.48        37.32 o                         
   2   3  11       5033.21       5718.98        56.44 o                         
   3   3  11        372.16        445.92         5.41 o                         
   4   3  11       1758.36       1932.91        15.33 o                         
   5   3  11          2.82         12.35         1.67 o                         
   6   3  11        117.52        121.40         3.37 o                         
   7   3  11          5.95          6.66         1.70 o                         
   8   3  11        116.89        118.87         6.24 o                         
   9   3  11        611.90        582.19        13.56 o                         
  10   3  11          2.30          8.58         2.97 o                         
  11   3  11          2.77          3.45         1.88 o                         
   0   4  11       1889.57       1687.31        19.72 o                         
   1   4  11       1720.07       2133.55        20.26 o                         
   2   4  11       5876.20       5841.68        25.56 o                         
   3   4  11          2.87          7.09         1.38 o                         
   4   4  11       2728.66       2663.32        19.56 o                         
   5   4  11        287.27        299.82         5.58 o                         
   6   4  11       9068.43       8963.62        68.76 o                         
   7   4  11        101.10        104.94         4.27 o                         
   8   4  11       1980.34       1944.30        31.55 o                         
   9   4  11        215.90        215.73         7.91 o                         
  10   4  11        318.55        327.62         8.50 o                         
  11   4  11          0.07          1.11         1.84 o                         
   1   5  11        969.76        930.21        11.71 o                         
   2   5  11      12246.71      12205.95        43.54 o                         
   3   5  11        148.15        124.63         3.56 o                         
   4   5  11       3660.21       3413.20        42.64 o                         
   5   5  11        475.89        418.86         5.53 o                         
   6   5  11        762.60        715.51         8.02 o                         
   7   5  11        140.52        139.69         4.89 o                         
   8   5  11       1940.79       1829.29        22.58 o                         
   9   5  11        113.93        123.99         5.50 o                         
  10   5  11       2747.18       2685.67        23.14 o                         
  11   5  11        209.96        215.22         5.61 o                         
   0   6  11       3596.43       4184.80        28.74 o                         
   1   6  11       1548.24       1680.33        14.24 o                         
   2   6  11        907.32       1096.27         8.49 o                         
   3   6  11        630.64        750.08        15.93 o                         
   4   6  11        113.17        149.66         4.81 o                         
   5   6  11       1036.93       1108.25        10.76 o                         
   6   6  11       1119.48       1087.22        12.09 o                         
   7   6  11         18.64         28.24         2.50 o                         
   8   6  11        168.64        181.31         6.03 o                         
   9   6  11          9.12          9.30         2.02 o                         
  10   6  11          1.71          8.57         3.09 o                         
  11   6  11         25.31         29.96         2.59 o                         
   1   7  11        601.65        733.65         8.85 o                         
   2   7  11      17423.01      17187.26       174.92 o                         
   3   7  11       1054.49        895.47         9.36 o                         
   4   7  11      15804.20      15628.54        74.65 o                         
   5   7  11       1395.42       1377.30        11.56 o                         
   6   7  11        660.57        681.36         8.23 o                         
   7   7  11        226.40        237.05         6.55 o                         
   8   7  11       1656.88       1595.13        17.81 o                         
   9   7  11        480.64        506.06        10.95 o                         
  10   7  11       2372.72       2483.34        21.88 o                         
  11   7  11        621.26        597.60        21.62 o                         
   0   8  11       9320.58       8780.23        57.63 o                         
   1   8  11        738.54        808.75        10.45 o                         
   2   8  11        284.55        249.88         4.96 o                         
   3   8  11        183.45        190.78         4.18 o                         
   4   8  11        689.70        651.36         7.14 o                         
   5   8  11        560.46        504.90         7.13 o                         
   6   8  11       2938.30       2675.43        26.27 o                         
   7   8  11        175.41        158.83         6.13 o                         
   8   8  11        520.77        504.01        10.09 o                         
   9   8  11         85.48         83.10         4.55 o                         
  10   8  11         57.92         58.03         3.10 o                         
   1   9  11        106.94        135.44         4.12 o                         
   2   9  11        107.79        126.04         4.38 o                         
   3   9  11        257.31        267.03         5.07 o                         
   4   9  11       2897.56       2751.62        23.63 o                         
   5   9  11        155.36        174.10         4.98 o                         
   6   9  11        970.00        906.82        26.01 o                         
   7   9  11          1.12          1.77         2.53 o                         
   8   9  11         35.31         31.25         3.65 o                         
   9   9  11          0.03          1.68         2.58 o                         
  10   9  11        436.78        483.45         8.51 o                         
   0  10  11       4209.78       4125.21        32.68 o                         
   1  10  11       1725.64       1698.26        15.20 o                         
   2  10  11        493.73        454.31         6.38 o                         
   3  10  11          0.66          3.55         1.46 o                         
   4  10  11       1544.07       1510.47        15.40 o                         
   5  10  11         31.55         56.76         4.25 o                         
   6  10  11       3688.22       3276.96        31.59 o                         
   7  10  11          2.53          0.71         2.70 o                         
   8  10  11       2919.76       2762.61        27.25 o                         
   9  10  11         17.98         21.28         3.16 o                         
  10  10  11          1.99          5.21         1.76 o                         
   1  11  11         46.35         33.78         1.81 o                         
   2  11  11       3387.07       3381.85        22.21 o                         
   3  11  11        173.02        162.02         5.07 o                         
   4  11  11       3532.10       3290.34        29.10 o                         
   5  11  11          1.37          8.07         3.07 o                         
   6  11  11        324.33        287.13         9.53 o                         
   7  11  11          0.47          2.63         2.87 o                         
   8  11  11        343.51        341.00         9.90 o                         
   9  11  11        236.34        241.45         7.91 o                         
  10  11  11        392.54        407.29         9.03 o                         
   0  12  11        348.06        340.77         7.40 o                         
   1  12  11         12.83         19.61         1.81 o                         
   2  12  11         10.26         11.95         1.61 o                         
   3  12  11       1532.85       1497.17        17.31 o                         
   4  12  11         51.22         76.39         5.44 o                         
   5  12  11         19.96         21.37         3.37 o                         
   6  12  11        978.80        933.72        16.56 o                         
   7  12  11         71.91         50.53         4.99 o                         
   8  12  11        299.78        304.54         8.95 o                         
   9  12  11         69.64         86.21         4.04 o                         
   1  13  11        446.65        407.55         8.60 o                         
   2  13  11       4337.81       4079.92        36.69 o                         
   3  13  11        251.65        246.65         7.18 o                         
   4  13  11       3249.54       3017.77        42.78 o                         
   5  13  11        155.24        145.90         7.58 o                         
   6  13  11        793.02        763.38        17.63 o                         
   7  13  11          4.80          4.84         2.99 o                         
   8  13  11        986.96       1037.08        16.72 o                         
   9  13  11        596.28        650.84         9.20 o                         
   0  14  11        531.03        468.33        14.64 o                         
   1  14  11         88.20         86.54         4.42 o                         
   2  14  11         15.57         30.65         2.90 o                         
   3  14  11         31.95         34.56         3.21 o                         
   4  14  11        972.43        911.70        17.93 o                         
   5  14  11        154.45        133.38         6.39 o                         
   6  14  11       1131.88       1103.24        20.32 o                         
   7  14  11          8.37         13.06         2.96 o                         
   8  14  11        118.41        129.05         5.03 o                         
   1  15  11        613.55        559.91        11.05 o                         
   2  15  11        525.49        518.83        11.01 o                         
   3  15  11        214.43        220.50         6.95 o                         
   4  15  11        254.23        273.21         8.12 o                         
   5  15  11         67.29         66.86         4.81 o                         
   6  15  11         38.33         45.75         4.64 o                         
   7  15  11         21.54         18.17         2.59 o                         
   8  15  11        240.86        248.22         5.20 o                         
   0  16  11       2324.17       2151.55        52.25 o                         
   1  16  11        237.65        239.25         7.15 o                         
   2  16  11        606.47        624.62        13.82 o                         
   3  16  11         13.82         21.63         2.94 o                         
   4  16  11       1058.15       1035.06        17.15 o                         
   5  16  11         36.82         29.10         3.36 o                         
   6  16  11       1844.03       1837.67        19.74 o                         
   7  16  11         78.64         93.51         3.67 o                         
   1  17  11        181.31        198.34         6.64 o                         
   2  17  11       1100.09       1119.49        15.96 o                         
   3  17  11         52.29         46.85         3.33 o                         
   4  17  11        234.39        243.14         7.88 o                         
   5  17  11         14.50         13.30         2.48 o                         
   6  17  11        107.27        105.91         4.37 o                         
   0  18  11        763.61        735.90        15.90 o                         
   1  18  11        102.06        107.49         5.08 o                         
   2  18  11        571.85        582.63        10.83 o                         
   3  18  11         55.43         54.50         3.95 o                         
   4  18  11         51.21         52.32         3.69 o                         
   5  18  11         17.04          7.54         1.88 o                         
   6  18  11         83.60         99.81         4.61 o                         
   1  19  11         33.79         36.95         2.78 o                         
   2  19  11        462.60        465.27         8.47 o                         
   3  19  11        671.92        639.60        12.60 o                         
   4  19  11        958.48        978.02        15.52 o                         
   5  19  11         55.67         53.29         4.32 o                         
   0  20  11        452.90        501.86        13.68 o                         
   1  20  11         23.13         24.89         2.50 o                         
   2  20  11         22.26         25.72         2.40 o                         
   3  20  11         16.73         17.37         2.11 o                         
   0   0  12      24555.65      23400.80       108.01 o                         
   1   0  12       2819.06       2964.50        57.72 o                         
   2   0  12       4218.84       3708.67        45.38 o                         
   3   0  12        190.24        170.20         6.49 o                         
   4   0  12       1096.20       1041.20        26.52 o                         
   5   0  12        749.73        722.06        13.89 o                         
   6   0  12       3334.45       3249.59        32.57 o                         
   7   0  12       4586.40       4308.01       139.57 o                         
   8   0  12        146.44        151.34         8.29 o                         
   9   0  12         49.74         47.57         5.51 o                         
  10   0  12         37.59         54.81         5.31 o                         
  11   0  12         64.25         47.98         5.26 o                         
   1   1  12       2094.53       2214.86        14.99 o                         
   2   1  12       1050.29       1005.57        10.58 o                         
   3   1  12        601.92        587.31         7.04 o                         
   4   1  12       1260.19       1325.53        14.42 o                         
   5   1  12         65.67         62.67         2.94 o                         
   6   1  12        648.32        630.86         8.25 o                         
   7   1  12        428.38        466.03        10.37 o                         
   8   1  12        761.09        712.26        11.84 o                         
   9   1  12          0.44          1.86         2.14 o                         
  10   1  12        981.03       1003.11        22.16 o                         
  11   1  12          0.76          1.37         2.15 o                         
   0   2  12       2648.99       2750.90        56.12 o                         
   1   2  12        488.57        622.05         8.23 o                         
   2   2  12       2978.35       2812.03        17.69 o                         
   3   2  12       6208.24       6393.14        39.50 o                         
   4   2  12         26.52         27.65         2.52 o                         
   5   2  12          2.64          5.48         1.70 o                         
   6   2  12       5870.63       5734.24        55.23 o                         
   7   2  12          0.60          3.47         2.43 o                         
   8   2  12         50.10         68.41         4.89 o                         
   9   2  12          8.45          9.44         2.30 o                         
  10   2  12          5.83         11.80         2.46 o                         
  11   2  12         11.26         12.67         2.80 o                         
   1   3  12        332.86        385.17         8.19 o                         
   2   3  12       4556.77       4419.52        30.39 o                         
   3   3  12       3056.53       2992.47        19.71 o                         
   4   3  12      10725.78      10079.65       111.90 o                         
   5   3  12        149.29        182.59         4.50 o                         
   6   3  12          7.46         14.47         2.20 o                         
   7   3  12        957.66        959.37        13.80 o                         
   8   3  12       2504.88       2298.69        33.22 o                         
   9   3  12       1539.87       1514.13        20.71 o                         
  10   3  12       2852.87       2897.64        68.07 o                         
  11   3  12        126.84        107.59         5.01 o                         
   0   4  12        559.06        409.29        10.28 o                         
   1   4  12          2.32          4.38         2.32 o                         
   2   4  12       1520.67       1478.50        26.13 o                         
   3   4  12        557.10        594.56         7.98 o                         
   4   4  12        303.36        343.57         7.78 o                         
   5   4  12       2277.37       2236.33        21.98 o                         
   6   4  12        115.05        144.06         6.13 o                         
   7   4  12        109.86        115.29         4.41 o                         
   8   4  12         46.78         56.64         4.04 o                         
   9   4  12        416.02        419.70        10.60 o                         
  10   4  12        140.03        126.61         5.69 o                         
  11   4  12          0.44          1.63         2.63 o                         
   1   5  12       1845.72       1863.79        23.91 o                         
   2   5  12      14723.22      14025.72        54.60 o                         
   3   5  12       1980.59       1927.18        16.02 o                         
   4   5  12       2651.08       2480.97        25.47 o                         
   5   5  12       1421.74       1496.69        14.93 o                         
   6   5  12        785.86        765.86         8.24 o                         
   7   5  12        775.16        707.46         9.75 o                         
   8   5  12        115.74        133.42         5.74 o                         
   9   5  12       1496.67       1431.39        18.95 o                         
  10   5  12         11.86         24.29         3.74 o                         
  11   5  12         44.19         35.71         6.11 o                         
   0   6  12      23366.37      21707.38        85.47 o                         
   1   6  12        208.84        206.81         6.75 o                         
   2   6  12       2380.52       2293.09        30.77 o                         
   3   6  12        160.70        192.64         5.25 o                         
   4   6  12       2128.07       2210.55        16.57 o                         
   5   6  12       1544.84       1621.61        13.73 o                         
   6   6  12       2352.62       2340.39        29.42 o                         
   7   6  12         17.18         26.71         2.58 o                         
   8   6  12       1196.23       1149.63        15.16 o                         
   9   6  12        185.77        176.08         6.72 o                         
  10   6  12         34.65         44.60         3.63 o                         
  11   6  12         43.37         43.28         6.21 o                         
   1   7  12       1977.09       2105.20        15.55 o                         
   2   7  12       1175.00       1184.76        12.73 o                         
   3   7  12         28.16         38.24         6.00 o                         
   4   7  12        563.03        507.10         7.22 o                         
   5   7  12         50.20         39.91         2.33 o                         
   6   7  12        141.94        118.28         4.63 o                         
   7   7  12        597.25        565.61        13.03 o                         
   8   7  12        560.33        509.87        10.85 o                         
   9   7  12        610.63        608.98        11.42 o                         
  10   7  12        258.68        261.02         7.09 o                         
   0   8  12       3140.87       3141.59        29.69 o                         
   1   8  12          9.80         23.64         2.97 o                         
   2   8  12       4090.39       4005.05        21.93 o                         
   3   8  12       1482.90       1528.99        11.55 o                         
   4   8  12       2497.06       2312.57        19.16 o                         
   5   8  12       1008.04        951.43        11.04 o                         
   6   8  12       1454.29       1321.48        18.32 o                         
   7   8  12          1.69          0.77         2.12 o                         
   8   8  12       2342.54       2249.55        24.04 o                         
   9   8  12         32.49         33.17         2.98 o                         
  10   8  12          0.53         10.43         2.63 o                         
   1   9  12        897.99        923.42         8.69 o                         
   2   9  12       4382.12       4188.49        18.00 o                         
   3   9  12       2296.69       2256.40        14.97 o                         
   4   9  12       3014.44       2917.60        39.69 o                         
   5   9  12         13.67         21.40         2.80 o                         
   6   9  12        273.51        240.83         8.01 o                         
   7   9  12        315.98        288.77         9.28 o                         
   8   9  12        751.03        721.03        13.38 o                         
   9   9  12        287.14        253.42         8.50 o                         
  10   9  12        355.09        384.79         8.52 o                         
   0  10  12       1267.78       1309.73        18.78 o                         
   1  10  12         58.68         57.63         2.95 o                         
   2  10  12        117.35        123.98         3.28 o                         
   3  10  12        121.35        128.68         3.99 o                         
   4  10  12       1008.01        948.11        13.76 o                         
   5  10  12        133.90        103.05         5.04 o                         
   6  10  12        141.31        143.69         6.44 o                         
   7  10  12          0.08          1.62         2.74 o                         
   8  10  12         98.63        115.86         5.60 o                         
   9  10  12        139.15        136.74         6.08 o                         
  10  10  12        193.44        177.10         6.16 o                         
   1  11  12          2.19         10.36         2.32 o                         
   2  11  12       6075.15       5916.27        60.81 o                         
   3  11  12       2346.93       2370.78        23.15 o                         
   4  11  12       1776.14       1666.97        20.83 o                         
   5  11  12        195.74        167.53         7.44 o                         
   6  11  12        888.82        747.28        14.79 o                         
   7  11  12         89.22         85.40         5.59 o                         
   8  11  12        138.95        191.03         7.20 o                         
   9  11  12          0.39         -0.05         1.77 o                         
   0  12  12       4300.62       4090.57        53.88 o                         
   1  12  12        134.00        152.51         3.65 o                         
   2  12  12        234.54        236.99         7.06 o                         
   3  12  12         87.79         94.80         5.42 o                         
   4  12  12          2.68          9.99         2.64 o                         
   5  12  12         18.28         22.23         3.37 o                         
   6  12  12       2861.79       2701.84        27.34 o                         
   7  12  12        315.63        304.26        10.62 o                         
   8  12  12        583.63        567.33        11.35 o                         
   9  12  12          2.78          0.47         1.42 o                         
   1  13  12        130.33        133.65         5.05 o                         
   2  13  12       1164.85       1141.29        15.04 o                         
   3  13  12        223.35        193.47         6.81 o                         
   4  13  12         71.98         79.85         5.33 o                         
   5  13  12        179.67        166.61         7.78 o                         
   6  13  12          1.77         11.65         3.62 o                         
   7  13  12         50.99         51.04         3.97 o                         
   8  13  12          0.78          4.54         2.07 o                         
   9  13  12         55.92         61.81         6.00 o                         
   0  14  12       5041.12       4350.32        50.64 o                         
   1  14  12        322.53        313.08         7.45 o                         
   2  14  12        794.49        737.52        11.29 o                         
   3  14  12       1591.95       1455.20        18.86 o                         
   4  14  12        511.39        487.32        10.83 o                         
   5  14  12         86.22         90.97         5.25 o                         
   6  14  12       2006.01       1918.31        25.57 o                         
   7  14  12          1.59          2.16         1.89 o                         
   8  14  12        170.85        162.20         4.54 o                         
   1  15  12        228.22        220.33         6.54 o                         
   2  15  12        339.99        302.96         7.16 o                         
   3  15  12         43.50         60.79         3.93 o                         
   4  15  12       1791.02       1707.15        19.11 o                         
   5  15  12        125.35        129.42         5.68 o                         
   6  15  12         10.89         12.65         2.35 o                         
   7  15  12          0.03          1.86         1.69 o                         
   0  16  12        996.69        982.90        19.66 o                         
   1  16  12          0.30          0.64         2.11 o                         
   2  16  12          2.59         15.58         2.67 o                         
   3  16  12         17.26         18.50         2.90 o                         
   4  16  12          6.44         12.35         2.64 o                         
   5  16  12         40.57         31.07         3.31 o                         
   6  16  12         22.90         36.80         2.90 o                         
   7  16  12          7.37          9.70         1.63 o                         
   1  17  12        183.95        190.30         5.83 o                         
   2  17  12       1515.05       1449.95        25.32 o                         
   3  17  12        367.37        370.37         8.72 o                         
   4  17  12       2304.35       2247.50        22.07 o                         
   5  17  12        216.28        197.24         6.18 o                         
   6  17  12        105.66        100.59         3.91 o                         
   0  18  12        543.65        518.21        12.12 o                         
   1  18  12         10.60         19.89         2.70 o                         
   2  18  12        294.03        276.48         7.20 o                         
   3  18  12          6.12          7.68         2.55 o                         
   4  18  12         84.76         80.51         4.75 o                         
   5  18  12        172.16        164.96         5.61 o                         
   1  19  12        525.92        496.27         9.21 o                         
   2  19  12         99.42        110.81         4.54 o                         
   3  19  12         39.01         42.47         3.34 o                         
   4  19  12        330.99        334.47         7.31 o                         
   0  20  12        434.16        417.37        25.82 o                         
   1  20  12          3.69          6.71         2.49 o                         
   2  20  12        583.27        582.40        17.08 o                         
   1   1  13       1341.43       1484.42        16.50 o                         
   2   1  13       7643.83       7094.81        33.24 o                         
   3   1  13        491.60        504.36         8.09 o                         
   4   1  13       7375.18       7226.01       184.26 o                         
   5   1  13       1692.04       1693.56        13.65 o                         
   6   1  13       2031.64       1932.11        23.36 o                         
   7   1  13       1938.71       1817.10        30.80 o                         
   8   1  13        179.08        177.17         6.10 o                         
   9   1  13          2.38          6.08         2.45 o                         
  10   1  13        684.22        698.82        14.74 o                         
  11   1  13         17.62         16.56         3.65 o                         
   0   2  13      15190.20      13546.04       275.00 o                         
   1   2  13       1897.10       1914.05        20.35 o                         
   2   2  13       6717.56       6402.49        31.14 o                         
   3   2  13        433.56        452.28         7.79 o                         
   4   2  13       2425.88       2400.30        32.47 o                         
   5   2  13        525.24        499.08         8.36 o                         
   6   2  13      21015.76      19979.61       185.95 o                         
   7   2  13          7.31          8.85         2.42 o                         
   8   2  13       6240.54       6021.78       100.39 o                         
   9   2  13        263.86        248.40         6.51 o                         
  10   2  13        258.98        270.39         9.26 o                         
  11   2  13         15.26          9.73         4.05 o                         
   1   3  13       3795.74       3825.46        40.50 o                         
   2   3  13       1444.73       1353.08        14.72 o                         
   3   3  13         49.79         60.43         2.82 o                         
   4   3  13       2275.44       2315.89        28.62 o                         
   5   3  13        415.07        407.19         6.87 o                         
   6   3  13        894.07        904.37        10.31 o                         
   7   3  13       2682.20       2451.61        42.32 o                         
   8   3  13       2984.46       2833.99        38.59 o                         
   9   3  13        602.19        562.85         9.55 o                         
  10   3  13         89.11         86.53         4.69 o                         
  11   3  13          4.34          7.50         2.70 o                         
   0   4  13      18919.20      18769.89       850.47 o                         
   1   4  13          3.97          5.40         1.50 o                         
   2   4  13       3492.88       3207.61        26.74 o                         
   3   4  13         23.31         20.65         2.42 o                         
   4   4  13       2172.49       2228.43        19.94 o                         
   5   4  13        531.59        541.92         7.71 o                         
   6   4  13       2603.82       2501.65        31.00 o                         
   7   4  13        157.68        117.91         4.52 o                         
   8   4  13       1274.50       1228.12        16.03 o                         
   9   4  13        198.34        211.30         6.23 o                         
  10   4  13         74.75         70.33         4.07 o                         
  11   4  13          6.56         13.48         4.42 o                         
   1   5  13         87.94         83.78         3.85 o                         
   2   5  13      11593.09      10776.50        50.79 o                         
   3   5  13       2255.53       2184.57        20.13 o                         
   4   5  13      11503.98      11089.08       129.31 o                         
   5   5  13       1705.26       1785.22        17.24 o                         
   6   5  13       1876.55       1850.29        23.45 o                         
   7   5  13         28.36         28.91         2.42 o                         
   8   5  13        809.06        734.65        12.18 o                         
   9   5  13         42.02         48.22         4.43 o                         
  10   5  13        676.44        666.41        13.16 o                         
   0   6  13        118.67        106.69         8.21 o                         
   1   6  13         29.35         41.55         3.23 o                         
   2   6  13       2168.07       2232.22        23.56 o                         
   3   6  13        338.20        341.55         6.49 o                         
   4   6  13       1200.50       1124.43        10.04 o                         
   5   6  13        632.24        703.99         8.84 o                         
   6   6  13        377.62        451.10         8.61 o                         
   7   6  13         47.60         52.96         3.21 o                         
   8   6  13         92.74         99.69         5.48 o                         
   9   6  13        216.10        238.27         7.18 o                         
  10   6  13         35.89         58.49         4.99 o                         
   1   7  13        363.33        369.15         6.81 o                         
   2   7  13      10720.25      10633.64        74.45 o                         
   3   7  13       4181.27       4066.48        21.23 o                         
   4   7  13      18067.32      17244.51       119.56 o                         
   5   7  13        524.58        506.02         7.86 o                         
   6   7  13        151.76        187.36         6.27 o                         
   7   7  13        772.19        651.10        11.69 o                         
   8   7  13       1551.60       1486.21        17.39 o                         
   9   7  13        245.58        242.59         7.75 o                         
  10   7  13       3513.19       3571.19        41.35 o                         
   0   8  13       3615.26       3522.70        35.12 o                         
   1   8  13        172.58        165.78         3.79 o                         
   2   8  13        743.01        670.65         6.79 o                         
   3   8  13        729.83        716.14         9.12 o                         
   4   8  13       2515.24       2551.06        35.82 o                         
   5   8  13        562.00        461.08        10.20 o                         
   6   8  13        793.52        774.09        14.44 o                         
   7   8  13         95.25         89.67         4.53 o                         
   8   8  13        313.05        283.37         9.27 o                         
   9   8  13         82.85        102.89         4.47 o                         
  10   8  13        107.98        101.45         4.57 o                         
   1   9  13       1069.73       1059.89        10.19 o                         
   2   9  13         14.76         26.51         3.58 o                         
   3   9  13        439.64        497.76         7.57 o                         
   4   9  13        314.16        333.26         7.37 o                         
   5   9  13         88.26         76.60         4.42 o                         
   6   9  13          6.13          9.77         2.82 o                         
   7   9  13         33.35         34.57         3.27 o                         
   8   9  13         21.28         29.97         3.53 o                         
   9   9  13         12.48         15.81         2.32 o                         
  10   9  13         96.49        114.19         4.99 o                         
   0  10  13      14661.74      14178.97       132.81 o                         
   1  10  13        783.08        819.13         7.60 o                         
   2  10  13       3845.38       3749.59        35.26 o                         
   3  10  13       1765.52       1763.04        26.25 o                         
   4  10  13        991.62       1048.14        15.25 o                         
   5  10  13         61.42         67.88         4.23 o                         
   6  10  13       5429.91       4906.17        40.96 o                         
   7  10  13        205.97        205.53         7.54 o                         
   8  10  13       2105.12       2073.62        22.72 o                         
   9  10  13         42.71         50.11         3.12 o                         
   1  11  13        147.54        133.25         3.70 o                         
   2  11  13       4560.41       4484.36        56.02 o                         
   3  11  13         19.29         29.12         3.04 o                         
   4  11  13       2033.16       1926.32        23.60 o                         
   5  11  13          7.00         13.22         2.63 o                         
   6  11  13         44.16         48.73         4.35 o                         
   7  11  13         25.18         27.82         3.66 o                         
   8  11  13       1068.16       1135.72        18.94 o                         
   9  11  13        173.41        185.78         4.70 o                         
   0  12  13       2651.73       2611.79        62.87 o                         
   1  12  13        162.76        134.80         5.72 o                         
   2  12  13       2890.81       2595.53        22.59 o                         
   3  12  13       1549.67       1483.88        18.23 o                         
   4  12  13         24.97         21.56         3.19 o                         
   5  12  13        702.46        602.56        13.20 o                         
   6  12  13        260.36        259.22         8.49 o                         
   7  12  13         42.82         47.85         4.53 o                         
   8  12  13        199.15        210.64         5.77 o                         
   9  12  13         53.45         86.03         3.24 o                         
   1  13  13         28.21         27.30         2.69 o                         
   2  13  13       1764.02       1679.57        19.12 o                         
   3  13  13        374.56        326.67         8.58 o                         
   4  13  13       2089.34       1945.53        21.58 o                         
   5  13  13         20.00         18.02         2.94 o                         
   6  13  13         89.01         92.62         5.04 o                         
   7  13  13          3.64          5.62         2.17 o                         
   8  13  13        299.08        300.57         6.18 o                         
   0  14  13       1492.26       1432.77        27.08 o                         
   1  14  13       2249.28       2186.82        31.58 o                         
   2  14  13       2039.15       1992.62        23.51 o                         
   3  14  13        293.21        287.44         7.77 o                         
   4  14  13        619.04        555.08        10.43 o                         
   5  14  13          3.92          8.79         2.44 o                         
   6  14  13        621.70        601.96        11.07 o                         
   7  14  13         22.87         28.98         2.34 o                         
   8  14  13        372.52        381.84         7.57 o                         
   1  15  13         76.25         75.49         3.98 o                         
   2  15  13         33.95         37.94         3.11 o                         
   3  15  13        188.62        198.28         6.32 o                         
   4  15  13        446.12        418.27         8.71 o                         
   5  15  13        335.21        326.41         8.29 o                         
   6  15  13        465.31        521.24         8.58 o                         
   7  15  13          7.22          8.21         1.61 o                         
   0  16  13       8753.27       8503.03        55.80 o                         
   1  16  13        208.92        206.66         6.36 o                         
   2  16  13       2150.36       2085.39        27.00 o                         
   3  16  13        163.58        150.67         5.47 o                         
   4  16  13        485.40        499.82        10.01 o                         
   5  16  13        160.48        161.28         5.88 o                         
   6  16  13        896.13        939.37        12.26 o                         
   1  17  13        317.53        312.21         7.56 o                         
   2  17  13        353.20        366.71         7.95 o                         
   3  17  13          7.38          5.79         2.05 o                         
   4  17  13        198.35        222.02         6.83 o                         
   5  17  13          0.09          0.36         1.74 o                         
   6  17  13          0.16          0.29         1.50 o                         
   0  18  13         26.84         32.98         4.00 o                         
   1  18  13        977.91        962.89        12.67 o                         
   2  18  13        372.36        384.41         8.79 o                         
   3  18  13        142.03        121.86         5.64 o                         
   4  18  13          5.32         11.10         2.35 o                         
   5  18  13         17.01         20.11         2.16 o                         
   1  19  13         46.61         52.12         3.09 o                         
   2  19  13        954.64        936.03        24.62 o                         
   3  19  13        415.42        421.10         8.28 o                         
   0  20  13       1254.31       1269.11        27.57 o                         
   1  20  13         10.60          8.70         2.52 o                         
   0   0  14       3089.72       2910.27        41.05 o                         
   1   0  14        634.19        612.41        13.53 o                         
   2   0  14       3461.40       3322.80        33.42 o                         
   3   0  14       2973.44       2857.81        32.10 o                         
   4   0  14         12.71         19.84         3.46 o                         
   5   0  14         27.71         28.55         3.20 o                         
   6   0  14      13669.65      12547.08        75.32 o                         
   7   0  14        527.65        486.50        14.84 o                         
   8   0  14       2195.58       2065.15        40.53 o                         
   9   0  14        478.50        429.53        12.35 o                         
  10   0  14         60.66         65.99         5.12 o                         
   1   1  14        459.36        495.06         7.06 o                         
   2   1  14        768.27        712.19         9.63 o                         
   3   1  14        706.09        698.11        11.29 o                         
   4   1  14        772.85        733.35        10.55 o                         
   5   1  14        673.54        632.31         8.89 o                         
   6   1  14       1024.99       1003.79        15.08 o                         
   7   1  14        428.97        390.65         9.52 o                         
   8   1  14         26.98         30.46         3.05 o                         
   9   1  14          1.43          4.38         2.09 o                         
  10   1  14         33.00         53.45         3.35 o                         
   0   2  14      11439.98      11190.58       382.76 o                         
   1   2  14        239.84        233.44         5.49 o                         
   2   2  14       1152.31       1135.98        12.19 o                         
   3   2  14        635.52        615.68        10.62 o                         
   4   2  14         95.75        108.76         3.69 o                         
   5   2  14        294.30        258.66         5.67 o                         
   6   2  14       1445.27       1380.64        18.86 o                         
   7   2  14       2052.16       1904.26        22.07 o                         
   8   2  14        300.56        315.41         7.70 o                         
   9   2  14        746.12        711.10        14.23 o                         
  10   2  14         66.25         63.80         4.45 o                         
   1   3  14         39.91         39.69         2.79 o                         
   2   3  14       7939.44       7409.40        84.59 o                         
   3   3  14        224.98        190.50         6.98 o                         
   4   3  14       7544.97       7419.49        63.54 o                         
   5   3  14       3855.78       3679.62        24.84 o                         
   6   3  14        338.35        327.18         9.49 o                         
   7   3  14        161.72        159.50         5.84 o                         
   8   3  14         16.27         31.22         3.07 o                         
   9   3  14         26.16         33.86         2.87 o                         
  10   3  14        406.16        416.95        11.75 o                         
   0   4  14        910.99        960.18        32.05 o                         
   1   4  14         10.49         15.10         4.21 o                         
   2   4  14        684.86        699.15        11.17 o                         
   3   4  14        118.54        112.63         4.36 o                         
   4   4  14       1607.32       1626.66        13.33 o                         
   5   4  14          0.12          5.96         1.74 o                         
   6   4  14        198.81        190.08         5.65 o                         
   7   4  14        155.54        135.06         4.77 o                         
   8   4  14        853.97        789.98        12.21 o                         
   9   4  14        168.43        172.46         5.77 o                         
  10   4  14         11.18          5.79         4.42 o                         
   1   5  14        641.16        665.71        12.71 o                         
   2   5  14        679.08        660.43        14.12 o                         
   3   5  14       1497.93       1505.38        13.06 o                         
   4   5  14       4197.62       4073.70        32.50 o                         
   5   5  14         62.04         75.67         3.06 o                         
   6   5  14         40.75         49.55         3.14 o                         
   7   5  14         14.97         25.13         2.42 o                         
   8   5  14       1006.48        956.38        13.27 o                         
   9   5  14        175.83        196.21         5.92 o                         
  10   5  14        438.75        417.30        11.10 o                         
   0   6  14      15308.58      14561.80        74.98 o                         
   1   6  14        121.16        105.51         5.41 o                         
   2   6  14       4380.90       4353.69        38.75 o                         
   3   6  14          8.21          9.41         1.46 o                         
   4   6  14        498.07        528.62         8.70 o                         
   5   6  14        386.80        370.74         8.55 o                         
   6   6  14       2081.59       2016.63        25.75 o                         
   7   6  14         23.29         23.67         2.53 o                         
   8   6  14       1477.64       1549.48        17.64 o                         
   9   6  14        219.41        214.77         7.34 o                         
  10   6  14         80.17         98.15         5.41 o                         
   1   7  14        432.04        462.23         6.84 o                         
   2   7  14        529.76        518.95         7.30 o                         
   3   7  14        706.98        682.29         8.39 o                         
   4   7  14       1405.52       1282.80        13.10 o                         
   5   7  14        481.82        462.93        10.18 o                         
   6   7  14        116.87        111.02         4.85 o                         
   7   7  14        711.84        712.16        10.66 o                         
   8   7  14          1.77          7.26         2.09 o                         
   9   7  14         91.08        105.49         4.51 o                         
  10   7  14         25.13         42.33         3.66 o                         
   0   8  14       3002.88       2761.96        21.34 o                         
   1   8  14        109.92        101.21         2.85 o                         
   2   8  14       2715.68       2571.67        20.18 o                         
   3   8  14        653.04        588.48         8.80 o                         
   4   8  14        936.13        906.87        14.52 o                         
   5   8  14        197.72        171.61         6.31 o                         
   6   8  14        754.98        802.84        13.14 o                         
   7   8  14        119.52        102.67         4.44 o                         
   8   8  14        765.05        751.33        12.59 o                         
   9   8  14        480.41        471.33         8.65 o                         
  10   8  14         44.17         59.57         5.05 o                         
   1   9  14        479.38        490.24         6.18 o                         
   2   9  14       3876.57       3783.60        31.02 o                         
   3   9  14         87.24        102.71         3.90 o                         
   4   9  14       1001.68        954.96        13.67 o                         
   5   9  14       1653.85       1491.04        19.65 o                         
   6   9  14        449.49        440.09         9.65 o                         
   7   9  14         57.53         45.40         3.29 o                         
   8   9  14        634.46        591.29        10.84 o                         
   9   9  14        433.81        447.69         8.61 o                         
   0  10  14        539.34        610.28        11.68 o                         
   1  10  14         59.15         61.03         2.43 o                         
   2  10  14          0.04         11.92         2.42 o                         
   3  10  14        164.45        160.93         5.77 o                         
   4  10  14         48.95         51.67         3.73 o                         
   5  10  14          1.79          2.81         2.07 o                         
   6  10  14         16.36         39.91         4.47 o                         
   7  10  14        175.48        150.29         5.74 o                         
   8  10  14          5.32          7.91         1.92 o                         
   9  10  14         23.46         32.47         2.51 o                         
   1  11  14        170.07        158.43         5.71 o                         
   2  11  14        505.78        518.51         9.64 o                         
   3  11  14        299.28        276.27         7.49 o                         
   4  11  14       1049.91       1040.71        14.99 o                         
   5  11  14          5.07          9.71         2.57 o                         
   6  11  14         82.38        111.51         5.34 o                         
   7  11  14          0.40          1.00         2.12 o                         
   8  11  14        250.51        253.83         6.16 o                         
   9  11  14        387.56        429.60        11.32 o                         
   0  12  14       2498.29       2316.90        46.16 o                         
   1  12  14        187.21        176.41         6.41 o                         
   2  12  14       1366.34       1218.35        14.58 o                         
   3  12  14         30.11         24.49         2.63 o                         
   4  12  14         63.71         72.52         4.26 o                         
   5  12  14        393.09        346.70         8.91 o                         
   6  12  14       1670.92       1518.66        21.22 o                         
   7  12  14         78.90         76.03         4.05 o                         
   8  12  14        478.13        478.33         7.12 o                         
   1  13  14         13.23         19.18         2.66 o                         
   2  13  14        171.93        166.61         5.85 o                         
   3  13  14         98.94         82.77         3.97 o                         
   4  13  14         10.28         11.36         2.46 o                         
   5  13  14        263.78        235.58         7.26 o                         
   6  13  14          6.28         10.54         2.54 o                         
   7  13  14         21.90         21.86         2.04 o                         
   8  13  14         16.38         35.61         2.40 o                         
   0  14  14       4756.13       4410.59        48.92 o                         
   1  14  14         48.71         43.73         3.21 o                         
   2  14  14         63.62         58.79         3.65 o                         
   3  14  14        104.67         96.67         4.66 o                         
   4  14  14         49.31         36.07         2.94 o                         
   5  14  14         11.92          6.96         2.00 o                         
   6  14  14       1310.54       1244.46        15.92 o                         
   7  14  14        405.38        442.30         6.92 o                         
   1  15  14        100.97        105.41         4.45 o                         
   2  15  14        498.11        511.18         9.87 o                         
   3  15  14        608.55        590.77        10.06 o                         
   4  15  14        907.77        957.94        14.39 o                         
   5  15  14         24.13         23.68         2.58 o                         
   6  15  14         26.50         33.90         2.59 o                         
   7  15  14        139.85        137.79         4.50 o                         
   0  16  14        328.74        298.33        10.31 o                         
   1  16  14         79.98         75.22         3.91 o                         
   2  16  14         17.16         31.48         2.89 o                         
   3  16  14         22.10         13.86         2.26 o                         
   4  16  14         10.42         16.02         2.74 o                         
   5  16  14        112.29        115.04         4.23 o                         
   6  16  14         56.96         69.41         3.31 o                         
   1  17  14         47.46         34.59         3.08 o                         
   2  17  14        657.60        674.13        14.05 o                         
   3  17  14          1.43          1.74         2.14 o                         
   4  17  14        717.82        719.07        11.12 o                         
   5  17  14         15.32         21.25         2.12 o                         
   0  18  14         42.31         32.91         4.75 o                         
   1  18  14        352.41        351.71         8.02 o                         
   2  18  14        260.64        266.09         7.78 o                         
   3  18  14          0.26          0.13         2.00 o                         
   4  18  14        230.86        218.69         6.36 o                         
   1  19  14        196.12        184.34         8.71 o                         
   2  19  14          0.11          2.70         1.98 o                         
   3  19  14          0.48          0.74         2.74 o                         
   1   1  15       1644.81       1674.90        15.88 o                         
   2   1  15        987.67        804.49        12.89 o                         
   3   1  15         84.57         93.00         7.90 o                         
   4   1  15       4637.02       4449.14        25.99 o                         
   5   1  15         29.70         28.24         2.27 o                         
   6   1  15        310.71        325.11         8.66 o                         
   7   1  15       1556.62       1451.34        17.78 o                         
   8   1  15        729.19        663.48        10.85 o                         
   9   1  15        353.87        342.90         7.50 o                         
  10   1  15        462.86        498.47         9.00 o                         
   0   2  15       9941.94       9572.89       316.59 o                         
   1   2  15        382.64        370.02         7.11 o                         
   2   2  15        356.19        348.23         7.07 o                         
   3   2  15        707.45        744.34         8.21 o                         
   4   2  15       1578.42       1573.43        20.51 o                         
   5   2  15        492.10        498.64         9.17 o                         
   6   2  15       2491.47       2232.65        22.31 o                         
   7   2  15          6.25         12.33         2.36 o                         
   8   2  15        527.02        547.05        10.38 o                         
   9   2  15        178.83        176.83         5.81 o                         
  10   2  15         13.97          9.11         2.11 o                         
   1   3  15       2377.41       2446.02        41.35 o                         
   2   3  15       1625.32       1603.93        15.63 o                         
   3   3  15        380.75        404.37         7.09 o                         
   4   3  15         24.35         29.27         2.71 o                         
   5   3  15         35.82         41.25         2.77 o                         
   6   3  15        419.67        425.61         9.26 o                         
   7   3  15         93.24         69.98         4.00 o                         
   8   3  15          6.06          9.50         2.80 o                         
   9   3  15         60.72         67.73         4.40 o                         
  10   3  15          5.87          6.18         2.10 o                         
   0   4  15       3025.70       2709.63        38.29 o                         
   1   4  15        460.78        497.77        13.50 o                         
   2   4  15       7129.78       6989.14        58.47 o                         
   3   4  15        151.12        194.53         5.03 o                         
   4   4  15        457.04        465.05         9.06 o                         
   5   4  15       2105.61       2005.31        23.08 o                         
   6   4  15       2555.11       2426.13        33.12 o                         
   7   4  15         74.63         75.00         4.03 o                         
   8   4  15        906.50        861.66        19.06 o                         
   9   4  15        170.34        146.96         6.00 o                         
  10   4  15         40.15         41.18         3.08 o                         
   1   5  15        219.19        222.99         5.69 o                         
   2   5  15       5928.73       5821.81        43.71 o                         
   3   5  15       2637.56       2598.62        28.98 o                         
   4   5  15       3039.26       2907.02        40.28 o                         
   5   5  15       2670.44       2649.97        23.68 o                         
   6   5  15        244.40        260.35         6.82 o                         
   7   5  15        427.18        397.79         8.48 o                         
   8   5  15         40.74         52.84         3.39 o                         
   9   5  15        116.71        102.32         4.41 o                         
  10   5  15        454.15        464.94        10.42 o                         
   0   6  15       2714.20       2482.94        23.72 o                         
   1   6  15        714.55        715.34         9.14 o                         
   2   6  15        221.25        222.86         5.27 o                         
   3   6  15        117.48        126.34         3.76 o                         
   4   6  15        114.57        111.62         4.05 o                         
   5   6  15         22.52         23.22         2.53 o                         
   6   6  15        863.37        791.86        14.29 o                         
   7   6  15         16.58         19.53         2.51 o                         
   8   6  15        233.00        225.57         6.61 o                         
   9   6  15          7.52          7.03         2.02 o                         
  10   6  15         24.93         24.12         3.28 o                         
   1   7  15        649.49        673.07         9.83 o                         
   2   7  15       3248.59       3066.23        17.45 o                         
   3   7  15       2477.38       2469.75        19.39 o                         
   4   7  15        235.58        248.82         6.66 o                         
   5   7  15          8.93         14.18         3.05 o                         
   6   7  15        151.13        157.22         5.58 o                         
   7   7  15        433.55        422.23         7.91 o                         
   8   7  15        791.07        784.90        12.55 o                         
   9   7  15         32.34         28.89         2.82 o                         
  10   7  15        816.65        906.64        42.26 o                         
   0   8  15       5627.85       5358.98        35.10 o                         
   1   8  15        141.28        157.09         4.06 o                         
   2   8  15       1193.26       1119.30        10.24 o                         
   3   8  15        325.08        289.87         7.14 o                         
   4   8  15        550.83        565.52        11.09 o                         
   5   8  15          2.99         11.92         2.18 o                         
   6   8  15        912.29        872.04        13.21 o                         
   7   8  15        172.73        176.23         5.13 o                         
   8   8  15        562.80        577.57        10.32 o                         
   9   8  15        166.53        173.98         4.82 o                         
   1   9  15        344.41        322.54         5.82 o                         
   2   9  15         83.80         84.85         3.85 o                         
   3   9  15       2221.29       2103.86        19.02 o                         
   4   9  15         38.23         37.52         3.53 o                         
   5   9  15          3.61          8.22         2.15 o                         
   6   9  15        196.12        225.21         6.41 o                         
   7   9  15        244.94        257.06         5.87 o                         
   8   9  15         39.02         49.46         3.32 o                         
   9   9  15          0.93          6.57         1.53 o                         
   0  10  15      12345.96      11076.05        87.86 o                         
   1  10  15        891.01        906.56        14.74 o                         
   2  10  15       1883.09       1722.21        23.43 o                         
   3  10  15        620.73        597.58        10.76 o                         
   4  10  15       1005.03        915.07        13.93 o                         
   5  10  15        439.81        421.18         9.35 o                         
   6  10  15       2756.58       2637.72        25.57 o                         
   7  10  15         14.78         14.97         1.89 o                         
   8  10  15       1104.70       1113.87        20.16 o                         
   9  10  15         13.79         18.98         2.98 o                         
   1  11  15        350.47        334.19         8.70 o                         
   2  11  15        532.93        484.49        10.57 o                         
   3  11  15        236.80        203.09         6.37 o                         
   4  11  15         25.05         34.48         3.31 o                         
   5  11  15         74.40         79.74         4.30 o                         
   6  11  15        259.55        235.69         6.56 o                         
   7  11  15         29.02         33.44         2.51 o                         
   8  11  15        462.92        508.50         9.89 o                         
   0  12  15        276.39        215.90         8.83 o                         
   1  12  15        960.07        912.28        13.16 o                         
   2  12  15        407.74        386.71         8.67 o                         
   3  12  15         26.58         39.93         3.13 o                         
   4  12  15        563.46        498.78         8.92 o                         
   5  12  15         53.58         49.51         3.20 o                         
   6  12  15        543.93        555.61         9.99 o                         
   7  12  15         94.99        101.59         3.67 o                         
   8  12  15        112.43        135.90         4.22 o                         
   1  13  15        757.31        716.72        11.50 o                         
   2  13  15       1346.49       1266.96        16.03 o                         
   3  13  15          5.80          4.02         2.28 o                         
   4  13  15        691.95        671.42        11.41 o                         
   5  13  15        447.84        456.55         8.73 o                         
   6  13  15        272.00        275.55         6.63 o                         
   7  13  15         51.70         44.76         2.35 o                         
   0  14  15       1497.59       1474.43        23.62 o                         
   1  14  15        183.74        169.65         5.64 o                         
   2  14  15       1100.19       1095.18        14.47 o                         
   3  14  15          2.31          4.16         2.01 o                         
   4  14  15         34.35         39.46         2.99 o                         
   5  14  15         80.16         79.31         3.90 o                         
   6  14  15        246.51        239.59         5.52 o                         
   7  14  15         57.28         67.54         3.36 o                         
   1  15  15       1229.53       1243.10        14.65 o                         
   2  15  15       1595.83       1544.53        15.99 o                         
   3  15  15       1231.80       1229.53        13.85 o                         
   4  15  15       1263.27       1213.63        19.99 o                         
   5  15  15         34.25         36.61         2.72 o                         
   6  15  15         23.53         29.68         2.24 o                         
   0  16  15         41.32         47.56         4.34 o                         
   1  16  15         88.24        104.44         5.02 o                         
   2  16  15        157.55        160.44         5.84 o                         
   3  16  15        107.63        107.10         4.27 o                         
   4  16  15        547.42        538.01         9.65 o                         
   5  16  15         53.37         59.80         2.91 o                         
   1  17  15         30.73         21.07         2.49 o                         
   2  17  15        361.20        382.85         7.82 o                         
   3  17  15          2.71          6.06         1.98 o                         
   4  17  15        350.27        366.06         8.30 o                         
   5  17  15        199.55        198.81         7.33 o                         
   0  18  15         47.83         57.18         5.45 o                         
   1  18  15        238.91        239.71         6.06 o                         
   2  18  15        115.44        110.35         4.69 o                         
   3  18  15         60.47         66.68         3.48 o                         
   1  19  15         56.50         48.74         4.28 o                         
   0   0  16       7880.21       7420.67        71.15 o                         
   1   0  16         53.54         61.65         4.95 o                         
   2   0  16        896.06        956.03        30.88 o                         
   3   0  16        956.54       1074.39        15.81 o                         
   4   0  16      13091.57      12696.23       179.05 o                         
   5   0  16        982.58        855.14        22.11 o                         
   6   0  16       2968.19       2791.28        40.08 o                         
   7   0  16       2887.21       2785.45        39.00 o                         
   8   0  16       1547.34       1485.60        34.08 o                         
   9   0  16          9.93          6.62         2.56 o                         
  10   0  16         14.57         16.64         3.79 o                         
   1   1  16         67.07         90.04         3.44 o                         
   2   1  16         26.34         25.85         3.49 o                         
   3   1  16        454.24        456.49         7.08 o                         
   4   1  16        178.18        211.26         6.29 o                         
   5   1  16        120.60        130.18         5.81 o                         
   6   1  16         86.93         92.01         5.14 o                         
   7   1  16        314.66        292.31         8.53 o                         
   8   1  16        476.65        442.64         9.04 o                         
   9   1  16        540.62        572.66         8.96 o                         
  10   1  16        276.33        281.70        12.85 o                         
   0   2  16       4925.89       4810.80        42.70 o                         
   1   2  16        637.80        660.43         8.60 o                         
   2   2  16         81.64         87.89         3.77 o                         
   3   2  16        298.62        296.55         6.28 o                         
   4   2  16        154.96        158.18         5.22 o                         
   5   2  16          0.50          9.97         3.54 o                         
   6   2  16       2757.14       2483.05        26.67 o                         
   7   2  16        163.46        167.83         6.52 o                         
   8   2  16        482.56        462.96         9.81 o                         
   9   2  16          2.03          5.39         2.04 o                         
  10   2  16         59.18         67.20         5.53 o                         
   1   3  16        218.36        249.63         5.00 o                         
   2   3  16       1409.54       1532.07        28.00 o                         
   3   3  16          2.04         29.97         6.00 o                         
   4   3  16        730.66        754.30        14.28 o                         
   5   3  16        208.71        193.27         6.61 o                         
   6   3  16         11.31         11.98         2.46 o                         
   7   3  16        393.18        380.74        10.54 o                         
   8   3  16       2086.46       2032.42        33.57 o                         
   9   3  16        703.28        716.73        11.31 o                         
  10   3  16        556.16        555.89        16.23 o                         
   0   4  16        975.33        947.12        14.88 o                         
   1   4  16       1010.37       1042.55        13.53 o                         
   2   4  16         52.41         72.13         2.87 o                         
   3   4  16       1212.86       1222.24        14.50 o                         
   4   4  16        705.92        710.07        11.22 o                         
   5   4  16        262.07        255.65         8.05 o                         
   6   4  16       2309.60       2245.55        34.71 o                         
   7   4  16        229.49        214.88         6.22 o                         
   8   4  16         82.71         85.32         4.80 o                         
   9   4  16        290.95        280.62         7.51 o                         
  10   4  16         15.85         25.11         3.21 o                         
   1   5  16         20.01         26.81         3.41 o                         
   2   5  16       3883.99       3789.49        24.63 o                         
   3   5  16        124.41        144.31         4.56 o                         
   4   5  16       1377.97       1323.58        23.98 o                         
   5   5  16       1277.41       1246.55        17.49 o                         
   6   5  16         29.92         54.90         4.21 o                         
   7   5  16         68.56         85.73         4.33 o                         
   8   5  16          7.38         10.13         2.50 o                         
   9   5  16        144.53        136.70         5.17 o                         
  10   5  16        524.99        594.97        18.66 o                         
   0   6  16        930.03        981.28        14.33 o                         
   1   6  16        855.35        893.99        10.00 o                         
   2   6  16       1382.83       1388.85        12.55 o                         
   3   6  16          3.54          6.52         1.74 o                         
   4   6  16        837.70        810.88        13.63 o                         
   5   6  16        686.72        641.84        11.02 o                         
   6   6  16       4052.72       3784.11        39.24 o                         
   7   6  16          3.63          7.46         2.10 o                         
   8   6  16        779.12        717.66        16.93 o                         
   9   6  16         25.22         32.38         3.57 o                         
   1   7  16         83.51         74.99         3.26 o                         
   2   7  16        792.56        735.56         8.42 o                         
   3   7  16        366.39        346.48         7.34 o                         
   4   7  16         19.19         29.72         3.87 o                         
   5   7  16         14.06         13.34         2.22 o                         
   6   7  16       1462.00       1409.75        26.74 o                         
   7   7  16        571.16        571.90         8.70 o                         
   8   7  16          2.57          8.19         2.15 o                         
   9   7  16        226.57        234.27         6.89 o                         
   0   8  16        648.00        654.68        11.23 o                         
   1   8  16       3125.48       3052.94        34.38 o                         
   2   8  16        827.81        798.68        11.68 o                         
   3   8  16         83.19         79.69         3.93 o                         
   4   8  16         46.46         53.28         3.46 o                         
   5   8  16        356.34        342.79         7.95 o                         
   6   8  16       1130.78       1054.57        13.09 o                         
   7   8  16         17.28         20.65         2.03 o                         
   8   8  16        327.17        367.52         9.91 o                         
   9   8  16        360.86        375.32        12.64 o                         
   1   9  16        287.77        287.57         7.53 o                         
   2   9  16       1467.23       1348.46        16.85 o                         
   3   9  16        862.72        821.38        11.81 o                         
   4   9  16       1850.41       1699.35        17.61 o                         
   5   9  16         93.59        125.78         4.87 o                         
   6   9  16          2.05          5.12         1.84 o                         
   7   9  16          0.47          3.51         1.73 o                         
   8   9  16       1482.37       1508.98        27.97 o                         
   9   9  16        154.02        176.65         7.17 o                         
   0  10  16        449.56        413.75        12.05 o                         
   1  10  16        128.61        133.08         5.25 o                         
   2  10  16        444.33        439.16         9.20 o                         
   3  10  16        111.05        104.13         4.91 o                         
   4  10  16        575.66        528.13        10.40 o                         
   5  10  16          5.50          7.07         1.99 o                         
   6  10  16          0.41          6.59         2.16 o                         
   7  10  16         10.71          9.80         1.67 o                         
   8  10  16         82.39         97.90         4.01 o                         
   1  11  16         66.55         84.12         4.29 o                         
   2  11  16        208.18        189.17         6.17 o                         
   3  11  16        111.89        107.95         4.74 o                         
   4  11  16       1403.80       1312.91        15.91 o                         
   5  11  16        624.85        611.89        12.34 o                         
   6  11  16        233.65        233.09         6.13 o                         
   7  11  16         44.52         45.69         2.74 o                         
   8  11  16        202.50        208.03         5.88 o                         
   0  12  16       2589.85       2424.77        36.47 o                         
   1  12  16        735.94        670.76        11.00 o                         
   2  12  16         62.48         53.13         3.54 o                         
   3  12  16         17.93         18.30         2.39 o                         
   4  12  16       1071.88       1016.33        13.68 o                         
   5  12  16          1.47          4.06         1.78 o                         
   6  12  16        499.57        523.19         9.06 o                         
   7  12  16        834.63        883.44        13.95 o                         
   8  12  16          3.07          5.05         2.95 o                         
   1  13  16        305.46        298.31         7.33 o                         
   2  13  16        164.88        176.99         5.74 o                         
   3  13  16        285.86        268.42         7.64 o                         
   4  13  16         56.61         55.25         3.67 o                         
   5  13  16         16.84         15.46         2.21 o                         
   6  13  16         61.67         72.00         3.20 o                         
   7  13  16         31.84         39.77         3.38 o                         
   0  14  16       2760.54       2678.21        36.14 o                         
   1  14  16        838.56        792.37        11.91 o                         
   2  14  16       2168.49       2059.94        17.78 o                         
   3  14  16        220.24        218.74         6.13 o                         
   4  14  16          0.99          8.79         2.04 o                         
   5  14  16        118.77        100.56         4.69 o                         
   6  14  16       1115.88       1162.24        21.05 o                         
   1  15  16          1.38          4.76         2.04 o                         
   2  15  16        901.28        951.98        12.85 o                         
   3  15  16        250.06        263.12         6.20 o                         
   4  15  16        301.20        284.01         6.95 o                         
   5  15  16         16.47         19.13         2.07 o                         
   6  15  16         98.11        110.03         4.02 o                         
   0  16  16        242.25        247.28         9.98 o                         
   1  16  16          4.22          5.92         2.09 o                         
   2  16  16        117.72        114.17         4.73 o                         
   3  16  16        118.64         97.45         4.05 o                         
   4  16  16         44.76         41.97         2.95 o                         
   5  16  16        130.34        130.97         4.51 o                         
   1  17  16         43.90         30.06         2.49 o                         
   2  17  16        498.51        509.28         8.13 o                         
   3  17  16          1.38          3.16         1.52 o                         
   4  17  16        115.69        128.40         6.81 o                         
   0  18  16       1486.26       1458.77        21.85 o                         
   1  18  16        560.58        564.31        12.19 o                         
   2  18  16        111.54        106.30         4.79 o                         
   1   1  17         17.96         23.96         1.91 o                         
   2   1  17       3320.07       3271.33        32.29 o                         
   3   1  17        300.30        318.81         6.02 o                         
   4   1  17        265.42        274.11         9.90 o                         
   5   1  17        796.42        766.08        13.54 o                         
   6   1  17          0.31          6.79         2.70 o                         
   7   1  17          0.47          1.36         2.40 o                         
   8   1  17          5.46          9.10         2.66 o                         
   9   1  17        131.08        148.28         5.50 o                         
   0   2  17       1823.04       1781.21        43.86 o                         
   1   2  17        111.98        120.35         3.52 o                         
   2   2  17        174.37        193.67         4.49 o                         
   3   2  17        596.41        568.34         9.06 o                         
   4   2  17         52.25         59.30         5.29 o                         
   5   2  17         30.63         36.73         3.00 o                         
   6   2  17       2312.39       2256.64        46.08 o                         
   7   2  17        123.36        128.35         6.09 o                         
   8   2  17        701.53        730.62        12.53 o                         
   9   2  17         36.25         37.07         3.03 o                         
   1   3  17       1070.72       1088.14        18.61 o                         
   2   3  17        267.02        252.16         5.31 o                         
   3   3  17         46.16         69.61         3.41 o                         
   4   3  17         35.88         43.87         3.61 o                         
   5   3  17        794.75        799.55        16.09 o                         
   6   3  17        239.04        242.04         7.10 o                         
   7   3  17        164.17        170.32         6.84 o                         
   8   3  17          5.02          5.81         2.45 o                         
   9   3  17         60.68         61.63         4.02 o                         
   0   4  17       3697.45       3692.64        31.15 o                         
   1   4  17        457.81        446.38         7.05 o                         
   2   4  17        566.03        557.82         7.87 o                         
   3   4  17          4.42          8.27         2.22 o                         
   4   4  17       1419.95       1327.26        18.03 o                         
   5   4  17         45.48         47.94         3.59 o                         
   6   4  17        316.31        355.87         8.50 o                         
   7   4  17        291.28        289.97         8.49 o                         
   8   4  17        629.55        674.63        15.29 o                         
   9   4  17        105.35        108.37         4.92 o                         
   1   5  17         45.65         43.74         2.38 o                         
   2   5  17        304.44        290.07         6.55 o                         
   3   5  17        239.87        218.48         6.86 o                         
   4   5  17       1722.09       1631.36        32.53 o                         
   5   5  17        267.20        260.06         8.12 o                         
   6   5  17        553.20        510.66        10.86 o                         
   7   5  17         59.24         46.47         3.42 o                         
   8   5  17        514.56        501.02        12.79 o                         
   9   5  17         20.00         22.77         2.52 o                         
   0   6  17       4509.38       4145.85        40.31 o                         
   1   6  17        859.61        835.79         9.53 o                         
   2   6  17        132.01        128.15         5.37 o                         
   3   6  17         46.56         37.54         2.93 o                         
   4   6  17         30.92         40.30         3.22 o                         
   5   6  17        404.05        404.57         9.15 o                         
   6   6  17        122.59        131.74         5.59 o                         
   7   6  17         48.08         47.04         3.29 o                         
   8   6  17         35.22         26.28         2.84 o                         
   9   6  17         60.09         63.61         4.18 o                         
   1   7  17        239.08        227.07         7.21 o                         
   2   7  17        331.61        320.12         8.87 o                         
   3   7  17       2402.96       2328.97        39.01 o                         
   4   7  17       1615.75       1576.93        22.78 o                         
   5   7  17        113.48        126.70         5.28 o                         
   6   7  17        151.95        180.44         6.34 o                         
   7   7  17        132.76        121.65         4.88 o                         
   8   7  17        218.31        229.17         7.32 o                         
   9   7  17          4.94          6.06         2.35 o                         
   0   8  17         38.37         37.64         5.70 o                         
   1   8  17        154.00        150.57         5.80 o                         
   2   8  17         29.64         29.18         3.24 o                         
   3   8  17          1.72          6.09         1.87 o                         
   4   8  17        291.74        283.37         7.69 o                         
   5   8  17         67.62         68.39         4.01 o                         
   6   8  17        514.53        528.51         9.73 o                         
   7   8  17          2.27          7.56         2.21 o                         
   8   8  17         25.91         27.37         2.89 o                         
   9   8  17        181.83        200.04        10.53 o                         
   1   9  17         15.17         20.02         2.50 o                         
   2   9  17        265.17        258.53         7.03 o                         
   3   9  17         24.52         21.28         2.47 o                         
   4   9  17          4.69         11.24         2.30 o                         
   5   9  17         16.66         10.60         2.24 o                         
   6   9  17         26.09         25.00         2.80 o                         
   7   9  17          4.10          2.76         1.87 o                         
   8   9  17          0.19          2.70         1.75 o                         
   0  10  17       3179.21       2899.18        50.36 o                         
   1  10  17        245.26        263.85         7.11 o                         
   2  10  17       1461.01       1406.20        23.51 o                         
   3  10  17         29.56         29.92         2.77 o                         
   4  10  17         74.88         76.92         4.07 o                         
   5  10  17          1.11          5.45         1.90 o                         
   6  10  17       2337.58       2247.22        19.20 o                         
   7  10  17       1350.56       1367.03        23.03 o                         
   8  10  17        410.27        441.04         8.13 o                         
   1  11  17       1064.27       1007.34        14.00 o                         
   2  11  17          9.63         21.01         2.44 o                         
   3  11  17        196.67        172.95         5.61 o                         
   4  11  17         39.56         49.25         3.40 o                         
   5  11  17        270.83        272.68         6.90 o                         
   6  11  17          0.20          4.92         1.60 o                         
   7  11  17         14.46         20.90         2.72 o                         
   0  12  17       1373.11       1365.45        27.22 o                         
   1  12  17        530.94        479.99         9.75 o                         
   2  12  17       1284.00       1206.64        14.18 o                         
   3  12  17         83.51         76.79         4.04 o                         
   4  12  17         15.53         11.45         2.26 o                         
   5  12  17        130.83        117.45         4.58 o                         
   6  12  17        117.52        122.30         3.59 o                         
   7  12  17         62.94         69.28         4.30 o                         
   1  13  17         31.40         37.02         3.36 o                         
   2  13  17        428.18        430.63         8.25 o                         
   3  13  17         37.89         42.17         3.05 o                         
   4  13  17        477.74        485.65         8.50 o                         
   5  13  17         83.76         81.27         3.33 o                         
   6  13  17          1.61          4.53         1.57 o                         
   0  14  17          4.26          6.72         3.40 o                         
   1  14  17         22.15         19.73         2.63 o                         
   2  14  17         53.42         53.76         3.56 o                         
   3  14  17          3.52          9.82         1.92 o                         
   4  14  17         11.68         11.90         1.82 o                         
   5  14  17        285.52        292.92         6.36 o                         
   6  14  17        154.33        162.88         4.83 o                         
   1  15  17        183.23        166.33         5.92 o                         
   2  15  17        302.30        287.90         6.69 o                         
   3  15  17        132.39        130.98         4.43 o                         
   4  15  17        357.15        344.22         7.56 o                         
   5  15  17         62.92         63.81         3.34 o                         
   0  16  17       1167.61       1108.12        19.13 o                         
   1  16  17        414.28        399.58         8.83 o                         
   2  16  17        345.60        352.26         7.74 o                         
   3  16  17         18.90         22.29         2.09 o                         
   4  16  17          1.77          3.92         1.81 o                         
   1  17  17         36.26         38.13         3.01 o                         
   2  17  17         16.32         13.41         2.11 o                         
   3  17  17         68.85         71.62         3.79 o                         
   0   0  18       6287.06       5967.87       147.65 o                         
   1   0  18       1609.57       1594.48        33.93 o                         
   2   0  18       8262.33       7991.27        47.03 o                         
   3   0  18        489.34        427.46        13.76 o                         
   4   0  18       2133.92       2027.87        47.31 o                         
   5   0  18          5.14         10.31         3.70 o                         
   6   0  18       1161.84       1136.02        28.64 o                         
   7   0  18        378.49        399.69        15.29 o                         
   8   0  18        824.43        805.41        34.58 o                         
   9   0  18          4.97          7.69         2.68 o                         
   1   1  18       2537.98       2584.67        17.08 o                         
   2   1  18       2673.08       2606.92        22.84 o                         
   3   1  18       4706.26       4692.50        46.33 o                         
   4   1  18         99.95        113.72         6.14 o                         
   5   1  18        878.34        915.33        15.87 o                         
   6   1  18         41.58         56.41         4.44 o                         
   7   1  18        234.05        243.04         8.16 o                         
   8   1  18        772.84        730.73        11.87 o                         
   9   1  18        198.78        174.60         5.94 o                         
   0   2  18       1645.02       1533.71        18.05 o                         
   1   2  18       5977.63       6126.12        60.96 o                         
   2   2  18       2765.11       2829.29        28.18 o                         
   3   2  18         74.96        103.56         5.70 o                         
   4   2  18        954.97        949.43        20.80 o                         
   5   2  18       1001.14        934.51        18.16 o                         
   6   2  18        293.23        290.98         8.86 o                         
   7   2  18        851.60        779.29        14.17 o                         
   8   2  18        232.05        217.05         7.16 o                         
   9   2  18         64.63         51.48         3.09 o                         
   1   3  18       2471.16       2540.79        29.77 o                         
   2   3  18       1261.53       1341.13        34.29 o                         
   3   3  18       9310.73       9153.27       145.51 o                         
   4   3  18       3118.60       2996.02        37.10 o                         
   5   3  18       1060.98       1042.52        16.23 o                         
   6   3  18         31.42         36.03         3.74 o                         
   7   3  18         13.35         10.49         3.19 o                         
   8   3  18        245.58        245.95         7.46 o                         
   9   3  18        201.13        192.43         5.32 o                         
   0   4  18       2000.57       1945.94        20.11 o                         
   1   4  18        235.45        226.62         5.55 o                         
   2   4  18       2780.67       2738.54        65.95 o                         
   3   4  18        574.37        578.02        16.01 o                         
   4   4  18        730.94        722.94        13.21 o                         
   5   4  18         44.00         50.52         3.85 o                         
   6   4  18         54.02         65.79         3.93 o                         
   7   4  18         14.02         11.25         2.43 o                         
   8   4  18         42.25         51.30         3.67 o                         
   9   4  18         26.26         30.38         2.63 o                         
   1   5  18        265.01        243.45         7.77 o                         
   2   5  18         45.13         57.42         4.06 o                         
   3   5  18         37.87         35.56         3.43 o                         
   4   5  18       1036.18       1013.93        18.91 o                         
   5   5  18         55.26         71.71         4.30 o                         
   6   5  18       1718.46       1600.31        23.38 o                         
   7   5  18          0.02          3.70         1.91 o                         
   8   5  18        106.34        120.23         5.00 o                         
   9   5  18         55.47         60.14         3.81 o                         
   0   6  18      14463.92      13141.46        88.60 o                         
   1   6  18      12742.54      11784.73        53.70 o                         
   2   6  18        886.73        870.75        13.46 o                         
   3   6  18         56.47         71.01         3.90 o                         
   4   6  18          1.30          6.00         2.03 o                         
   5   6  18       5879.23       5540.44        48.36 o                         
   6   6  18       2260.89       2159.48        28.24 o                         
   7   6  18        738.93        717.46        10.86 o                         
   8   6  18        343.58        368.40         8.01 o                         
   9   6  18          4.63          0.70         2.00 o                         
   1   7  18        305.21        300.38         7.86 o                         
   2   7  18         86.52         79.81         4.38 o                         
   3   7  18        281.19        289.67         7.35 o                         
   4   7  18          6.88         13.27         2.59 o                         
   5   7  18        319.80        368.72         8.44 o                         
   6   7  18         29.40         34.31         3.32 o                         
   7   7  18        193.64        174.38         5.34 o                         
   8   7  18        128.48        134.60         7.57 o                         
   0   8  18        126.70        142.61         9.66 o                         
   1   8  18       1478.98       1409.37        17.37 o                         
   2   8  18        151.07        145.37         5.41 o                         
   3   8  18         22.94         21.02         2.40 o                         
   4   8  18        820.46        830.04        12.33 o                         
   5   8  18       1148.09       1150.68        14.09 o                         
   6   8  18       1877.01       1887.74        18.47 o                         
   7   8  18        232.11        225.36         6.24 o                         
   8   8  18        360.10        342.94        10.67 o                         
   1   9  18         44.39         46.05         3.64 o                         
   2   9  18       1628.81       1583.45        28.05 o                         
   3   9  18        487.28        467.80         9.51 o                         
   4   9  18       1328.09       1266.17        17.13 o                         
   5   9  18        575.57        598.40         9.92 o                         
   6   9  18        472.08        485.78         8.17 o                         
   7   9  18         55.74         52.99         3.40 o                         
   8   9  18         12.64         19.52         2.50 o                         
   0  10  18        691.21        695.60        19.04 o                         
   1  10  18        887.59        875.98        16.28 o                         
   2  10  18        725.46        738.39        14.45 o                         
   3  10  18         30.56         32.71         2.61 o                         
   4  10  18        194.18        166.59         5.62 o                         
   5  10  18         99.92         93.10         4.01 o                         
   6  10  18         42.29         46.71         2.75 o                         
   7  10  18        488.02        490.16        11.90 o                         
   1  11  18        732.03        675.71        12.63 o                         
   2  11  18       1187.11       1132.63        19.02 o                         
   3  11  18       1457.94       1393.75        16.34 o                         
   4  11  18       1214.30       1159.86        13.64 o                         
   5  11  18          6.90          9.27         1.62 o                         
   6  11  18         44.18         51.74         2.63 o                         
   7  11  18        478.67        450.91        13.02 o                         
   0  12  18        276.22        281.30        10.22 o                         
   1  12  18        918.84        901.92        12.71 o                         
   2  12  18        280.70        285.53         7.19 o                         
   3  12  18          7.97          9.45         2.10 o                         
   4  12  18        335.89        367.74         7.35 o                         
   5  12  18         41.32         46.85         2.63 o                         
   6  12  18        619.30        630.80        10.61 o                         
   1  13  18        134.20        128.02         5.17 o                         
   2  13  18        282.40        279.96         7.25 o                         
   3  13  18         15.67         24.54         2.33 o                         
   4  13  18         76.10         80.76         3.41 o                         
   5  13  18         61.16         59.90         2.90 o                         
   6  13  18         40.17         45.20         4.11 o                         
   0  14  18        607.62        583.82        13.17 o                         
   1  14  18        690.15        732.81        11.03 o                         
   2  14  18          5.86         10.60         2.35 o                         
   3  14  18         12.10         16.67         2.06 o                         
   4  14  18        252.57        245.55         5.38 o                         
   5  14  18         97.90         90.64         3.91 o                         
   1  15  18        286.95        316.59         8.01 o                         
   2  15  18        539.00        535.57         8.93 o                         
   3  15  18        719.96        712.80        12.16 o                         
   4  15  18        634.70        673.15        10.15 o                         
   0  16  18          2.88         12.17         3.07 o                         
   1  16  18         14.62         15.66         2.18 o                         
   2  16  18        308.37        319.47         6.14 o                         
   3  16  18        312.84        292.47         6.56 o                         
   1  17  18          0.31          0.53         2.53 o                         
   1   1  19        489.52        503.17        12.68 o                         
   2   1  19       1844.01       1950.51        26.40 o                         
   3   1  19        450.88        402.43        10.82 o                         
   4   1  19       2148.57       2100.92        44.75 o                         
   5   1  19        231.83        241.56         9.08 o                         
   6   1  19        194.34        179.93         6.79 o                         
   7   1  19         32.10         34.29         3.13 o                         
   8   1  19        279.50        259.44         8.11 o                         
   9   1  19        321.90        311.21         7.73 o                         
   0   2  19       5795.56       5805.49       154.69 o                         
   1   2  19        957.78        970.22        19.61 o                         
   2   2  19        660.57        573.20        14.95 o                         
   3   2  19        108.65        103.84         5.80 o                         
   4   2  19        359.24        362.74        10.31 o                         
   5   2  19         10.58         16.25         2.82 o                         
   6   2  19        402.52        406.69         9.92 o                         
   7   2  19        751.01        762.91        13.89 o                         
   8   2  19        187.42        192.15         6.21 o                         
   9   2  19        218.49        213.51         7.97 o                         
   1   3  19       1727.48       1697.57        27.19 o                         
   2   3  19          0.28          8.81         2.52 o                         
   3   3  19        180.19        174.06         7.18 o                         
   4   3  19         98.51        114.81         5.96 o                         
   5   3  19          1.90         10.66         2.37 o                         
   6   3  19          6.32         11.39         2.86 o                         
   7   3  19        217.53        205.08         7.35 o                         
   8   3  19        115.26         97.91         4.45 o                         
   9   3  19          7.39          8.42         3.05 o                         
   0   4  19       2343.96       2516.33        36.17 o                         
   1   4  19        626.90        632.53        12.11 o                         
   2   4  19        580.07        605.75        14.25 o                         
   3   4  19        716.42        662.06        15.21 o                         
   4   4  19        711.58        711.36        13.99 o                         
   5   4  19         53.71         63.49         4.13 o                         
   6   4  19       2338.44       2433.16        38.06 o                         
   7   4  19        823.42        772.83        14.13 o                         
   8   4  19        407.93        409.59         9.20 o                         
   1   5  19        453.69        418.19         9.24 o                         
   2   5  19       1330.98       1301.78        26.98 o                         
   3   5  19        845.43        834.71        17.22 o                         
   4   5  19         47.15         70.51         4.49 o                         
   5   5  19         66.83         71.69         4.08 o                         
   6   5  19         56.22         66.69         4.00 o                         
   7   5  19         32.93         33.90         3.01 o                         
   8   5  19        692.49        732.81        10.58 o                         
   0   6  19        253.10        297.64        14.11 o                         
   1   6  19         16.90         24.76         2.82 o                         
   2   6  19         44.54         48.16         3.33 o                         
   3   6  19         51.24         53.49         3.13 o                         
   4   6  19        183.84        155.39         6.04 o                         
   5   6  19        165.64        154.33         5.92 o                         
   6   6  19        205.42        175.57         5.85 o                         
   7   6  19         69.17         76.15         3.90 o                         
   8   6  19         84.94        103.77         5.25 o                         
   1   7  19        116.71        112.29         5.48 o                         
   2   7  19       1067.32       1041.13        13.70 o                         
   3   7  19        320.64        310.26         7.91 o                         
   4   7  19        602.75        623.08        10.72 o                         
   5   7  19       1005.82        986.16        13.95 o                         
   6   7  19         12.70         19.70         2.55 o                         
   7   7  19          1.86          3.71         1.91 o                         
   8   7  19        101.08         98.87         4.75 o                         
   0   8  19        440.39        416.75        13.18 o                         
   1   8  19        113.14        105.37         5.67 o                         
   2   8  19        761.67        767.05        12.38 o                         
   3   8  19        163.02        175.80         6.01 o                         
   4   8  19        503.93        529.71        10.69 o                         
   5   8  19         51.60         50.89         3.31 o                         
   6   8  19        787.53        775.99        11.90 o                         
   7   8  19        193.13        204.84         6.61 o                         
   8   8  19        225.47        256.21        12.85 o                         
   1   9  19       1360.31       1276.18        18.40 o                         
   2   9  19        473.52        473.95         9.59 o                         
   3   9  19        115.16        120.62         5.82 o                         
   4   9  19        220.64        216.88         6.13 o                         
   5   9  19        713.54        703.87        10.93 o                         
   6   9  19        150.71        159.40         5.32 o                         
   7   9  19        104.65        104.77         4.04 o                         
   0  10  19       3445.51       3358.73        35.88 o                         
   1  10  19        370.08        368.56         8.91 o                         
   2  10  19        130.38        148.04         5.28 o                         
   3  10  19         80.70         73.28         4.10 o                         
   4  10  19        368.18        346.78         7.41 o                         
   5  10  19        342.00        329.44         6.19 o                         
   6  10  19       1151.56       1169.65        16.47 o                         
   7  10  19          1.69          5.69         2.53 o                         
   1  11  19          3.78          9.30         2.14 o                         
   2  11  19        288.55        297.43         8.34 o                         
   3  11  19         16.09         20.23         2.89 o                         
   4  11  19        378.84        422.29         7.72 o                         
   5  11  19         35.24         34.90         2.53 o                         
   6  11  19         20.78         24.00         2.33 o                         
   0  12  19         55.55         51.73         4.16 o                         
   1  12  19         82.19         80.83         4.14 o                         
   2  12  19        176.37        183.83         5.86 o                         
   3  12  19        485.07        494.72        11.55 o                         
   4  12  19        123.28        142.12         4.64 o                         
   5  12  19         12.36         14.50         2.02 o                         
   6  12  19         26.78         34.53         5.58 o                         
   1  13  19        339.65        335.72         7.01 o                         
   2  13  19        683.03        674.10        12.14 o                         
   3  13  19         69.86         80.71         4.51 o                         
   4  13  19        901.08        909.72        12.26 o                         
   5  13  19        354.36        373.84         9.89 o                         
   0  14  19         11.85         12.02         3.04 o                         
   1  14  19        164.61        171.75         5.00 o                         
   2  14  19         20.53         32.51         2.49 o                         
   3  14  19        184.93        171.38         4.47 o                         
   4  14  19         84.78         83.24         3.66 o                         
   1  15  19         98.08        122.11         4.57 o                         
   2  15  19         77.19         78.34         3.23 o                         
   3  15  19        143.71        150.05         5.75 o                         
   0  16  19        296.14        328.62        14.33 o                         
   1  16  19        364.83        403.56        10.88 o                         
   2  16  19         17.49         25.80         4.21 o                         
   0   0  20        651.15        743.55        33.72 o                         
   1   0  20          1.63          2.87         3.13 o                         
   2   0  20        843.04        943.70        19.76 o                         
   3   0  20        124.15        118.77         8.58 o                         
   4   0  20       3036.09       2780.61        59.69 o                         
   5   0  20        284.67        258.55        14.56 o                         
   6   0  20        466.66        459.24        18.17 o                         
   7   0  20        631.29        608.73        20.39 o                         
   8   0  20        321.60        331.85        13.06 o                         
   1   1  20          0.05         11.35         4.48 o                         
   2   1  20        437.45        488.61        11.76 o                         
   3   1  20       2017.80       1758.37        23.76 o                         
   4   1  20       1041.42       1039.36        16.49 o                         
   5   1  20        231.46        208.24         8.13 o                         
   6   1  20         41.86         44.29         3.99 o                         
   7   1  20          0.07          4.02         2.22 o                         
   8   1  20        177.71        182.88         6.34 o                         
   0   2  20         47.70         89.69         8.77 o                         
   1   2  20       1936.12       1860.08        28.52 o                         
   2   2  20        109.09        124.66         6.75 o                         
   3   2  20        512.64        504.43        11.74 o                         
   4   2  20         94.90        102.83         6.14 o                         
   5   2  20        116.35        109.15         6.12 o                         
   6   2  20        753.15        777.54        14.21 o                         
   7   2  20        773.90        783.14        12.99 o                         
   8   2  20        500.70        511.10        11.70 o                         
   1   3  20       1185.79       1096.61        31.52 o                         
   2   3  20        940.28        977.87        21.09 o                         
   3   3  20        611.47        539.63        15.81 o                         
   4   3  20        878.59        920.06        15.68 o                         
   5   3  20        371.02        369.79        10.61 o                         
   6   3  20        160.32        184.02         5.95 o                         
   7   3  20         81.57         93.31         4.63 o                         
   8   3  20        726.35        763.48        24.34 o                         
   0   4  20        261.70        284.79        21.59 o                         
   1   4  20        252.99        224.35         7.79 o                         
   2   4  20        419.09        382.47         9.33 o                         
   3   4  20         63.09         52.01         4.46 o                         
   4   4  20          1.04          4.97         2.57 o                         
   5   4  20         70.19         71.46         4.50 o                         
   6   4  20        313.52        288.35         7.77 o                         
   7   4  20         58.53         59.60         3.86 o                         
   8   4  20         14.39         22.08         2.37 o                         
   1   5  20         81.96         76.59         4.81 o                         
   2   5  20        629.42        585.03        12.95 o                         
   3   5  20          3.23          5.79         2.16 o                         
   4   5  20        184.88        192.49         7.14 o                         
   5   5  20         96.09         99.20         5.76 o                         
   6   5  20         77.83         69.71         4.14 o                         
   7   5  20         11.77         17.84         2.47 o                         
   8   5  20         31.09         39.11         3.99 o                         
   0   6  20        487.50        566.23        17.41 o                         
   1   6  20       2207.09       2038.97        25.03 o                         
   2   6  20          2.21          8.51         2.04 o                         
   3   6  20        104.67         89.25         5.07 o                         
   4   6  20         96.47         98.40         4.73 o                         
   5   6  20       3018.29       2793.25        28.43 o                         
   6   6  20       2320.52       2347.52        27.99 o                         
   7   6  20       1101.27       1105.94        26.20 o                         
   8   6  20        584.71        610.85        18.05 o                         
   1   7  20        123.99        125.73         5.58 o                         
   2   7  20         23.23         13.97         2.29 o                         
   3   7  20         21.00         26.90         2.70 o                         
   4   7  20          2.62          9.14         2.08 o                         
   5   7  20         11.94         12.51         2.35 o                         
   6   7  20         64.62         63.21         3.72 o                         
   7   7  20         77.08         86.92         4.25 o                         
   0   8  20       3374.23       3042.74        39.44 o                         
   1   8  20        947.38        829.98        13.44 o                         
   2   8  20        216.37        222.08         6.46 o                         
   3   8  20        170.17        189.38         6.23 o                         
   4   8  20         59.37         59.35         3.98 o                         
   5   8  20        244.05        254.13         6.98 o                         
   6   8  20        513.69        544.04         9.20 o                         
   7   8  20        184.01        203.70         5.84 o                         
   1   9  20         80.32         80.68         4.49 o                         
   2   9  20        630.79        629.76        11.29 o                         
   3   9  20         83.77         88.68         4.71 o                         
   4   9  20        903.48        910.70        13.67 o                         
   5   9  20          1.08          3.52         1.72 o                         
   6   9  20         45.63         43.64         2.73 o                         
   7   9  20         17.29         19.06         4.53 o                         
   0  10  20        863.57        786.51        19.21 o                         
   1  10  20        188.28        188.17         6.32 o                         
   2  10  20          0.52          3.28         2.11 o                         
   3  10  20         78.55         67.77         4.09 o                         
   4  10  20         49.81         48.90         3.31 o                         
   5  10  20        193.98        217.25         5.75 o                         
   6  10  20          2.48          2.73         2.33 o                         
   1  11  20         97.76        106.48         4.72 o                         
   2  11  20        445.88        432.62        10.45 o                         
   3  11  20        539.90        525.03        10.88 o                         
   4  11  20        596.05        572.96        10.30 o                         
   5  11  20        205.13        213.81         6.73 o                         
   6  11  20          0.24         -0.63         3.26 o                         
   0  12  20        527.46        548.95        14.59 o                         
   1  12  20        411.05        420.03         8.22 o                         
   2  12  20        435.95        445.92         8.79 o                         
   3  12  20         78.27         77.37         3.69 o                         
   4  12  20        292.48        292.35         6.81 o                         
   5  12  20         40.43         45.77         3.64 o                         
   1  13  20          0.56          1.02         1.72 o                         
   2  13  20          0.21          4.37         1.71 o                         
   3  13  20         12.63          5.40         1.51 o                         
   4  13  20          0.65          2.97         3.28 o                         
   0  14  20        297.81        316.67        10.21 o                         
   1  14  20        489.04        480.31         9.57 o                         
   2  14  20        596.31        579.62        10.36 o                         
   3  14  20         16.36         18.03         2.06 o                         
   1  15  20         50.67         50.59         3.66 o                         
   2  15  20         55.37         49.49         6.05 o                         
   1   1  21        676.62        685.01        16.20 o                         
   2   1  21        751.92        807.88        13.44 o                         
   3   1  21       1525.38       1500.07        19.51 o                         
   4   1  21       3396.60       3482.21        34.63 o                         
   5   1  21        325.80        317.73         9.37 o                         
   6   1  21          7.60         12.39         3.00 o                         
   7   1  21        201.25        201.90         7.12 o                         
   8   1  21        205.76        216.37         5.94 o                         
   0   2  21       1873.32       2172.43        57.53 o                         
   1   2  21       1617.45       1736.81        49.36 o                         
   2   2  21        592.15        656.36        12.08 o                         
   3   2  21         35.02         45.52         3.67 o                         
   4   2  21          1.05          9.70         3.04 o                         
   5   2  21        861.65        837.75        14.96 o                         
   6   2  21        665.53        628.63        12.33 o                         
   7   2  21        272.64        238.67         7.59 o                         
   8   2  21          1.88         10.96         1.79 o                         
   1   3  21         20.06         20.34         3.43 o                         
   2   3  21       1011.49        987.68        17.83 o                         
   3   3  21          0.04          0.89         2.50 o                         
   4   3  21        226.88        215.17         8.15 o                         
   5   3  21          0.09          7.31         2.79 o                         
   6   3  21         15.79         28.96         4.94 o                         
   7   3  21         21.05         26.80         2.98 o                         
   8   3  21         11.27         15.28         2.26 o                         
   0   4  21        651.24        672.74        36.36 o                         
   1   4  21       1654.36       1599.43        21.82 o                         
   2   4  21       1296.85       1380.02        25.46 o                         
   3   4  21        102.26         92.02         4.66 o                         
   4   4  21        127.49        120.50         5.30 o                         
   5   4  21       1372.39       1352.77        18.60 o                         
   6   4  21        891.68        910.16        14.93 o                         
   7   4  21        738.70        711.11        20.01 o                         
   1   5  21        144.71        165.33         7.42 o                         
   2   5  21        935.37       1002.19        25.92 o                         
   3   5  21       1387.10       1339.84        30.52 o                         
   4   5  21        149.26        179.71         6.67 o                         
   5   5  21        167.75        175.38         6.17 o                         
   6   5  21         51.88         58.67         4.01 o                         
   7   5  21        173.49        175.04         5.87 o                         
   0   6  21        255.58        246.45        11.33 o                         
   1   6  21        152.91        152.98         6.35 o                         
   2   6  21          9.75          7.83         2.58 o                         
   3   6  21         41.28         44.56         3.84 o                         
   4   6  21         35.57         35.41         3.02 o                         
   5   6  21        424.07        416.70         9.90 o                         
   6   6  21        344.86        378.54         8.49 o                         
   7   6  21        251.86        254.36         8.10 o                         
   1   7  21        236.50        229.96         7.63 o                         
   2   7  21       1261.18       1314.65        18.85 o                         
   3   7  21        950.73        963.26        16.50 o                         
   4   7  21        462.66        450.63        12.18 o                         
   5   7  21         25.93         24.76         2.89 o                         
   6   7  21        331.77        320.03         7.45 o                         
   7   7  21        114.98        123.42         8.06 o                         
   0   8  21       2113.89       2141.98        32.11 o                         
   1   8  21        875.87        783.48        13.47 o                         
   2   8  21         32.12         45.18         3.36 o                         
   3   8  21         55.11         58.25         3.47 o                         
   4   8  21         63.46         63.68         4.91 o                         
   5   8  21        469.90        458.47         9.41 o                         
   6   8  21        114.43        134.89         4.59 o                         
   1   9  21          0.91          2.35         2.40 o                         
   2   9  21        448.35        426.62         9.49 o                         
   3   9  21         22.85         19.93         2.51 o                         
   4   9  21        410.00        387.91        10.47 o                         
   5   9  21         16.14         18.19         2.86 o                         
   6   9  21         62.36         53.35         3.73 o                         
   0  10  21       1229.73       1261.72        22.80 o                         
   1  10  21       1215.51       1203.45        15.58 o                         
   2  10  21        513.32        515.49        10.68 o                         
   3  10  21         24.64         22.55         2.77 o                         
   4  10  21        240.52        270.42         9.82 o                         
   5  10  21        870.10        874.34        19.62 o                         
   6  10  21        225.92        249.47        12.01 o                         
   1  11  21        237.66        213.94         6.40 o                         
   2  11  21        296.73        309.06         9.21 o                         
   3  11  21         41.30         41.24         3.60 o                         
   4  11  21        677.53        691.11        14.12 o                         
   5  11  21         21.57         26.08         2.88 o                         
   0  12  21         79.24         93.25         5.82 o                         
   1  12  21         82.68         97.50         5.19 o                         
   2  12  21          3.83          8.69         2.56 o                         
   3  12  21         74.70         82.73         4.32 o                         
   4  12  21          1.33          1.24         2.48 o                         
   1  13  21        164.41        167.72         5.95 o                         
   2  13  21        750.91        753.44        11.72 o                         
   3  13  21        459.94        434.68         9.78 o                         
   0  14  21        129.70        140.17         9.79 o                         
   1  14  21         97.69         91.33         4.66 o                         
   2  14  21         11.96          8.96         2.42 o                         
   1   0  22       1160.33       1224.68        41.44 o                         
   2   0  22       3365.23       3601.48        64.32 o                         
   3   0  22        167.04        130.98         8.25 o                         
   4   0  22        340.68        360.74        12.53 o                         
   5   0  22         20.56         15.30         4.19 o                         
   6   0  22        934.42        941.58        28.26 o                         
   7   0  22       2057.54       2129.71       103.65 o                         
   1   1  22        415.05        421.56        11.07 o                         
   2   1  22       2326.67       2228.82        35.35 o                         
   3   1  22        308.99        298.82         8.45 o                         
   4   1  22       1010.98        917.43        15.52 o                         
   5   1  22        168.18        171.12         7.51 o                         
   6   1  22          0.41          3.57         2.39 o                         
   7   1  22         43.06         39.25         3.18 o                         
   0   2  22       1207.58       1272.90        33.38 o                         
   1   2  22        260.40        283.84         9.18 o                         
   2   2  22        922.81        909.60        14.83 o                         
   3   2  22         94.65         75.80         4.47 o                         
   4   2  22        253.52        260.58         8.50 o                         
   5   2  22        182.72        180.64         6.06 o                         
   6   2  22        431.74        421.27        10.28 o                         
   7   2  22        102.40         97.79         4.41 o                         
   1   3  22          0.38          1.42         2.81 o                         
   2   3  22       3806.42       3710.99        37.79 o                         
   3   3  22        521.34        526.00        10.17 o                         
   4   3  22       2911.72       2870.70        30.75 o                         
   5   3  22        568.97        560.88        10.11 o                         
   6   3  22         36.29         34.71         2.94 o                         
   7   3  22        207.17        252.93         6.55 o                         
   0   4  22       1650.57       1751.36        95.19 o                         
   1   4  22         14.64          9.85         3.34 o                         
   2   4  22          3.03          5.88         2.25 o                         
   3   4  22        426.71        383.60         7.94 o                         
   4   4  22         12.19         20.03         2.75 o                         
   5   4  22        189.18        213.13         5.82 o                         
   6   4  22         98.60        122.95         4.85 o                         
   7   4  22        284.55        327.87        10.90 o                         
   1   5  22         77.10         83.70         5.13 o                         
   2   5  22        217.60        241.77         9.39 o                         
   3   5  22         12.69         12.42         2.28 o                         
   4   5  22        797.76        869.84        13.58 o                         
   5   5  22        333.84        359.92         7.88 o                         
   6   5  22         91.62        105.53         3.90 o                         
   7   5  22         44.07         40.12         5.26 o                         
   0   6  22       7274.80       7040.54        65.72 o                         
   1   6  22       1193.44       1120.30        22.24 o                         
   2   6  22        561.86        558.32        12.06 o                         
   3   6  22         11.65         10.82         2.34 o                         
   4   6  22        225.60        215.22         8.46 o                         
   5   6  22        311.16        345.39         8.07 o                         
   6   6  22       1008.94       1002.16        25.05 o                         
   1   7  22         21.97         22.77         2.91 o                         
   2   7  22         10.74         15.40         2.83 o                         
   3   7  22          1.05         -0.79         2.10 o                         
   4   7  22         96.25        114.29         5.84 o                         
   5   7  22         91.13        112.54         5.31 o                         
   6   7  22        104.56        106.06         4.25 o                         
   0   8  22       3196.33       3093.37        45.76 o                         
   1   8  22        312.36        338.89         8.35 o                         
   2   8  22        168.66        151.46         6.20 o                         
   3   8  22        260.12        275.77         7.71 o                         
   4   8  22        174.43        207.89        10.52 o                         
   5   8  22          2.86         15.83         2.53 o                         
   6   8  22        332.97        318.77        13.07 o                         
   1   9  22          6.61          7.99         2.19 o                         
   2   9  22       1956.13       1952.25        25.18 o                         
   3   9  22        907.63        929.16        19.97 o                         
   4   9  22        993.13       1053.86        27.33 o                         
   5   9  22        847.69        907.24        21.92 o                         
   0  10  22         38.45         41.70         4.30 o                         
   1  10  22         94.31         90.25         4.15 o                         
   2  10  22        368.42        357.63         9.48 o                         
   3  10  22          2.37          9.16         2.40 o                         
   4  10  22         25.41         24.11         3.17 o                         
   5  10  22          2.31          5.13         1.86 o                         
   1  11  22         49.13         40.29         3.13 o                         
   2  11  22       1572.18       1563.61        27.21 o                         
   3  11  22        207.01        219.88         7.84 o                         
   4  11  22        777.68        783.55        21.84 o                         
   0  12  22        621.24        603.61        12.06 o                         
   1  12  22        464.32        474.10         9.47 o                         
   2  12  22        679.79        690.95        11.20 o                         
   3  12  22        182.94        230.37         7.01 o                         
   1  13  22        117.41        114.15         4.92 o                         
   2  13  22          6.98         11.16         2.50 o                         
   1   1  23         47.10         44.81         4.35 o                         
   2   1  23        384.55        398.61        10.15 o                         
   3   1  23        567.89        548.60        10.42 o                         
   4   1  23       1271.97       1309.82        16.92 o                         
   5   1  23        226.00        239.68         7.06 o                         
   6   1  23          7.82          5.66         1.77 o                         
   0   2  23       1232.28       1291.50        65.08 o                         
   1   2  23       1674.07       1511.11        32.33 o                         
   2   2  23        269.42        267.83         8.33 o                         
   3   2  23         18.83         24.93         2.49 o                         
   4   2  23        132.37        150.79         5.47 o                         
   5   2  23        755.99        717.91        13.17 o                         
   6   2  23        626.05        643.81        16.63 o                         
   1   3  23          0.03          7.31         2.54 o                         
   2   3  23         45.22         49.99         4.35 o                         
   3   3  23         84.89         82.03         4.72 o                         
   4   3  23         78.12         79.95         4.37 o                         
   5   3  23          1.22          6.66         1.87 o                         
   6   3  23         71.75         86.33         4.21 o                         
   0   4  23        584.18        607.21        16.72 o                         
   1   4  23        312.21        320.33         8.33 o                         
   2   4  23        415.51        448.39        10.61 o                         
   3   4  23          8.69         10.62         2.65 o                         
   4   4  23          3.42          3.57         1.57 o                         
   5   4  23        178.34        192.51         4.76 o                         
   6   4  23        740.23        865.08        17.37 o                         
   1   5  23        406.60        405.83        10.11 o                         
   2   5  23        200.84        224.10         8.64 o                         
   3   5  23        609.74        644.89        12.94 o                         
   4   5  23        138.93        145.94         5.44 o                         
   5   5  23         28.77         33.85         3.10 o                         
   6   5  23        224.14        240.49         8.71 o                         
   0   6  23          4.02          8.99         3.59 o                         
   1   6  23        167.30        147.80         6.03 o                         
   2   6  23          3.50          7.70         2.26 o                         
   3   6  23         68.75         90.88         4.74 o                         
   4   6  23          0.05          2.54         1.77 o                         
   5   6  23          0.08          4.05         1.74 o                         
   6   6  23          4.04          6.42         3.05 o                         
   1   7  23        189.00        179.08         6.48 o                         
   2   7  23       1089.29       1092.74        18.27 o                         
   3   7  23        685.85        675.62        11.52 o                         
   4   7  23       1520.07       1683.65        25.39 o                         
   5   7  23        291.53        315.37         8.09 o                         
   0   8  23          5.40         13.23         2.86 o                         
   1   8  23         88.43        105.07         4.86 o                         
   2   8  23        182.69        202.86         6.29 o                         
   3   8  23          4.07          3.22         2.57 o                         
   4   8  23          1.88          8.54         2.46 o                         
   5   8  23        177.38        196.77        10.16 o                         
   1   9  23         10.31         11.60         2.15 o                         
   2   9  23        432.17        450.06         9.65 o                         
   3   9  23          7.01          8.76         2.15 o                         
   4   9  23        229.98        273.99         7.96 o                         
   0  10  23        382.04        419.87        10.65 o                         
   1  10  23       1641.52       1703.46        16.30 o                         
   2  10  23         30.44         28.73         2.82 o                         
   3  10  23          6.37          8.98         2.18 o                         
   4  10  23         31.74         32.95         3.42 o                         
   1  11  23         55.25         70.30         3.70 o                         
   2  11  23        504.37        547.87        10.93 o                         
   3  11  23        119.82        132.18         6.22 o                         
   0  12  23        168.58        147.36         9.27 o                         
   1  12  23         21.17         23.06         4.32 o                         
   0   0  24       2339.78       2280.14        54.42 o                         
   1   0  24        443.67        424.27        23.07 o                         
   2   0  24        175.31        204.10        10.76 o                         
   3   0  24         52.27         55.61         4.02 o                         
   4   0  24       1250.91       1307.65        25.26 o                         
   5   0  24        784.63        830.68        20.15 o                         
   1   1  24          0.23          5.20         2.61 o                         
   2   1  24        541.52        610.93        21.51 o                         
   3   1  24        325.33        337.25         6.77 o                         
   4   1  24        190.14        194.72         5.42 o                         
   5   1  24        101.05        101.21         4.10 o                         
   0   2  24        164.29        174.50        15.90 o                         
   1   2  24         93.11        112.51         5.98 o                         
   2   2  24        322.77        338.43         8.65 o                         
   3   2  24         43.30         41.66         3.60 o                         
   4   2  24         50.88         51.33         3.12 o                         
   5   2  24        155.42        171.20         4.62 o                         
   1   3  24        169.37        173.94         7.26 o                         
   2   3  24       1502.00       1558.85        29.18 o                         
   3   3  24        466.48        531.61        15.76 o                         
   4   3  24       2028.94       2197.24        40.61 o                         
   5   3  24        117.19        133.60         5.45 o                         
   0   4  24        385.50        400.21        15.09 o                         
   1   4  24        136.91        131.87         6.26 o                         
   2   4  24         29.31         41.81         4.84 o                         
   3   4  24        248.94        257.74         9.50 o                         
   4   4  24        376.48        443.33        10.80 o                         
   5   4  24          1.03          2.76         2.07 o                         
   1   5  24          2.51          6.77         1.75 o                         
   2   5  24        909.43        913.42        27.36 o                         
   3   5  24        123.86        127.48         6.62 o                         
   4   5  24        653.35        738.82        12.02 o                         
   5   5  24         24.30         16.00         4.00 o                         
   0   6  24       1668.40       1849.40        34.77 o                         
   1   6  24        379.25        436.64         9.19 o                         
   2   6  24        179.93        199.05         8.28 o                         
   3   6  24          0.50          1.49         2.21 o                         
   4   6  24         17.90         24.89         3.72 o                         
   5   6  24        147.45        143.77         9.16 o                         
   1   7  24          8.24         14.14         2.33 o                         
   2   7  24        204.23        199.51         5.83 o                         
   3   7  24          7.50          6.53         1.75 o                         
   4   7  24        311.24        375.86        12.17 o                         
   0   8  24        323.30        326.61         9.08 o                         
   1   8  24        633.81        673.95         9.20 o                         
   2   8  24        140.15        178.59         5.25 o                         
   3   8  24          1.56          3.18         2.28 o                         
   4   8  24          2.13         13.65         4.69 o                         
   1   9  24        188.69        188.99         4.58 o                         
   2   9  24       1481.36       1615.97        23.28 o                         
   3   9  24        293.16        303.91         9.64 o                         
   0  10  24          1.12          4.37         2.08 o                         
   1  10  24         10.70         11.37         2.64 o                         
   2  10  24         46.09         54.44         6.32 o                         
   1   1  25          1.79          1.71         2.19 o                         
   2   1  25       1088.59       1154.63        32.45 o                         
   3   1  25         15.48         10.27         2.46 o                         
   4   1  25       1000.15       1137.41        42.31 o                         
   0   2  25         19.05         22.94         4.41 o                         
   1   2  25        320.69        306.14         8.94 o                         
   2   2  25          2.03          5.17         1.87 o                         
   3   2  25         75.74        105.35         5.66 o                         
   4   2  25        147.76        157.30         7.73 o                         
   1   3  25         22.32         29.63         3.61 o                         
   2   3  25         23.65         41.39         4.00 o                         
   3   3  25        242.42        258.36         9.07 o                         
   4   3  25          8.28          9.73         2.71 o                         
   0   4  25        900.67        886.63        20.24 o                         
   1   4  25         38.83         48.30         3.42 o                         
   2   4  25        392.84        452.22        11.48 o                         
   3   4  25          9.51         13.92         2.54 o                         
   4   4  25         49.53         50.33         6.11 o                         
   1   5  25          1.21          5.98         2.17 o                         
   2   5  25        392.85        403.40        11.43 o                         
   3   5  25        168.17        160.82         6.18 o                         
   4   5  25        432.84        492.76        16.55 o                         
   0   6  25        264.29        293.89        16.75 o                         
   1   6  25         31.01         32.19         2.79 o                         
   2   6  25         70.62         82.81         4.79 o                         
   3   6  25          0.23          0.59         2.12 o                         
   1   7  25        229.44        230.78         9.61 o                         
   2   7  25        366.01        384.12         9.12 o                         
   3   7  25        211.52        212.05        11.38 o                         
   0   8  25        492.79        579.63        19.71 o                         
   1   8  25         38.52         49.58         4.24 o                         
   2   8  25         73.23         75.92         7.27 o                         
   0   0  26       1008.72       1071.39        29.75 o                         
   1   0  26        389.86        386.62        15.01 o                         
   2   0  26        152.13        141.70         7.21 o                         
   3   0  26         99.58        103.73         9.27 o                         
   1   1  26          0.08          3.63         2.00 o                         
   2   1  26         42.12         40.88         2.92 o                         
   3   1  26          5.56         13.78         3.16 o                         
   0   2  26        488.36        505.56        14.19 o                         
   1   2  26          0.38          5.87         1.92 o                         
   2   2  26         60.36         61.80         4.29 o                         
   3   2  26          1.12          4.85         2.53 o                         
   1   3  26         47.56         47.72         3.14 o                         
   2   3  26        817.99        900.43        19.13 o                         
   3   3  26         67.29         76.67         5.13 o                         
   0   4  26         25.67         22.50         3.26 o                         
   1   4  26         64.74         62.62         4.16 o                         
   2   4  26         10.15         10.48         2.23 o                         
   3   4  26          3.48          5.26         3.16 o                         
   1   5  26         74.91         66.92         5.21 o                         
   2   5  26        401.43        462.75        21.87 o                         
   0   6  26        289.30        293.74        13.80 o                         
   1   6  26         13.91         13.27         2.61 o                         
   1   1  27        238.51        277.09         8.93 o                         
   0   2  27        767.29        847.50        21.84 o                         
   1   2  27       1024.29       1283.21        26.93 o                         
                                                                                
